# Supplementary material for: Fusion transcripts FYN-TRAF3IP2 and KHDRBS1-LCK hijack T cell receptor signaling in peripheral T-cell lymphoma, not otherwise specified
Source: Nat Commun. 2021 Jun 17;12:3705. doi: 10.1038/s41467-021-24037-4 (PMC8211700; doi:10.1038/s41467-021-24037-4)
Supplement: Supplementary file 4 — Source Data [file 41467_2021_24037_MOESM4_ESM.zip]

Archive with 3 entries (2 files):
- SourceData/
- SourceData/SourceData_WB.pdf
- SourceData/SourceData.xlsx
