# Supplementary material for: Fusion transcripts FYN-TRAF3IP2 and KHDRBS1-LCK hijack T cell receptor signaling in peripheral T-cell lymphoma, not otherwise specified
Source: Nat Commun. 2021 Jun 17;12:3705. doi: 10.1038/s41467-021-24037-4 (PMC8211700; doi:10.1038/s41467-021-24037-4)
Supplement: Supplementary file 4 — Source Data [file 41467_2021_24037_MOESM4_ESM.zip › SourceData/SourceData.xlsx]

## Sheet: Figure 2
2a
	Time (days)	EV			FYN1-232			TRAF3IP2			FYN-TRAF3IP2
	0	186180	195065	196195	175668	176529	173691	194768	190670	193617	136092	137994	139813
	2	79612	76084	81502	45160	43332	44361	39577	38369	40034	54125	59700	63411
	4	13557	12832	13298	14250	12302	10662	12180	11199	12074	36284	37630	41450
	7	2204	2753	2527	2343	2720	2278	2418	2725	2202	36306	40553	44640
	10	653	929	530	476	594	476	670	929	672	35933	36330	39937
	13	46	349	101	77	75	276	102	321	177	46238	47720	44816
	16	171	25	125	152	202	127	125	75	125	91458	142188	89660
	20	125	73	25	25	25	50	74	75	25	282902	591574	439304
2b
	Bcl2l1
		EV			TRAF3IP2			FYN-TRAF3IP2
	- IL-17	0.37985	0.431969	0.420837	0.539116	0.493857	0.50342	0.948575	1.0108	0.959597
	+ IL-17	0.4602	0.442372	0.488129	0.728163	0.743721	0.834606	1.41177	1.66305	1.69584
	Arid5a
		EV			TRAF3IP2			FYN-TRAF3IP2
	- IL-17	0.834027	0.923809	0.940826	0.997462	0.992748	1.05154	1.0373	1.13354	1.10305
	+ IL-17	0.948465	0.935407	1.01022	1.03886	1.08761	1.17677	1.36715	1.42982	1.5042
	Zc3h12a
		EV			TRAF3IP2			FYN-TRAF3IP2
	- IL-17	0.285752	0.317171	0.32511	0.451355	0.458661	0.479687	1.0846	1.10331	1.10484
	+ IL-17	0.313818	0.332863	0.348605	0.704823	0.733143	0.78395	1.53032	1.72848	1.69584
2d	Unnormalized
		EV				FYN(1-232)				TRAF3IP2				FYN-TRAF3IP2
	Ig	0.9	0.9	0.9		0.91	0.9	0.92		0.93	0.94	0.93		1.23	1.23	1.24
	aCD3	1.07	1.06	1.04	1.06	1.07	1.05	1.06	1.07	1.03	1.03	1.03	1.03	1.52	1.53	1.52	1.51
	Normalized
		EV				FYN(1-232)				TRAF3IP2				FYN-TRAF3IP2
	Ig	1	1	1		1.01111	1	1.02222		1.03333	1.04444	1.03333		1.36667	1.36667	1.37778
	aCD3	1.18889	1.17778	1.15556	1.17778	1.18889	1.16667	1.17778	1.18889	1.14444	1.14444	1.14444	1.14444	1.68889	1.7	1.68889	1.67778
2f	IkBa
		TRAF3IP2			FYN-TRAF3IP2
	Ig	16212	16307	16649	14544	14605	14755
	aCD3	12187	12146	11715	11463	11824	11479
	p-p65
		TRAF3IP2			FYN-TRAF3IP2
	Ig	2251	2204	2257	2972	3051	3037
	aCD3	2427	2438	2451	3077	3005	2982
2g	p-ZAP70
		TRAF3IP2			FYN-TRAF3IP2
	Ig	2098	1940	2053	2209	2128	2153
	aCD3	2799	2976	3046	2551	2711	2441
	p-ERK1/2
		TRAF3IP2			FYN-TRAF3IP2
	Ig	556	525	517	603	558	561
	aCD3	1174	1127	1091	1157	1091	1149
	p-JNK
		TRAF3IP2			FYN-TRAF3IP2
	Ig	390	361	357	401	383	369
	aCD3	505	486	513	556	553	535
	p-p38
		TRAF3IP2			FYN-TRAF3IP2
	Ig	354	384	417	511	492	542
	aCD3	711	606	467	542	606	577

## Sheet: Figure 3
3b
	Time (days)	EV			FYN-TRAF3IP2			FYNG2A-TRAF3IP2
	0	128750	125558	118285	114457	115251	118586	104731	107689	105590
	3	92327	90613	96897	49525	47736	46752	49408	49383	54051
	6	5157	7752	5674	10747	10327	10580	3864	3825	3580
	10	249	467	307	39721	34674	25312	677	1084	550
	12	608	406	637	289894	206776	161938	778	1258	450
3d
		EV				TRAF3IP2				FYN-TRAF3IP2				FYNG2A-TRAF3IP2
	Ig	1.0028	1.01331	0.983882		1.04415	1.02943	1.02873		1.89839	1.93903	1.9103		1.1857	1.21233	1.16398
	aCD3	1.31955	1.30974	1.29643	1.29643	1.35459	1.29713	1.26629	1.29362	2.71058	2.69026	2.61808	2.56202	1.59145	1.57884	1.61388	1.55781
3e	TRAF3IP2		FYN-TRAF3IP2		FYNG2A-TRAF3IP2
	0.363487		0.409392		0.462847
	0.692282		0.472378		0.407488
	0.381129		0.599849		0.410105
	0.369399		0.620383		0.411473
	0.442949		0.594072		0.328403
	0.360183		0.670203		0.380849
	0.399759		0.540587		0.371342
	0.416263		0.562359		0.392832
	0.372168		0.527646		0.433538
	0.383078		0.455532		0.413945
	0.372417		0.596651		0.393623
	0.3806		0.617057		0.419539
	0.452371		0.401617		0.294729
	0.384603		0.496868		0.306264
	0.400757		0.519564		0.381097
	0.409382		0.524137		0.413305
	0.465717		0.580854		0.327483
	0.373045		0.535117		0.375686
	0.380476		0.565399		0.453215
	0.3465		0.560118		0.454243
	0.366		0.715317		0.349039
	0.36967		0.603598		0.418569
	0.352527		0.539517		0.346112
	0.471433		0.562206		0.365403
	0.576123		0.572701		0.395771
	0.448397		0.500994		0.345193
	0.3896		0.50117		0.393705
	0.482091		0.393753		0.368513
	0.386638		0.534504		0.372427
	0.564334		0.535372		0.353809
	0.363621		0.391889		0.378347
	0.464522		0.52704		0.394665
	0.402315		0.609187		0.36832
	0.376551		0.543365		0.371979
	0.40204		0.502584		0.503546
	0.530646		0.53759		0.440612
	0.36376		0.603181		0.401572
	0.415504		0.495176		0.365901
	0.386657		0.468575		0.476051
	0.420461		0.511177		0.419623
	0.351099		0.605346		0.404025
	0.434848		0.566409		0.500957
	0.410023		0.515962		0.521556
	0.394756		0.581615		0.427447
	0.357292		0.786249		0.437323
	0.42995		0.539299		0.439774
	0.455538		0.605537		0.489297
	0.353564		0.637992		0.400457
	0.411793		0.606852		0.412351
	0.411138		0.743369		0.433611
	0.299806		0.480063		0.399447
	0.438236		0.632362		0.408356
	0.428864		0.55789		0.40512
	0.350112		0.531007		0.446039
	0.357385		0.578666		0.429036
	0.367422		0.478687		0.507676
	0.377519		0.499391		0.391023
	0.45382		0.58852		0.429115
	0.395353		0.600447		0.481936
	0.425998		0.451126		0.372633
	0.387413		0.5581		0.380506
	0.454141		0.532292		0.40402
	0.389626		0.476553		0.444928
	0.374416		0.525694		0.399083
	0.410884		0.544127		0.401904
	0.608428		0.573424		0.430014
	0.408067		0.527706		0.367259
	0.389665		0.478621		0.392375
	0.327394		0.639584		0.388719
	0.39426		0.626216		0.614545
	0.417526		0.59692		0.372011
	0.364688		0.51857		0.373711
	0.341951		0.626906		0.426312
	0.453256		0.559064		0.436688
	0.497121		0.603008		0.337171
	0.421436		0.687106		0.370952
	0.343691		0.50436		0.491319
	0.511122		0.560749		0.378762
	0.375979		0.603229		0.396976
	0.348711		0.569941		0.382999
	0.444725		0.642877		0.380261
	0.404673		0.433975		0.37816
	0.369508		0.502037		0.40419
	0.512797		0.338703		0.405999
	0.315843		0.560064		0.542181
	0.317142		0.496244		0.443165
	0.532388		0.489423		0.420352
	0.59731		0.508956		0.370422
	0.358787		0.505426		0.363871
	0.389831		0.497383		0.385106
	0.334552		0.560032		0.481992
	0.401552		0.645257		0.442316
	0.410019		0.523704		0.470826
	0.372789		0.548895		0.371659
	0.446801		0.533788		0.42323
	0.356411		0.525022		0.362765
	0.488037		0.654184		0.447836
	0.466325		0.55869		0.444146
	0.507361		0.530175		0.382838
	0.508154		0.589956		0.450733
	0.456898		0.629318		0.436985
	0.355683		0.540875		0.390882
	0.390367		0.52137		0.359256
	0.396321		0.630708		0.450148
	0.462115		0.548636		0.446757
	0.377825		0.536826		0.459967
	0.32361		0.435434		0.390794
	0.342892		0.511318		0.349562
	0.229217		0.649993		0.378651
	0.441353		0.548491		0.45378
	0.412864		0.516963		0.443996
	0.39371		0.574921		0.357068
	0.376095		0.522987		0.305951
	0.424702		0.6069		0.405117
	0.456807		0.504826		0.367796
	0.462242		0.628695		0.416896
	0.374098		0.476602		0.422658
	0.33809		0.495116		0.367481
	0.450875		0.520758		0.429777
	0.362592		0.465281		0.441269
	0.420943		0.508744		0.399882
	0.312395		0.556224		0.669315
	0.416073		0.389527		0.398892
	0.503675		0.557186		0.401047
	0.458746		0.627197		0.391991
	0.396454		0.54593		0.35578
	0.425035		0.61819		0.392509
	0.396247		0.523717		0.445275
	0.339606		0.493548		0.418145
	0.408871		0.556272		0.3922
	0.442719		0.48108		0.368425
	0.389253		0.485708		0.478983
	0.436238		0.52828		0.390428
	0.342778		0.568581		0.430425
	0.441883		0.462673		0.394461
	0.434872		0.576669		0.419417
	0.42414		0.556281		0.461763
	0.388935		0.588958		0.466949
	0.410254		0.589982		0.412187
	0.472654		0.634375		0.440382
	0.600713		0.587255		0.390929
	0.363285		0.526122		0.400124
	0.330512		0.46137		0.44411
	0.361693		0.615525		0.380275
	0.424893		0.46927		0.38837
	0.399033		0.496632		0.38957
	0.380486		0.619096		0.485953
	0.396564		0.541278		0.361623
	0.34619		0.634581		0.603837
	0.41599		0.577926		0.443551
	0.406567		0.523837		0.369549
	0.377276		0.562308		0.421316
	0.38931		0.609901		0.443165
	0.370082		0.376362		0.357162
	0.302502		0.463472		0.401878
	0.366084		0.538559		0.407952
	0.417316		0.50068		0.383867
	0.366963		0.4632		0.548551
	0.381243		0.80455		0.547089
	0.367545		0.499562		0.43673
	0.403302		0.551894		0.320238
	0.392948		0.577705		0.44427
	0.437444		0.572668		0.408415
	0.440182		0.501617		0.3678
	0.408402		0.513199		0.409411
	0.397557		0.505771		0.432001
	0.415224		0.542208		0.401319
	0.563338		0.535396		0.469963
	0.372799		0.572863		0.435303
	0.456054		0.481838		0.382166
	0.41386		0.53353		0.383302
	0.352333		0.522999		0.401889
	0.379768		0.421373		0.415981
	0.371713		0.467268		0.482692
	0.390208		0.526512		0.420369
	0.396397		0.462239		0.339284
	0.374034		0.561042		0.365845
	0.710561		0.542876		0.39541
	0.362676		0.438388		0.41225
	0.333998		0.525453
	0.377698		0.414071
	0.402161		0.60802
	0.351852		0.518506
	0.620186		0.533231
	0.377686		0.532222
	0.465944		0.537332
	0.360726		0.600797
	0.357673		0.620579
	0.338071		0.573232
	0.408596		0.480734
	0.472912		0.504293
	0.423398		0.460057
	0.488756
	0.454621
	0.373502
	0.430085
	0.413087
	0.372742
	0.363117
	0.567059
	0.359232
3f	IkBa
		TRAF3IP2			FYN-TRAF3IP2			FYNG2A-TRAF3IP2
	Ig	16746	16826	17197	14961	14521	14885	17248	17719	17621
	aCD3	12981	12891	12493	12197	12201	11865	13056	13097	12953
	p-p65
		TRAF3IP2			FYN-TRAF3IP2			FYNG2A-TRAF3IP2
	Ig	2285	2245	2273	2988	3003	2955	2633	2701	2739
	aCD3	2443	2419	2459	3125	3036	2971	2594	2821	2559

## Sheet: Figure 4
4c
	Time (days)	FYN-TRAF3IP2			FYN-TRAF3IP2∆T6
	0	116086	106845	105018	89925	90899	90202
	2	41323	40931	40577	46315	49396	47496
	4	11533	9873	9217	20064	22583	17596
	9	6525	5987	4332	7563	10066	8919
	11	16379	17348	9646	4700	4640	4626
	15	30311	28945	14421	3119	2746	4176
	17	46718	33138	16908	3091	3481	4445
	19	194989	97233	101328	2753	2894	3380
4e	TRAF3IP2		FYN-TRAF3IP2		FYN-TRAF3IP2∆T6
	2236		2373		1950
	2288		2419		1946
	2236		2359		1983
4f	WT
		EV				TRAF3IP2				FYN-TRAF3IP2				FYN-TRAF3IP2∆T6
	Unstimulated	1.0347	0.9837	1.0167	0.9649	1.1875	1.0985	1.0896	1.0512	1.9663	1.7669	1.8399	1.8349	1.0661	1.0087	0.9922	1.0013
	PMA/ionomycin	5.375	5.0309	4.7798	4.6199	6.5571	5.9528	5.7461	5.7611	11.6977	10.6403	10.29	10.5701	6.9226	6.3374	6.5533	7.1104
	CARD11 KO
		EV				TRAF3IP2				FYN-TRAF3IP2				FYN-TRAF3IP2∆T6
	Unstimulated	1.0341	1.0052	0.9578	1.0029	0.9206	0.9164	0.8651	0.9517	1.5333	1.6937	1.5704	1.752	1.0333	1.0707	1.0737	1.1218
	PMA/ionomycin	2.671	2.6723	2.422	2.5133	2.0899	2.1526	2.092	2.1345	4.5851	4.3502	4.5442	4.423	3.1834	2.9413	2.6663	3.0799

## Sheet: Figure 5
5a
	Days after transplantation		Empty vector		FYN-TRAF3IP2		FYNG2A-TRAF3IP2			Comparison of Survival Curves
	65				1
	68				1					Log-rank (Mantel-Cox) test (recommended)
	88				1					Chi square	18.31
	88				1					df	2
	96				1					P value	0.0001
	100		0							P value summary	***
	100		0							Are the survival curves sig different?	Yes
	100		0
	100		0
	100		0
	56				1
	56				1
	75				1
	78				1
	100				0
	100						0
	100						0
	100						0
	100						0
	100						0
	100						0
5b	EV		FYN-TRAF3IP2		FYNG2A-TRAF3IP2
	74		178		140
	89		184		75
	91		234		118
	90		266		76
	87		186		67
			130		92
			157
			343
			291
5d		EV		FYN-TRAF3IP2		FYNG2A-TRAF3IP2
	CD4	26.3		85		36.6
		40		75.4		32.9
		48.1		67.9		51
		35.3		92.7		37.6
		33.5		82.1		38.6
	CD8	30.9		9.54		24.3
		40.3		13.8		44.9
		36.5		20.4		43.1
		37.8		1.64		26.9
		26.8		9.74		21.2
	CD19	38.7		1.35		39.4
		18.1		1.12		5
		11.8		3.02		4.12
		20.1		0.18		20
		39.4		0.82		36.7
	CD11b	7.93		1.08		6.33
		4.65		1.94		7.27
		2.83		0.45		3.79
		1.87		0.71		33.3
		2.67		0.73		0.95

## Sheet: Figure 6
		EV		FYN-TRAF3IP2		FYNG2A-TRAF3IP2
6c	CD19+B220+	18.3		16.9		28.8
		31.7		11.4		26.6
		27.1		2.7		23.7
		29.2		17.3		26.7
		23.8		14		40.3
6d	GC cells	0.31		0.35		2.2
		0.2		0.2		0.13
		0.36		0.49		1.22
		0.23		0.12		0.78
		0.21		0.44		0.11
6e	Plasma cells	0.32		0.42		0.2
		0.34		1.15		0.17
		0.29		1.31		0.25
		0.4		1.18		0.26
		0.44		9.3		0.13

## Sheet: Figure 7
7a	Lymphoma vs naive									Lymphoma vs stroma									Lymphoma vs FG2AT
		baseMean	log2FoldChange	lfcSE	stat	pvalue	padj	diff			baseMean	log2FoldChange	lfcSE	stat	pvalue	padj	diff			baseMean	log2FoldChange	lfcSE	stat	pvalue	padj	diff		Legend diff
	0610005C13Rik	9.60669	-3.55716	0.859385	-4.13919	3.48532e-05	0.000231435	b		0610005C13Rik	6.1829	-2.30562	0.999234	-2.30739	0.0210329	0.102363	a		0610005C13Rik	12.2258	-2.99345	0.802095	-3.73204	0.000189936	0.0007158	b		a = not differentially expressed
	0610007P14Rik	212.449	0.378395	0.195728	1.93326	0.0532037	0.123636	a		0610007P14Rik	264.684	0.105719	0.189537	0.557774	0.576999	0.798304	a		0610007P14Rik	371.134	0.0274286	0.148117	0.185182	0.853086	0.901474	a		b = down in lymphoma
	0610009B22Rik	14.6998	-1.16801	0.669545	-1.74448	0.0810749	0.171205	a		0610009B22Rik	9.19936	0.570852	0.879443	0.649106	0.51627	0.757087	a		0610009B22Rik	14.8262	0.0732852	0.597892	0.122573	0.902445	0.936626	a		c = up in lymphoma
	0610009E02Rik	0.294052	-0.837177	3.81694	-0.219332	0.826391	0.99	a		0610009E02Rik	0.215668	-0.0813257	3.53381	-0.0230136	0.981639	0.99	a		0610009E02Rik	0.685619	-1.45571	2.85599	-0.509704	0.610259	0.99	a
	0610009L18Rik	19.0537	-0.400483	0.549939	-0.728232	0.466472	0.616982	a		0610009L18Rik	18.5779	0.145024	0.569687	0.254568	0.799057	0.920817	a		0610009L18Rik	28.1033	-0.153088	0.425359	-0.359902	0.71892	0.801558	a
	0610009O20Rik	102.431	-0.600833	0.261614	-2.29664	0.0216395	0.05987	a		0610009O20Rik	93.9025	0.119684	0.321609	0.372143	0.709787	0.877331	a		0610009O20Rik	175.54	-0.711199	0.202039	-3.5201	0.000431377	0.00151514	a
	0610010F05Rik	68.0385	0.569788	0.308889	1.84463	0.0650908	0.144814	a		0610010F05Rik	68.3303	1.04364	0.304361	3.42894	0.000605944	0.00667094	c		0610010F05Rik	167.849	-0.744009	0.189079	-3.93491	8.32279e-05	0.000336854	a
	0610010K14Rik	0.568694	2.11304	3.62159	0.583456	0.559586	0.99	a		0610010K14Rik	0.732614	1.90282	2.71059	0.701993	0.482684	0.99	a		0610010K14Rik	0.796598	3.51906	3.02851	1.16198	0.245244	0.99	a
	0610011F06Rik	112.424	0.875509	0.251341	3.48335	0.000495183	0.00243055	a		0610011F06Rik	165.407	-0.045834	0.204301	-0.224346	0.822488	0.932823	a		0610011F06Rik	209.741	0.169855	0.184798	0.919139	0.358023	0.481204	a
	0610012D04Rik	2.24605	0.847732	1.54191	0.549793	0.582461	0.71732	a		0610012D04Rik	2.58703	0.756142	1.35282	0.558938	0.576204	0.797794	a		0610012D04Rik	3.21383	1.15931	1.21542	0.953831	0.340169	0.463437	a
	0610030E20Rik	329.701	-0.644111	0.181525	-3.54833	0.00038768	0.00196807	a		0610030E20Rik	372.931	-0.493682	0.195699	-2.52267	0.0116469	0.0665577	a		0610030E20Rik	484.601	-0.371613	0.144487	-2.57194	0.010113	0.0255243	a
	0610037L13Rik	111.23	-1.0892	0.255546	-4.26224	2.02389e-05	0.000143425	b		0610037L13Rik	85.7244	0.0529303	0.298512	0.177314	0.859262	0.945992	a		0610037L13Rik	109.946	0.241292	0.215113	1.1217	0.261991	0.380037	a
	0610038B21Rik	9.10633	-1.33997	0.75406	-1.77701	0.0755663	0.162409	a		0610038B21Rik	9.25687	-0.90384	0.73604	-1.22798	0.219456	0.477645	a		0610038B21Rik	7.01464	0.804384	0.770368	1.04416	0.296413	0.417456	a
	0610039K10Rik	1.8704	0.924238	2.08009	0.444326	0.656807	0.777094	a		0610039K10Rik	1.63017	2.40894	2.07592	1.16042	0.245878	0.51013	a		0610039K10Rik	2.02015	4.00423	2.15062	1.86189	0.0626183	0.121702	a
	0610040B10Rik	57.1571	0.311315	0.349001	0.892019	0.372383	0.529232	a		0610040B10Rik	74.3199	-0.0688035	0.303934	-0.226376	0.820909	0.932369	a		0610040B10Rik	133.722	-0.778386	0.237779	-3.27357	0.001062	0.00340906	a
	0610040F04Rik	0.893371	2.80635	2.72364	1.03037	0.302837	0.99	a		0610040F04Rik	0.912153	3.32459	2.44065	1.36217	0.173144	0.99	a		0610040F04Rik	1.23846	4.20846	2.28389	1.84267	0.0653769	0.126029	a
	0610040J01Rik	1.65526	-1.31324	2.02481	-0.648576	0.516612	0.662295	a		0610040J01Rik	1.97404	-1.17985	1.37845	-0.855923	0.39204	0.659384	a		0610040J01Rik	1.25755	0.76736	1.89828	0.404239	0.686037	0.775203	a
	0610043K17Rik	8.59018	-0.85547	1.30944	-0.653311	0.513556	0.659455	a		0610043K17Rik	7.8532	-0.155886	1.10835	-0.140646	0.888149	0.956938	a		0610043K17Rik	5.32596	6.25743	2.82788	2.21277	0.0269137	0.0595554	a
	1010001B22Rik	0.104391	0.124598	3.81694	0.0326433	0.973959	0.99	a		1010001B22Rik	0.901887	-2.44379	2.23276	-1.09451	0.273729	0.99	a		1010001B22Rik	0.510808	-0.891053	2.73082	-0.326295	0.744201	0.99	a
	1010001N08Rik	0.0866167	0.124598	3.81694	0.0326433	0.973959	0.99	a		1010001N08Rik	0.0884912	0.640008	3.53381	0.18111	0.856281	0.99	a		1010001N08Rik	0.120849	1.52609	3.53381	0.431854	0.665848	0.99	a
	1110001J03Rik	149.519	0.225684	0.216766	1.04114	0.297811	0.45217	a		1110001J03Rik	254.044	-0.796588	0.20467	-3.89207	9.93936e-05	0.00145428	a		1110001J03Rik	229.188	0.308172	0.191205	1.61173	0.10702	0.188526	a
	1110002J07Rik	0.454602	1.83982	3.75281	0.490251	0.623956	0.99	a		1110002J07Rik	0.462859	2.35292	3.46458	0.679135	0.497052	0.99	a		1110002J07Rik	0.63056	3.2422	3.21935	1.0071	0.313889	0.99	a
	1110002L01Rik	8.13711	0.338892	0.890617	0.380514	0.703564	0.813557	a		1110002L01Rik	12.2271	-0.399147	0.626677	-0.636926	0.524173	0.761662	a		1110002L01Rik	14.3586	-0.00605683	0.649836	-0.00932055	0.992563	0.995161	a
	1110004E09Rik	81.6375	0.485936	0.310331	1.56586	0.117381	0.228092	a		1110004E09Rik	130.369	-0.493797	0.211327	-2.33665	0.0194576	0.0967271	a		1110004E09Rik	249.597	-1.25505	0.171769	-7.30662	2.73941e-13	3.21846e-12	b
	1110004F10Rik	255.624	0.620524	0.230104	2.69671	0.00700291	0.0236897	a		1110004F10Rik	362.522	-0.0947986	0.21155	-0.448115	0.65407	0.845252	a		1110004F10Rik	738.413	-1.06161	0.177353	-5.98584	2.15274e-09	1.72201e-08	b
	1110007C09Rik	143.108	1.10409	0.355121	3.10905	0.00187692	0.00770442	c		1110007C09Rik	205.731	0.154656	0.343605	0.450099	0.652639	0.844358	a		1110007C09Rik	185.414	1.9632	0.271776	7.22361	5.06268e-13	5.80294e-12	c
	1110008F13Rik	33.0789	-1.08772	0.478036	-2.2754	0.0228819	0.062689	a		1110008F13Rik	26.6445	-0.0742593	0.482819	-0.153804	0.877765	0.954041	a		1110008F13Rik	28.9371	0.64748	0.44236	1.4637	0.143277	0.237462	a
	1110008L16Rik	23.0642	0.429378	0.54422	0.788978	0.430125	0.583721	a		1110008L16Rik	29.0679	0.12106	0.484382	0.249927	0.802644	0.922689	a		1110008L16Rik	109.16	-2.088	0.29336	-7.11753	1.0988e-12	1.22293e-11	b
	1110008P14Rik	116.893	1.1434	0.252538	4.52763	5.96498e-06	4.7942e-05	c		1110008P14Rik	179.05	-0.0246714	0.191383	-0.128911	0.897428	0.961068	a		1110008P14Rik	216.994	0.34401	0.186322	1.84632	0.0648458	0.125164	a
	1110012L19Rik	30.7313	0.495329	0.514319	0.963077	0.335509	0.492191	a		1110012L19Rik	43.7906	-0.190089	0.368956	-0.515207	0.606408	0.817385	a		1110012L19Rik	52.1437	0.200219	0.311576	0.642601	0.520483	0.636953	a
	1110017D15Rik	0.189661	-1.55851	3.81694	-0.408315	0.683042	0.99	a		1110017D15Rik	0.254165	-1.57552	3.52373	-0.447117	0.654791	0.99	a		1110017D15Rik	0	NA	NA	NA	NA	0.99	a
	1110018N20Rik	0.104391	0.124598	3.81694	0.0326433	0.973959	0.99	a		1110018N20Rik	0.106646	0.640008	3.53381	0.18111	0.856281	0.99	a		1110018N20Rik	0.245507	0.804756	3.53381	0.22773	0.819856	0.99	a
	1110019D14Rik	3.0812	-0.460965	1.59102	-0.289729	0.772023	0.862184	a		1110019D14Rik	5.58163	-1.34137	1.23052	-1.09008	0.275678	0.542898	a		1110019D14Rik	8.05514	-1.43015	1.0531	-1.35804	0.17445	0.276478	a
	1110020A21Rik	5.85465	-1.55141	0.88817	-1.74675	0.0806808	0.170592	a		1110020A21Rik	6.45219	-1.29589	0.755896	-1.71438	0.0864591	0.269099	a		1110020A21Rik	6.14438	-0.468725	0.873182	-0.536801	0.591405	0.697852	a
	1110025M09Rik	12.2416	-0.382834	0.907602	-0.421809	0.673165	0.790703	a		1110025M09Rik	9.54496	0.962876	0.863887	1.11459	0.265028	0.53166	a		1110025M09Rik	12.0299	1.35303	0.831598	1.62702	0.103733	0.183752	a
	1110028F11Rik	2.57562	0.00364269	1.42911	0.00254892	0.997966	0.999404	a		1110028F11Rik	5.04882	-1.27487	0.817574	-1.55933	0.118917	0.331209	a		1110028F11Rik	2.64914	1.79934	1.38172	1.30225	0.192832	0.298761	a
	1110028F18Rik	0	NA	NA	NA	NA	0.99	a		1110028F18Rik	0	NA	NA	NA	NA	0.99	a		1110028F18Rik	0.570221	-2.24567	3.38728	-0.662973	0.507348	0.99	a
	1110032A03Rik	36.0243	0.0463227	0.383004	0.120946	0.903734	0.945584	a		1110032A03Rik	49.9849	-0.43513	0.299101	-1.45479	0.145727	0.375087	a		1110032A03Rik	141.573	-1.96703	0.261978	-7.50837	5.98671e-14	7.43808e-13	b
	1110032F04Rik	26.9465	-0.0772338	0.514845	-0.150014	0.880754	0.930121	a		1110032F04Rik	42.01	-0.798733	0.45271	-1.76434	0.0776752	0.25085	a		1110032F04Rik	26.2494	1.92	0.486233	3.94872	7.8571e-05	0.000319831	c
	1110034G24Rik	78.0161	0.119391	0.410828	0.29061	0.771349	0.861665	a		1110034G24Rik	112.681	-0.482339	0.372194	-1.29593	0.194998	0.446617	a		1110034G24Rik	105.513	0.652408	0.342915	1.90253	0.0571014	0.112491	a
	1110035H17Rik	11.48	-0.540628	0.676963	-0.798608	0.424518	0.578546	a		1110035H17Rik	15.6834	-0.857824	0.513251	-1.67135	0.0946519	0.285361	a		1110035H17Rik	18.9361	-0.580309	0.471287	-1.23133	0.218201	0.328691	a
	1110037F02Rik	288.801	0.032273	0.202409	0.159445	0.873318	0.92502	a		1110037F02Rik	315.195	0.228352	0.287175	0.795164	0.426518	0.686596	a		1110037F02Rik	437.316	0.17807	0.161826	1.10038	0.271168	0.390636	a
	1110038B12Rik	110.746	0.724965	0.274751	2.63863	0.00832426	0.0273612	a		1110038B12Rik	142.954	0.247508	0.277636	0.891485	0.372669	0.641906	a		1110038B12Rik	266.447	-0.598787	0.212224	-2.82149	0.00478016	0.0132046	a
	1110038F14Rik	242.25	0.547217	0.243191	2.25016	0.0244391	0.066125	a		1110038F14Rik	372.201	-0.357352	0.20927	-1.70761	0.0877087	0.271588	a		1110038F14Rik	470.303	-0.151273	0.176174	-0.858656	0.39053	0.514306	a
	1110046J04Rik	9.06318	0.0963215	0.824371	0.116842	0.906985	0.94706	a		1110046J04Rik	10.2437	0.174876	0.897302	0.194891	0.845478	0.941665	a		1110046J04Rik	12.0925	0.656903	0.613897	1.07005	0.284595	0.404952	a
	1110051M20Rik	19.7284	0.744382	0.614193	1.21197	0.225525	0.369392	a		1110051M20Rik	25.4574	0.290297	0.51408	0.564693	0.572283	0.79494	a		1110051M20Rik	25.2896	1.60091	0.475456	3.36711	0.000759602	0.00253353	c
	1110059E24Rik	120.882	1.1459	0.271765	4.21651	2.48118e-05	0.000170612	c		1110059E24Rik	173.081	0.179644	0.219386	0.818851	0.412871	0.676361	a		1110059E24Rik	276.531	-0.26806	0.200668	-1.33584	0.181602	0.285478	a
	1110059G10Rik	118.913	0.425011	0.262628	1.6183	0.105598	0.210183	a		1110059G10Rik	142.478	0.26131	0.247429	1.0561	0.290922	0.560215	a		1110059G10Rik	211.368	0.0113657	0.180411	0.062999	0.949767	0.968206	a
	1110065P20Rik	1.75415	0.653761	1.78653	0.365939	0.71441	0.820918	a		1110065P20Rik	1.21151	3.67835	1.92364	1.91219	0.0558523	0.99	a		1110065P20Rik	2.0393	2.09479	1.47162	1.42346	0.154603	0.252014	a
	1190002F15Rik	96.311	2.28939	0.286286	7.99686	1.27633e-15	5.31471e-14	c		1190002F15Rik	114.055	1.56482	0.240096	6.51749	7.14934e-11	5.87544e-09	c		1190002F15Rik	272.209	-0.420331	0.189889	-2.21357	0.0268585	0.0594614	a
	1190002N15Rik	66.3891	-0.444147	0.359193	-1.23652	0.216267	0.358158	a		1190002N15Rik	73.7802	-0.272284	0.352984	-0.771378	0.440483	0.697922	a		1190002N15Rik	123.293	-0.750768	0.259434	-2.89387	0.00380526	0.0107614	a
	1190005I06Rik	0.739854	2.44693	2.92602	0.836265	0.403006	0.99	a		1190005I06Rik	1.45953	-0.0404666	1.79776	-0.0225095	0.982042	0.99	a		1190005I06Rik	2.93035	-1.08133	1.23426	-0.876097	0.380978	0.504446	a
	1190007I07Rik	75.4088	-0.860175	0.328036	-2.6222	0.00873647	0.0284719	a		1190007I07Rik	60.287	0.218208	0.403516	0.540767	0.588668	0.806178	a		1190007I07Rik	70.5233	0.752307	0.298185	2.52296	0.0116373	0.0288676	a
	1200007C13Rik	0	NA	NA	NA	NA	0.99	a		1200007C13Rik	0.486034	-2.47268	3.46259	-0.714114	0.475157	0.99	a		1200007C13Rik	0	NA	NA	NA	NA	0.99	a
	1200014J11Rik	397.059	-0.166621	0.16784	-0.992733	0.32084	0.477141	a		1200014J11Rik	463.679	-0.148224	0.153728	-0.964196	0.334948	0.604566	a		1200014J11Rik	672.113	-0.308076	0.125207	-2.46054	0.013873	0.0335482	a
	1300002E11Rik	98.2559	-1.0247	0.245657	-4.17125	3.02937e-05	0.000204461	b		1300002E11Rik	98.2168	-0.562666	0.246441	-2.28317	0.0224206	0.107319	a		1300002E11Rik	349.413	-2.45267	0.159706	-15.3574	3.16034e-53	3.33753e-51	b
	1300017J02Rik	1.76067	-3.96087	2.2481	-1.76187	0.0780911	0.166465	a		1300017J02Rik	0.749424	-2.19205	3.11653	-0.703362	0.48183	0.99	a		1300017J02Rik	1.2509	-2.50165	1.87988	-1.33075	0.183271	0.286909	a
	1500002C15Rik	8.5249	0.935522	1.00978	0.926465	0.354204	0.511497	a		1500002C15Rik	7.05543	3.03029	1.09563	2.76579	0.00567843	0.03888	a		1500002C15Rik	10.4767	2.21107	0.906279	2.43972	0.0146985	0.0352742	a
	1500002F19Rik	0.894401	0.493705	2.75226	0.179382	0.857638	0.99	a		1500002F19Rik	0.921528	0.857918	2.51761	0.340767	0.733279	0.99	a		1500002F19Rik	1.59661	0.106193	1.98986	0.0533671	0.957439	0.973221	a
	1500004A13Rik	83.4451	0.00341765	0.327406	0.0104386	0.991671	0.995971	a		1500004A13Rik	88.226	0.301438	0.368557	0.817888	0.413421	0.676793	a		1500004A13Rik	88.1174	1.60487	0.283543	5.66007	1.51315e-08	1.09865e-07	c
	1500009C09Rik	0.779551	2.60671	3.72248	0.70026	0.483765	0.99	a		1500009C09Rik	0.796421	3.12433	3.43151	0.910483	0.362568	0.99	a		1500009C09Rik	1.454	1.60783	2.64025	0.608969	0.542545	0.656671	a
	1500009L16Rik	24.4004	7.54294	1.29832	5.80977	6.256e-09	9.65279e-08	c		1500009L16Rik	30.7897	2.0728	0.5355	3.87078	0.00010849	0.00156343	c		1500009L16Rik	83.2225	-0.540239	0.383092	-1.41021	0.158479	0.256951	a
	1500011B03Rik	96.8804	0.532542	0.285233	1.86704	0.0618959	0.139289	a		1500011B03Rik	180.601	-0.824833	0.262936	-3.13701	0.00170681	0.015349	a		1500011B03Rik	167.278	0.184633	0.197116	0.936674	0.348926	0.471829	a
	1500011K16Rik	61.71	-1.06502	0.367372	-2.89902	0.00374325	0.0139676	a		1500011K16Rik	44.5069	0.273966	0.475796	0.575805	0.564747	0.789532	a		1500011K16Rik	53.1006	0.746606	0.386244	1.93299	0.0532377	0.10634	a
	1500012F01Rik	565.372	-0.270891	0.160977	-1.68279	0.0924158	0.189746	a		1500012F01Rik	776.24	-0.64413	0.151862	-4.24156	2.21972e-05	0.000405974	a		1500012F01Rik	1013.35	-0.537458	0.128609	-4.17902	2.92773e-05	0.000129009	a
	1500015A07Rik	26.2353	-1.41076	0.471207	-2.99392	0.00275416	0.0106992	a		1500015A07Rik	23.4967	-0.710738	0.409075	-1.73743	0.0823122	0.260693	a		1500015A07Rik	39.4181	-1.15348	0.370392	-3.11421	0.00184436	0.00562922	b
	1500015O10Rik	2.52531	0.375385	1.48014	0.253615	0.799793	0.880699	a		1500015O10Rik	2.10359	1.72908	1.41822	1.21919	0.222773	0.481828	a		1500015O10Rik	2.62383	2.53859	1.41647	1.79219	0.0731019	0.13808	a
	1500017E21Rik	0.222227	0.124598	3.81694	0.0326433	0.973959	0.99	a		1500017E21Rik	0.226834	0.640008	3.53381	0.18111	0.856281	0.99	a		1500017E21Rik	0.313203	1.52609	3.53381	0.431854	0.665848	0.99	a
	1500026H17Rik	2.63809	-1.05687	1.62877	-0.648876	0.516418	0.66212	a		1500026H17Rik	2.40745	-0.396298	1.39903	-0.283266	0.776973	0.910394	a		1500026H17Rik	1.39175	4.37404	2.22067	1.96969	0.0488737	0.0991077	a
	1500035N22Rik	0.379322	-2.54062	3.76364	-0.675043	0.499648	0.99	a		1500035N22Rik	0	NA	NA	NA	NA	0.99	a		1500035N22Rik	0.463331	-1.94867	3.44496	-0.565658	0.571626	0.99	a
	1520401A03Rik	0.104391	0.124598	3.81694	0.0326433	0.973959	0.99	a		1520401A03Rik	0.106646	0.640008	3.53381	0.18111	0.856281	0.99	a		1520401A03Rik	0.327704	0.0707952	3.52838	0.0200645	0.983992	0.99	a
	1600002D24Rik	0	NA	NA	NA	NA	0.99	a		1600002D24Rik	0	NA	NA	NA	NA	0.99	a		1600002D24Rik	21.5307	-7.48521	1.10484	-6.77496	1.24442e-11	1.26789e-10	b
	1600002H07Rik	20.64	-0.216352	0.559633	-0.386596	0.699055	0.810065	a		1600002H07Rik	18.2991	0.662075	0.502794	1.31679	0.187908	0.437787	a		1600002H07Rik	41.7776	-0.765736	0.346774	-2.20817	0.0272324	0.0601757	a
	1600002K03Rik	52.6277	-0.055649	0.38125	-0.145965	0.883949	0.93188	a		1600002K03Rik	67.7575	-0.32423	0.287745	-1.1268	0.259828	0.525907	a		1600002K03Rik	73.9539	0.323031	0.270895	1.19246	0.233081	0.34647	a
	1600010M07Rik	2.64117	1.6988	1.73165	0.981027	0.326579	0.483309	a		1600010M07Rik	2.92506	1.66824	1.3602	1.22647	0.220022	0.478229	a		1600010M07Rik	3.91182	1.75066	1.38377	1.26513	0.205823	0.314307	a
	1600012H06Rik	105.514	-0.752599	0.337077	-2.23272	0.0255675	0.0684576	a		1600012H06Rik	87.6442	0.232634	0.402529	0.577931	0.563311	0.78814	a		1600012H06Rik	107.157	0.60711	0.294448	2.06186	0.039221	0.0821753	a
	1600012P17Rik	0.463152	0.276447	3.43039	0.0805875	0.93577	0.99	a		1600012P17Rik	0.279076	1.74792	3.49083	0.500719	0.616569	0.99	a		1600012P17Rik	0.380091	2.63436	3.49053	0.754716	0.450419	0.99	a
	1600014C10Rik	155.922	1.20671	0.28302	4.26369	2.01081e-05	0.000142599	c		1600014C10Rik	274.265	-0.356617	0.242105	-1.47298	0.140756	0.368179	a		1600014C10Rik	208.048	1.88106	0.259833	7.2395	4.50337e-13	5.19033e-12	c
	1600020E01Rik	118.627	-0.557135	0.259643	-2.14577	0.0318909	0.0820752	a		1600020E01Rik	123.084	-0.186143	0.248782	-0.748217	0.454329	0.710111	a		1600020E01Rik	164.101	-0.125892	0.224964	-0.559607	0.575748	0.685688	a
	1600029O15Rik	2.68384	0.377469	1.63109	0.231421	0.816988	0.891801	a		1600029O15Rik	2.48305	1.17239	1.81947	0.644356	0.519345	0.758352	a		1600029O15Rik	3.42721	1.18586	1.22952	0.964492	0.334799	0.458379	a
	1700001C19Rik	0.0937895	0.124598	3.81694	0.0326433	0.973959	0.99	a		1700001C19Rik	0.0952923	0.640008	3.53381	0.18111	0.856281	0.99	a		1700001C19Rik	0.221211	0.804756	3.53381	0.22773	0.819856	0.99	a
	1700001D01Rik	2.26808	0.504966	1.66394	0.303477	0.761527	0.855132	a		1700001D01Rik	3.41967	-0.258217	1.21436	-0.212637	0.83161	0.936499	a		1700001D01Rik	2.5461	2.18597	1.43406	1.52433	0.127427	0.217071	a
	1700001G11Rik	1.42866	2.23232	2.20921	1.01046	0.312275	0.468383	a		1700001G11Rik	2.13853	0.427511	1.32809	0.321899	0.747529	0.895456	a		1700001G11Rik	5.75855	-1.35917	1.02268	-1.32903	0.183839	0.2876	a
	1700001G17Rik	2.05482	-1.01144	1.89213	-0.534552	0.59296	0.725446	a		1700001G17Rik	1.76953	-0.184537	1.69508	-0.108866	0.913309	0.967866	a		1700001G17Rik	4.03381	-1.31316	1.14759	-1.14427	0.252511	0.369192	a
	1700001J03Rik	6.99266	-0.626778	0.941551	-0.665686	0.505612	0.652617	a		1700001J03Rik	5.20283	0.807832	1.07441	0.751887	0.452119	0.708129	a		1700001J03Rik	7.02927	0.817933	1.10921	0.737399	0.46088	0.581763	a
	1700001K19Rik	2.03481	0.427852	1.70243	0.251319	0.801568	0.881691	a		1700001K19Rik	1.42947	3.13799	1.921	1.63352	0.102359	0.99	a		1700001K19Rik	2.51083	1.33171	1.50906	0.88248	0.377517	0.500781	a
	1700001L05Rik	3.39776	1.58028	1.31827	1.19875	0.230625	0.375613	a		1700001L05Rik	3.97174	1.20675	1.14367	1.05515	0.291355	0.560554	a		1700001L05Rik	4.36022	2.72705	1.17829	2.31441	0.0206451	0.0473911	a
	1700001O22Rik	1.61283	2.4567	2.43757	1.00785	0.313528	0.469792	a		1700001O22Rik	2.76697	0.116886	1.60947	0.0726238	0.942105	0.978026	a		1700001O22Rik	3.38576	0.520957	1.727	0.301655	0.762915	0.836763	a
	1700001P01Rik	0.15523	-1.55851	3.81694	-0.408315	0.683042	0.99	a		1700001P01Rik	0	NA	NA	NA	NA	0.99	a		1700001P01Rik	0.693105	-2.52502	3.4248	-0.737276	0.460955	0.99	a
	1700003D09Rik	0	NA	NA	NA	NA	0.99	a		1700003D09Rik	0	NA	NA	NA	NA	0.99	a		1700003D09Rik	0.669314	-2.47682	3.20117	-0.773723	0.439094	0.99	a
	1700003F12Rik	0.972	1.67507	2.45073	0.6835	0.494291	0.99	a		1700003F12Rik	1.07567	1.70251	2.15883	0.788626	0.43033	0.99	a		1700003F12Rik	1.13563	4.03644	2.34034	1.72473	0.0845763	0.155732	a
	1700003G18Rik	0.208783	0.901372	3.79407	0.237574	0.812212	0.99	a		1700003G18Rik	0.213293	1.41853	3.50898	0.404257	0.686024	0.99	a		1700003G18Rik	0.289046	2.30034	3.50889	0.655576	0.512097	0.99	a
	1700006E09Rik	0.313174	1.37309	3.77104	0.364113	0.715773	0.99	a		1700006E09Rik	0.319939	1.89034	3.48409	0.542564	0.58743	0.99	a		1700006E09Rik	0.433569	2.77146	3.48406	0.79547	0.42634	0.99	a
	1700006J14Rik	0.433084	1.77662	3.75606	0.473	0.636213	0.99	a		1700006J14Rik	0.442456	2.29415	3.46786	0.661547	0.508261	0.99	a		1700006J14Rik	0.604244	3.18188	3.46779	0.917554	0.358853	0.99	a
	1700007J10Rik	6.31624	2.20997	1.1787	1.87492	0.0608041	0.137339	a		1700007J10Rik	7.63997	1.39704	0.831147	1.68086	0.0927893	0.281575	a		1700007J10Rik	21.2824	-0.858482	0.591272	-1.45192	0.146522	0.241756	a
	1700007K09Rik	0.615746	2.26117	3.5225	0.641921	0.520924	0.99	a		1700007K09Rik	1.13685	0.34014	2.4502	0.138821	0.889591	0.99	a		1700007K09Rik	0.951251	2.9459	2.57493	1.14407	0.252594	0.369285	a
	1700007L15Rik	11.8605	0.731248	0.724573	1.00921	0.312873	0.46911	a		1700007L15Rik	14.5844	0.386584	0.593306	0.651576	0.514674	0.755771	a		1700007L15Rik	17.9954	0.772021	0.572116	1.34941	0.177204	0.279886	a
	1700008J07Rik	12.7312	-0.0152698	0.724152	-0.0210865	0.983177	0.991651	a		1700008J07Rik	14.9147	-0.0182128	0.55292	-0.0329393	0.973723	0.990803	a		1700008J07Rik	17.3554	0.487045	0.48452	1.00521	0.314795	0.436824	a
	1700008O03Rik	1.77345	1.53456	2.03207	0.755172	0.450146	0.602115	a		1700008O03Rik	1.72631	2.46452	1.91917	1.28416	0.199086	0.452119	a		1700008O03Rik	5.38155	-0.755941	1.02358	-0.73853	0.460192	0.581383	a
	1700009C05Rik	0	NA	NA	NA	NA	0.99	a		1700009C05Rik	0	NA	NA	NA	NA	0.99	a		1700009C05Rik	0.19803	-0.709173	3.52562	-0.201148	0.840582	0.99	a
	1700010B08Rik	0.173233	0.720702	3.80489	0.189415	0.849768	0.99	a		1700010B08Rik	0.176982	1.23786	3.52065	0.3516	0.725138	0.99	a		1700010B08Rik	1.20798	-1.65922	2.1128	-0.785316	0.432268	0.554018	a
	1700010H22Rik	0	NA	NA	NA	NA	0.99	a		1700010H22Rik	0.121509	-0.802664	3.53381	-0.227138	0.820316	0.99	a		1700010H22Rik	0	NA	NA	NA	NA	0.99	a
	1700010I14Rik	21.3443	-0.671211	0.576343	-1.1646	0.24418	0.391755	a		1700010I14Rik	22.836	-0.374027	0.464934	-0.804472	0.421124	0.682649	a		1700010I14Rik	45.8473	-1.25501	0.412617	-3.04158	0.00235341	0.007001	b
	1700010L04Rik	0.417565	1.71432	3.75825	0.456148	0.648283	0.99	a		1700010L04Rik	0.553668	1.51086	3.41078	0.442966	0.65779	0.99	a		1700010L04Rik	0.669683	2.39308	3.26635	0.732645	0.463775	0.99	a
	1700011E24Rik	0	NA	NA	NA	NA	0.99	a		1700011E24Rik	0.254165	-1.57552	3.52373	-0.447117	0.654791	0.99	a		1700011E24Rik	0	NA	NA	NA	NA	0.99	a
	1700011H14Rik	0.326619	1.02413	3.7874	0.270405	0.786849	0.99	a		1700011H14Rik	0.587645	0.0307082	2.94494	0.0104275	0.99168	0.99	a		1700011H14Rik	0.457726	2.42658	3.50149	0.693014	0.488301	0.99	a
	1700011L22Rik	0.46569	-2.86722	3.7371	-0.767232	0.442944	0.99	a		1700011L22Rik	0	NA	NA	NA	NA	0.99	a		1700011L22Rik	0.769847	-2.6783	3.0609	-0.875007	0.38157	0.99	a
	1700012B07Rik	3.67535	4.84383	1.66658	2.90644	0.00365564	0.0136714	a		1700012B07Rik	5.35578	1.24131	1.12577	1.10263	0.270188	0.536838	a		1700012B07Rik	5.10046	6.24723	1.40634	4.44217	8.90545e-06	4.28474e-05	c
	1700012B09Rik	0	NA	NA	NA	NA	0.99	a		1700012B09Rik	0.127083	-0.802664	3.53381	-0.227138	0.820316	0.99	a		1700012B09Rik	0	NA	NA	NA	NA	0.99	a
	1700012C14Rik	0	NA	NA	NA	NA	0.99	a		1700012C14Rik	0	NA	NA	NA	NA	0.99	a		1700012C14Rik	0.0915906	0.0834177	3.53381	0.0236056	0.981167	0.99	a
	1700012I11Rik	0.0866167	0.124598	3.81694	0.0326433	0.973959	0.99	a		1700012I11Rik	0.0884912	0.640008	3.53381	0.18111	0.856281	0.99	a		1700012I11Rik	0.287135	0.146695	3.53121	0.0415425	0.966863	0.99	a
	1700013D24Rik	0.0937895	0.124598	3.81694	0.0326433	0.973959	0.99	a		1700013D24Rik	0.0952923	0.640008	3.53381	0.18111	0.856281	0.99	a		1700013D24Rik	0.129621	1.52609	3.53381	0.431854	0.665848	0.99	a
	1700013F07Rik	0.901139	1.40608	2.53245	0.555225	0.578741	0.99	a		1700013F07Rik	0.980107	1.39459	2.24463	0.6213	0.534402	0.99	a		1700013F07Rik	2.08734	-0.274281	1.59329	-0.172148	0.863321	0.908516	a
	1700013H16Rik	0.15523	-1.55851	3.81694	-0.408315	0.683042	0.99	a		1700013H16Rik	0	NA	NA	NA	NA	0.99	a		1700013H16Rik	0	NA	NA	NA	NA	0.99	a
	1700014D04Rik	0	NA	NA	NA	NA	0.99	a		1700014D04Rik	0	NA	NA	NA	NA	0.99	a		1700014D04Rik	0.166286	-0.574645	3.53121	-0.162733	0.870728	0.99	a
	1700015F17Rik	0.0937895	0.124598	3.81694	0.0326433	0.973959	0.99	a		1700015F17Rik	0.0952923	0.640008	3.53381	0.18111	0.856281	0.99	a		1700015F17Rik	0.129621	1.52609	3.53381	0.431854	0.665848	0.99	a
	1700015O11Rik	0.0937895	0.124598	3.81694	0.0326433	0.973959	0.99	a		1700015O11Rik	0.0952923	0.640008	3.53381	0.18111	0.856281	0.99	a		1700015O11Rik	0.129621	1.52609	3.53381	0.431854	0.665848	0.99	a
	1700016A09Rik	0.754447	-1.72694	3.27808	-0.526814	0.598323	0.99	a		1700016A09Rik	0.299607	0.587706	3.51589	0.167157	0.867247	0.99	a		1700016A09Rik	1.63803	-2.12247	2.34958	-0.90334	0.366345	0.489938	a
	1700016C15Rik	0.0866167	0.124598	3.81694	0.0326433	0.973959	0.99	a		1700016C15Rik	0.342657	-0.854179	3.52373	-0.242408	0.808464	0.99	a		1700016C15Rik	0.501037	-0.938402	3.13354	-0.299471	0.764581	0.99	a
	1700016D06Rik	0.344891	-2.41942	3.77507	-0.640894	0.521592	0.99	a		1700016D06Rik	0.127083	-0.802664	3.53381	-0.227138	0.820316	0.99	a		1700016D06Rik	0.504919	-2.06442	3.44025	-0.600079	0.548453	0.99	a
	1700016G14Rik	2.02396	-1.51939	1.89833	-0.80038	0.423491	0.577413	a		1700016G14Rik	0.626239	2.78777	3.21265	0.86775	0.385531	0.99	a		1700016G14Rik	2.7666	-1.0525	1.57982	-0.666216	0.505273	0.6234	a
	1700016G22Rik	0	NA	NA	NA	NA	0.99	a		1700016G22Rik	0.436088	-2.33153	3.47062	-0.671792	0.501716	0.99	a		1700016G22Rik	0	NA	NA	NA	NA	0.99	a
	1700016H13Rik	0	NA	NA	NA	NA	0.99	a		1700016H13Rik	0	NA	NA	NA	NA	0.99	a		1700016H13Rik	0.166286	-0.574645	3.53121	-0.162733	0.870728	0.99	a
	1700016K19Rik	3.59133	-1.24356	1.67307	-0.743278	0.457314	0.608787	a		1700016K19Rik	4.76344	-1.46199	1.254	-1.16586	0.243672	0.507802	a		1700016K19Rik	2.62167	1.41123	2.07493	0.680131	0.496421	0.614576	a
	1700016L21Rik	3.35648	1.14639	1.38503	0.827704	0.407838	0.563346	a		1700016L21Rik	4.93752	0.100964	0.961173	0.105042	0.916342	0.968522	a		1700016L21Rik	6.0313	0.47835	1.0013	0.477728	0.632844	0.733066	a
	1700016P03Rik	0	NA	NA	NA	NA	0.99	a		1700016P03Rik	0.127083	-0.802664	3.53381	-0.227138	0.820316	0.99	a		1700016P03Rik	0	NA	NA	NA	NA	0.99	a
	1700017B05Rik	118.658	0.294025	0.33855	0.868484	0.385129	0.541419	a		1700017B05Rik	180.706	-0.493845	0.308136	-1.60269	0.109004	0.312725	a		1700017B05Rik	241.322	-0.434189	0.2866	-1.51496	0.129782	0.220144	a
	1700017D01Rik	0.605144	2.23834	3.50387	0.638818	0.522941	0.99	a		1700017D01Rik	0.61717	2.7541	3.19494	0.86202	0.388676	0.99	a		1700017D01Rik	0.837334	3.63653	2.93571	1.23872	0.215449	0.99	a
	1700017N19Rik	0.0866167	0.124598	3.81694	0.0326433	0.973959	0.99	a		1700017N19Rik	0.0884912	0.640008	3.53381	0.18111	0.856281	0.99	a		1700017N19Rik	0.487211	-0.891055	3.46093	-0.257461	0.796823	0.99	a
	1700018A04Rik	0.46569	-2.86722	3.7371	-0.767232	0.442944	0.99	a		1700018A04Rik	0	NA	NA	NA	NA	0.99	a		1700018A04Rik	0	NA	NA	NA	NA	0.99	a
	1700018A14Rik	0.313174	1.37309	3.77104	0.364113	0.715773	0.99	a		1700018A14Rik	0.319939	1.89034	3.48409	0.542564	0.58743	0.99	a		1700018A14Rik	0.433569	2.77146	3.48406	0.79547	0.42634	0.99	a
	1700018B08Rik	0.295399	1.31119	3.77368	0.347456	0.728248	0.99	a		1700018B08Rik	0.605416	0.267582	2.89368	0.0924714	0.926324	0.99	a		1700018B08Rik	0.409895	2.71205	3.48679	0.777808	0.436682	0.99	a
	1700018L02Rik	6.5782	1.54442	1.0262	1.50498	0.132329	0.250273	a		1700018L02Rik	7.55397	1.28671	0.828774	1.55254	0.120532	0.33434	a		1700018L02Rik	15.526	-0.143072	0.634575	-0.22546	0.821621	0.88025	a
	1700018M17Rik	0	NA	NA	NA	NA	0.99	a		1700018M17Rik	0.127083	-0.802664	3.53381	-0.227138	0.820316	0.99	a		1700018M17Rik	0	NA	NA	NA	NA	0.99	a
	1700019A02Rik	0.786928	1.27975	2.61557	0.489281	0.624643	0.99	a		1700019A02Rik	1.18733	0.191652	1.91657	0.0999972	0.920347	0.99	a		1700019A02Rik	0.828562	3.63094	2.59718	1.39803	0.162104	0.99	a
	1700019B03Rik	0.406964	1.68618	3.7592	0.448548	0.653758	0.99	a		1700019B03Rik	2.07642	-1.90708	1.47542	-1.29257	0.196159	0.447887	a		1700019B03Rik	0.56319	3.08464	3.3909	0.909682	0.36299	0.99	a
	1700019D03Rik	21.1167	-0.336736	0.575508	-0.585112	0.558473	0.697692	a		1700019D03Rik	17.6121	0.741244	0.680858	1.08869	0.276291	0.543446	a		1700019D03Rik	22.3229	1.03952	0.456767	2.27582	0.0228568	0.0518127	a
	1700019G17Rik	1.12634	1.89303	2.3455	0.80709	0.419615	0.99	a		1700019G17Rik	2.74425	-0.862491	1.36727	-0.630813	0.528163	0.763411	a		1700019G17Rik	1.58203	2.251	1.679	1.34067	0.180026	0.283547	a
	1700019L03Rik	0	NA	NA	NA	NA	0.99	a		1700019L03Rik	0.729052	-3.05578	3.43648	-0.889219	0.373885	0.99	a		1700019L03Rik	7.15589	-5.89753	1.25391	-4.70332	2.5596e-06	1.34438e-05	b
	1700020A23Rik	0	NA	NA	NA	NA	0.99	a		1700020A23Rik	0.508331	-2.53141	3.45947	-0.731735	0.46433	0.99	a		1700020A23Rik	0	NA	NA	NA	NA	0.99	a
	1700020D05Rik	9.11833	-1.26778	0.750756	-1.68868	0.0912816	0.18791	a		1700020D05Rik	6.63943	-0.0347695	0.729327	-0.0476734	0.961977	0.986536	a		1700020D05Rik	8.41266	0.170025	0.774762	0.219454	0.826296	0.883614	a
	1700020I14Rik	767.466	-0.025443	0.141024	-0.180416	0.856826	0.915336	a		1700020I14Rik	789.829	0.357901	0.166698	2.147	0.0317931	0.13683	a		1700020I14Rik	1485.59	-0.537378	0.113836	-4.72062	2.35129e-06	1.24156e-05	a
	1700020L24Rik	0	NA	NA	NA	NA	0.99	a		1700020L24Rik	0.436088	-2.33153	3.47062	-0.671792	0.501716	0.99	a		1700020L24Rik	0	NA	NA	NA	NA	0.99	a
	1700020M21Rik	0	NA	NA	NA	NA	0.99	a		1700020M21Rik	0.478882	-2.45052	3.4638	-0.707467	0.479276	0.99	a		1700020M21Rik	0.0831429	0.0834177	3.53381	0.0236056	0.981167	0.99	a
	1700020N01Rik	0.0937895	0.124598	3.81694	0.0326433	0.973959	0.99	a		1700020N01Rik	0.860225	-2.39745	2.29294	-1.04558	0.295757	0.99	a		1700020N01Rik	0.221211	0.804756	3.53381	0.22773	0.819856	0.99	a
	1700020N18Rik	0	NA	NA	NA	NA	0.99	a		1700020N18Rik	0	NA	NA	NA	NA	0.99	a		1700020N18Rik	0.100984	0.0834177	3.53381	0.0236056	0.981167	0.99	a
	1700021A07Rik	3.13925	-0.25721	1.42442	-0.180572	0.856704	0.915336	a		1700021A07Rik	3.75106	-0.308646	1.0093	-0.305802	0.759755	0.900671	a		1700021A07Rik	5.18925	-0.343792	0.965108	-0.356221	0.721675	0.803382	a
	1700021F05Rik	33.5186	0.282839	0.402821	0.702145	0.482588	0.631925	a		1700021F05Rik	48.2463	-0.339657	0.292916	-1.15957	0.246224	0.510522	a		1700021F05Rik	76.321	-0.704739	0.270946	-2.60103	0.00929432	0.023674	a
	1700021K19Rik	98.8768	-0.392159	0.315776	-1.24189	0.214277	0.355716	a		1700021K19Rik	81.3195	0.745176	0.36992	2.01443	0.0439649	0.171849	a		1700021K19Rik	103.215	1.05544	0.287954	3.66529	0.000247063	0.000914051	c
	1700021N21Rik	0	NA	NA	NA	NA	0.99	a		1700021N21Rik	0	NA	NA	NA	NA	0.99	a		1700021N21Rik	0.441058	-1.88349	3.44778	-0.54629	0.584866	0.99	a
	1700022I11Rik	0.15523	-1.55851	3.81694	-0.408315	0.683042	0.99	a		1700022I11Rik	0.502757	-2.51691	3.45702	-0.728058	0.466578	0.99	a		1700022I11Rik	0.275717	-1.20162	3.48609	-0.34469	0.730328	0.99	a
	1700022N22Rik	2.08863	-1.77958	1.62242	-1.09687	0.2727	0.424238	a		1700022N22Rik	2.13167	-1.33299	1.40087	-0.951541	0.34133	0.610925	a		1700022N22Rik	1.1685	1.0331	2.42321	0.426337	0.669862	0.762186	a
	1700023C21Rik	0.189661	-1.55851	3.81694	-0.408315	0.683042	0.99	a		1700023C21Rik	0	NA	NA	NA	NA	0.99	a		1700023C21Rik	0.706886	-2.55198	3.42404	-0.745311	0.456084	0.99	a
	1700023F06Rik	1.33749	-1.59622	2.20203	-0.724886	0.468522	0.99	a		1700023F06Rik	2.15586	-1.99825	1.37443	-1.45388	0.14598	0.375433	a		1700023F06Rik	0.943451	0.523586	2.32824	0.224885	0.822069	0.880327	a
	1700023H06Rik	17.7213	-0.537587	0.752996	-0.713931	0.47527	0.62563	a		1700023H06Rik	14.6301	0.544567	0.662614	0.821847	0.411164	0.674449	a		1700023H06Rik	37.034	-1.15459	0.463554	-2.49073	0.0127481	0.0311575	a
	1700024P16Rik	0	NA	NA	NA	NA	0.99	a		1700024P16Rik	0	NA	NA	NA	NA	0.99	a		1700024P16Rik	0.457953	-1.93379	3.44559	-0.561236	0.574637	0.99	a
	1700025F22Rik	0	NA	NA	NA	NA	0.99	a		1700025F22Rik	0	NA	NA	NA	NA	0.99	a		1700025F22Rik	0.183181	-0.650545	3.52838	-0.184375	0.85372	0.99	a
	1700025G04Rik	85.4964	-1.694	0.533566	-3.17487	0.00149905	0.00634975	b		1700025G04Rik	128.077	-2.01378	0.491851	-4.09429	4.23461e-05	0.000707636	b		1700025G04Rik	93.769	-0.75237	0.480175	-1.56687	0.117146	0.202922	a
	1700025N21Rik	0	NA	NA	NA	NA	0.99	a		1700025N21Rik	0	NA	NA	NA	NA	0.99	a		1700025N21Rik	0.530602	-2.14851	3.43706	-0.625103	0.531903	0.99	a
	1700025N23Rik	0.629918	0.854862	3.10819	0.275035	0.783289	0.99	a		1700025N23Rik	1.37691	-0.906211	1.77526	-0.510467	0.609725	0.99	a		1700025N23Rik	0.613016	3.20416	3.28417	0.975635	0.329245	0.99	a
	1700026D11Rik	4.85664	1.08815	1.08373	1.00408	0.315342	0.471608	a		1700026D11Rik	9.5941	-0.763228	0.691491	-1.10374	0.269704	0.536338	a		1700026D11Rik	11.8863	-0.535466	0.652968	-0.820049	0.412188	0.534551	a
	1700026L06Rik	2.22857	3.0693	1.92103	1.59774	0.110102	0.216908	a		1700026L06Rik	2.69496	1.86387	1.41956	1.31299	0.189187	0.439254	a		1700026L06Rik	3.33149	2.68049	1.57075	1.7065	0.0879141	0.160666	a
	1700027F09Rik	0.67493	1.07778	3.46572	0.310983	0.755814	0.99	a		1700027F09Rik	2.06587	-1.41045	1.85647	-0.759749	0.447405	0.703417	a		1700027F09Rik	0.923123	1.94292	2.98632	0.650607	0.5153	0.632161	a
	1700028B04Rik	21.9497	0.932895	0.540086	1.72731	0.0841122	0.176351	a		1700028B04Rik	28.0264	0.419046	0.424163	0.987938	0.323183	0.591683	a		1700028B04Rik	42.1837	0.109407	0.376771	0.290381	0.771525	0.842519	a
	1700028E10Rik	60.1822	0.177237	0.431598	0.410654	0.681326	0.796338	a		1700028E10Rik	55.1392	1.01856	0.375379	2.71343	0.00665905	0.0436615	a		1700028E10Rik	78.8953	0.823334	0.308819	2.66607	0.00767439	0.0199866	a
	1700028J19Rik	0.41508	0.217482	3.77967	0.05754	0.954115	0.99	a		1700028J19Rik	0.496004	0.296854	3.06349	0.0969006	0.922805	0.99	a		1700028J19Rik	1.20004	-1.00167	2.40399	-0.416668	0.676921	0.768285	a
	1700028K03Rik	6.42544	-1.61493	0.878556	-1.83817	0.0660376	0.146485	a		1700028K03Rik	5.5341	-0.781746	0.945613	-0.826708	0.408402	0.672363	a		1700028K03Rik	3.62568	1.82242	1.13455	1.60629	0.10821	0.190089	a
	1700028N14Rik	18.0353	-1.51448	0.539455	-2.80742	0.00499396	0.0178064	a		1700028N14Rik	13.9677	-0.463695	0.595558	-0.778589	0.436222	0.694636	a		1700028N14Rik	11.8139	1.05622	0.757489	1.39437	0.163206	0.263094	a
	1700028P14Rik	0.0937895	0.124598	3.81694	0.0326433	0.973959	0.99	a		1700028P14Rik	0.0952923	0.640008	3.53381	0.18111	0.856281	0.99	a		1700028P14Rik	0.129621	1.52609	3.53381	0.431854	0.665848	0.99	a
	1700029H14Rik	0.208783	0.901372	3.79407	0.237574	0.812212	0.99	a		1700029H14Rik	0.699327	-0.975483	3.19384	-0.305427	0.760041	0.99	a		1700029H14Rik	0.289046	2.30034	3.50889	0.655576	0.512097	0.99	a
	1700029I15Rik	8.86342	-0.486266	0.760242	-0.63962	0.52242	0.667243	a		1700029I15Rik	7.59509	0.475033	0.683077	0.695431	0.486785	0.735909	a		1700029I15Rik	9.17504	0.945657	0.637496	1.48339	0.13797	0.230497	a
	1700029J03Rik	0	NA	NA	NA	NA	0.99	a		1700029J03Rik	0.254165	-1.57552	3.52373	-0.447117	0.654791	0.99	a		1700029J03Rik	0	NA	NA	NA	NA	0.99	a
	1700029J07Rik	14.3977	0.155084	0.61787	0.250998	0.801816	0.881745	a		1700029J07Rik	17.6327	-0.0184324	0.483074	-0.0381565	0.969563	0.989506	a		1700029J07Rik	21.376	0.358916	0.503872	0.712317	0.476269	0.595907	a
	1700029P11Rik	0.208783	0.901372	3.79407	0.237574	0.812212	0.99	a		1700029P11Rik	0.213293	1.41853	3.50898	0.404257	0.686024	0.99	a		1700029P11Rik	0.491014	0.786412	3.50064	0.224648	0.822253	0.99	a
	1700030C10Rik	2.11896	-3.55405	1.79004	-1.98546	0.0470932	0.112635	a		1700030C10Rik	3.64985	-3.94776	1.47923	-2.66879	0.00761242	0.0483131	a		1700030C10Rik	1.78032	-2.32909	1.98336	-1.17432	0.240269	0.354881	a
	1700030C12Rik	0.191008	0.813519	3.79918	0.21413	0.830445	0.99	a		1700030C12Rik	0.195138	1.33068	3.51449	0.378626	0.704966	0.99	a		1700030C12Rik	0.364387	1.49476	3.46462	0.431436	0.666151	0.99	a
	1700030C14Rik	0	NA	NA	NA	NA	0.99	a		1700030C14Rik	0	NA	NA	NA	NA	0.99	a		1700030C14Rik	0.0831429	0.0834177	3.53381	0.0236056	0.981167	0.99	a
	1700030J22Rik	2.16338	-0.0977712	1.90507	-0.0513216	0.959069	0.978114	a		1700030J22Rik	1.80874	1.00524	1.65216	0.608443	0.542894	0.774452	a		1700030J22Rik	7.1204	-1.83719	0.93093	-1.9735	0.0484381	0.0983456	a
	1700030K09Rik	6.5334	0.194593	0.989047	0.196748	0.844025	0.907948	a		1700030K09Rik	6.42758	0.752914	0.873333	0.862115	0.388624	0.655883	a		1700030K09Rik	16.4287	-0.9728	0.642326	-1.51449	0.129901	0.220233	a
	1700030O20Rik	1.11114	3.03143	3.3867	0.895101	0.370733	0.99	a		1700030O20Rik	1.13417	3.55211	3.22175	1.10254	0.270227	0.99	a		1700030O20Rik	1.56601	4.43867	2.90234	1.52934	0.12618	0.215453	a
	1700031F10Rik	0	NA	NA	NA	NA	0.99	a		1700031F10Rik	0.254165	-1.57552	3.52373	-0.447117	0.654791	0.99	a		1700031F10Rik	0	NA	NA	NA	NA	0.99	a
	1700031P21Rik	0.968525	-1.38371	2.66924	-0.518392	0.604185	0.99	a		1700031P21Rik	1.61216	-1.91496	1.93668	-0.988787	0.322767	0.591255	a		1700031P21Rik	7.55254	-3.92594	1.08423	-3.62095	0.000293521	0.0010691	b
	1700034H15Rik	6.38027	-1.40643	1.06592	-1.31945	0.187018	0.322879	a		1700034H15Rik	5.05046	-0.427722	1.14802	-0.372572	0.709467	0.877166	a		1700034H15Rik	4.51288	0.862662	1.03392	0.834363	0.404076	0.527012	a
	1700034I23Rik	7.61082	-1.09904	0.912088	-1.20497	0.228216	0.373057	a		1700034I23Rik	4.10075	1.50475	1.18986	1.26464	0.205999	0.460468	a		1700034I23Rik	6.95697	0.520798	0.901823	0.577494	0.563606	0.675403	a
	1700034J05Rik	0.606521	0.754117	3.58844	0.210151	0.833549	0.99	a		1700034J05Rik	0.553668	1.51086	3.41078	0.442966	0.65779	0.99	a		1700034J05Rik	0.578092	3.11234	3.47025	0.896864	0.369791	0.99	a
	1700034O15Rik	0	NA	NA	NA	NA	0.99	a		1700034O15Rik	0	NA	NA	NA	NA	0.99	a		1700034O15Rik	0.467346	-1.96073	3.44445	-0.569244	0.569191	0.99	a
	1700034P13Rik	1.56666	-3.66642	2.04036	-1.79695	0.0723436	0.157119	a		1700034P13Rik	0.487672	-0.775153	3.07283	-0.252261	0.80084	0.99	a		1700034P13Rik	1.71713	-2.81937	2.24388	-1.25647	0.208946	0.317631	a
	1700037C18Rik	26.5416	0.483042	0.483366	0.99933	0.317635	0.473927	a		1700037C18Rik	34.9012	0.0123807	0.416195	0.0297474	0.976269	0.991265	a		1700037C18Rik	49.177	-0.0860641	0.331998	-0.259231	0.795457	0.861444	a
	1700037H04Rik	43.9688	0.900996	0.39924	2.25678	0.0240219	0.0651571	a		1700037H04Rik	62.7255	0.0568842	0.353324	0.160997	0.872095	0.952166	a		1700037H04Rik	83.3885	0.135409	0.303171	0.446643	0.655133	0.751201	a
	1700039M10Rik	1.4216	3.4536	2.40916	1.43353	0.151707	0.276423	a		1700039M10Rik	2.64042	0.286048	1.44869	0.197452	0.843474	0.940504	a		1700039M10Rik	2.31748	2.50079	1.6677	1.49954	0.133734	0.22498	a
	1700039M15Rik	0.104391	0.124598	3.81694	0.0326433	0.973959	0.99	a		1700039M15Rik	0.106646	0.640008	3.53381	0.18111	0.856281	0.99	a		1700039M15Rik	0.144523	1.52609	3.53381	0.431854	0.665848	0.99	a
	1700040D17Rik	0.896493	-2.94003	2.69855	-1.08948	0.275941	0.99	a		1700040D17Rik	0.342657	-0.854179	3.52373	-0.242408	0.808464	0.99	a		1700040D17Rik	0.837546	-1.86207	2.3581	-0.789648	0.429734	0.99	a
	1700040L02Rik	1.5659	0.823847	2.05456	0.400984	0.688432	0.801481	a		1700040L02Rik	3.7632	-1.12288	1.09043	-1.02976	0.303125	0.572733	a		1700040L02Rik	1.69278	3.13636	1.95026	1.60817	0.107798	0.18947	a
	1700041G16Rik	3.12884	0.364949	1.36659	0.26705	0.78943	0.873962	a		1700041G16Rik	5.07805	-0.620931	0.839138	-0.739964	0.459322	0.713973	a		1700041G16Rik	6.99952	-0.639466	0.767909	-0.832736	0.404994	0.527964	a
	1700042O10Rik	0.638437	2.33509	3.00168	0.777925	0.436613	0.99	a		1700042O10Rik	1.21567	0.338026	1.85416	0.182307	0.855342	0.99	a		1700042O10Rik	1.9534	-0.170284	1.51243	-0.11259	0.910356	0.941768	a
	1700047A11Rik	23.7864	0.0574289	0.509996	0.112607	0.910342	0.948948	a		1700047A11Rik	21.2279	0.99672	0.447585	2.22688	0.025955	0.11883	a		1700047A11Rik	46.9362	-0.533765	0.337442	-1.5818	0.113695	0.198023	a
	1700047G03Rik	0.965312	-2.04762	2.67048	-0.766761	0.443224	0.99	a		1700047G03Rik	0.94764	-1.54272	2.56632	-0.601141	0.547746	0.99	a		1700047G03Rik	0.473173	0.881765	3.21573	0.274204	0.783928	0.99	a
	1700047K16Rik	0.966226	-0.635672	2.69586	-0.235795	0.813592	0.99	a		1700047K16Rik	1.938	-1.64396	1.88856	-0.870484	0.384036	0.652693	a		1700047K16Rik	2.30506	-1.36502	1.76241	-0.774521	0.438623	0.559948	a
	1700047M11Rik	1.61283	2.4567	2.43757	1.00785	0.313528	0.469792	a		1700047M11Rik	2.82445	0.0821852	1.78177	0.0461256	0.96321	0.986794	a		1700047M11Rik	3.54724	0.30685	1.40748	0.218014	0.827418	0.884241	a
	1700047N06Rik	2.3056	-2.40777	1.65063	-1.4587	0.144648	0.267442	a		1700047N06Rik	0.492307	2.38051	3.46308	0.687397	0.491833	0.99	a		1700047N06Rik	4.29924	-2.5315	1.21262	-2.08762	0.0368319	0.0779603	a
	1700048M11Rik	0.99059	2.94834	2.97456	0.991186	0.321595	0.99	a		1700048M11Rik	1.13908	2.7523	2.37137	1.16064	0.245789	0.99	a		1700048M11Rik	4.33597	-1.01922	1.12599	-0.905177	0.365371	0.489018	a
	1700048O20Rik	6.16701	2.93586	1.41817	2.07018	0.0384357	0.0956848	a		1700048O20Rik	7.8071	1.45836	1.08547	1.34353	0.1791	0.426006	a		1700048O20Rik	12.3812	0.760281	0.847828	0.896739	0.369858	0.493372	a
	1700049G17Rik	33.7755	0.0306943	0.46438	0.0660974	0.9473	0.971457	a		1700049G17Rik	33.7287	0.518085	0.396921	1.30526	0.191804	0.442862	a		1700049G17Rik	39.333	1.16402	0.420667	2.76709	0.00565594	0.0152737	a
	1700051O22Rik	0.725823	2.43359	3.32687	0.731494	0.464477	0.99	a		1700051O22Rik	0.739544	2.94692	3.05075	0.965965	0.334062	0.99	a		1700051O22Rik	1.01527	3.83015	2.79528	1.37022	0.170618	0.27213	a
	1700052K11Rik	16.0426	0.288103	0.691543	0.416609	0.676965	0.79358	a		1700052K11Rik	21.2656	-0.106247	0.458198	-0.231881	0.816631	0.929947	a		1700052K11Rik	41.2529	-0.954279	0.369715	-2.58112	0.00984805	0.0249627	a
	1700054O19Rik	0	NA	NA	NA	NA	0.99	a		1700054O19Rik	0.425141	-2.25418	3.47535	-0.648618	0.516585	0.99	a		1700054O19Rik	0.403935	-1.7407	3.4544	-0.503907	0.614327	0.99	a
	1700055D18Rik	1.23957	3.26057	2.50593	1.30114	0.19321	0.99	a		1700055D18Rik	2.89876	-0.341969	1.18274	-0.289133	0.77248	0.908461	a		1700055D18Rik	10.0585	-2.22646	0.86379	-2.57755	0.00995025	0.0251762	a
	1700056E22Rik	14.2937	0.808972	0.639949	1.26412	0.206188	0.346483	a		1700056E22Rik	23.1245	-0.357728	0.413389	-0.865355	0.386844	0.654856	a		1700056E22Rik	32.441	-0.425886	0.401833	-1.05986	0.289209	0.40953	a
	1700056N10Rik	26.028	-0.657471	0.614716	-1.06955	0.28482	0.437164	a		1700056N10Rik	26.9322	-0.273275	0.638886	-0.427736	0.668843	0.853046	a		1700056N10Rik	28.7209	0.467325	0.465456	1.00402	0.315371	0.437484	a
	1700057G04Rik	3.61891	4.82254	1.68861	2.85593	0.00429109	0.0156844	a		1700057G04Rik	3.68698	5.33802	1.49248	3.57662	0.000348069	0.0041874	c		1700057G04Rik	5.01982	6.22522	1.4289	4.35666	1.32063e-05	6.16622e-05	c
	1700057H21Rik	0.208783	0.901372	3.79407	0.237574	0.812212	0.99	a		1700057H21Rik	0.213293	1.41853	3.50898	0.404257	0.686024	0.99	a		1700057H21Rik	0.289046	2.30034	3.50889	0.655576	0.512097	0.99	a
	1700058P15Rik	0.926532	2.77745	3.07764	0.902463	0.366811	0.99	a		1700058P15Rik	0.945974	3.29436	2.83417	1.16237	0.245084	0.99	a		1700058P15Rik	1.88234	1.05296	1.77727	0.592459	0.553543	0.66608	a
	1700060C20Rik	0.187579	0.797194	3.80016	0.209779	0.83384	0.99	a		1700060C20Rik	0.317667	0.587706	3.51589	0.167157	0.867247	0.99	a		1700060C20Rik	0.259242	2.19458	3.51556	0.624247	0.532466	0.99	a
	1700061F12Rik	0.551821	2.1249	3.15011	0.674546	0.499964	0.99	a		1700061F12Rik	0.562704	2.6434	2.79263	0.946561	0.343862	0.99	a		1700061F12Rik	0.766311	3.53316	2.612	1.35267	0.176162	0.99	a
	1700061G19Rik	1.5511	-0.398397	2.04887	-0.194447	0.845826	0.90915	a		1700061G19Rik	2.44583	-0.976058	1.36376	-0.715712	0.474169	0.725919	a		1700061G19Rik	1.33923	2.04765	1.8575	1.10237	0.270303	0.389569	a
	1700061I17Rik	0.0866167	0.124598	3.81694	0.0326433	0.973959	0.99	a		1700061I17Rik	0.0884912	0.640008	3.53381	0.18111	0.856281	0.99	a		1700061I17Rik	0.120849	1.52609	3.53381	0.431854	0.665848	0.99	a
	1700063D05Rik	0.308844	0.891689	3.79462	0.234988	0.814218	0.99	a		1700063D05Rik	0.315325	1.40855	3.50959	0.401343	0.688168	0.99	a		1700063D05Rik	0.434052	2.29978	3.50893	0.655407	0.512206	0.99	a
	1700063H04Rik	0	NA	NA	NA	NA	0.99	a		1700063H04Rik	0	NA	NA	NA	NA	0.99	a		1700063H04Rik	0.498857	-2.06609	3.44018	-0.600574	0.548123	0.99	a
	1700063K16Rik	0.0937895	0.124598	3.81694	0.0326433	0.973959	0.99	a		1700063K16Rik	0.0952923	0.640008	3.53381	0.18111	0.856281	0.99	a		1700063K16Rik	0.129621	1.52609	3.53381	0.431854	0.665848	0.99	a
	1700064H15Rik	2.61878	-0.864799	1.56198	-0.553657	0.579814	0.715437	a		1700064H15Rik	2.9247	-0.66056	1.29094	-0.51169	0.608868	0.818663	a		1700064H15Rik	4.66149	-0.985214	1.06066	-0.928872	0.352955	0.475924	a
	1700064M15Rik	0.187579	0.797194	3.80016	0.209779	0.83384	0.99	a		1700064M15Rik	0.190585	1.30904	3.5159	0.372321	0.709654	0.99	a		1700064M15Rik	0.259242	2.19458	3.51556	0.624247	0.532466	0.99	a
	1700065D16Rik	1.12848	1.90652	3.00041	0.635418	0.525156	0.99	a		1700065D16Rik	1.65674	0.471567	2.28076	0.206759	0.836198	0.938218	a		1700065D16Rik	3.18093	-0.487225	1.74229	-0.279646	0.779749	0.849197	a
	1700065J18Rik	0	NA	NA	NA	NA	0.99	a		1700065J18Rik	0	NA	NA	NA	NA	0.99	a		1700065J18Rik	0.639088	-2.41487	2.77969	-0.868755	0.384981	0.99	a
	1700065O20Rik	0.755824	-3.54111	3.66661	-0.965771	0.334159	0.99	a		1700065O20Rik	0	NA	NA	NA	NA	0.99	a		1700065O20Rik	0	NA	NA	NA	NA	0.99	a
	1700066B17Rik	0.447429	1.81901	3.75386	0.48457	0.627981	0.99	a		1700066B17Rik	0.456058	2.33355	3.46565	0.673339	0.500732	0.99	a		1700066B17Rik	0.621788	3.22378	3.2342	0.996779	0.318872	0.99	a
	1700066B19Rik	8.94252	-1.29487	0.799826	-1.61894	0.105461	0.209976	a		1700066B19Rik	7.43376	-0.401775	0.805536	-0.498767	0.617944	0.825467	a		1700066B19Rik	9.14988	-0.128027	0.715787	-0.178862	0.858046	0.904833	a
	1700066J03Rik	0	NA	NA	NA	NA	0.99	a		1700066J03Rik	0	NA	NA	NA	NA	0.99	a		1700066J03Rik	0.201968	-0.709173	3.52562	-0.201148	0.840582	0.99	a
	1700066M21Rik	33.4511	-0.701431	0.526889	-1.33127	0.1831	0.318186	a		1700066M21Rik	23.397	0.885507	0.720542	1.22894	0.219093	0.477045	a		1700066M21Rik	31.5682	0.953225	0.449404	2.12109	0.0339144	0.0725859	a
	1700067K01Rik	1.98417	-0.470357	1.63437	-0.287791	0.773507	0.86302	a		1700067K01Rik	1.47389	1.00785	1.70869	0.589842	0.555297	0.99	a		1700067K01Rik	4.60571	-1.19634	1.01382	-1.18003	0.237987	0.35235	a
	1700071K01Rik	0.188956	-1.55851	3.81694	-0.408315	0.683042	0.99	a		1700071K01Rik	0	NA	NA	NA	NA	0.99	a		1700071K01Rik	0	NA	NA	NA	NA	0.99	a
	1700071M16Rik	1.37035	3.42118	2.69564	1.26915	0.204387	0.344266	a		1700071M16Rik	1.5215	3.22503	2.21169	1.45817	0.144793	0.374158	a		1700071M16Rik	1.90743	4.82732	2.28857	2.10932	0.0349173	0.074495	a
	1700072G22Rik	0	NA	NA	NA	NA	0.99	a		1700072G22Rik	0	NA	NA	NA	NA	0.99	a		1700072G22Rik	0.190606	-0.667731	3.52756	-0.189289	0.849866	0.99	a
	1700074H08Rik	0	NA	NA	NA	NA	0.99	a		1700074H08Rik	0	NA	NA	NA	NA	0.99	a		1700074H08Rik	1.63741	-3.77178	2.07111	-1.82114	0.0685852	0.131036	a
	1700082M22Rik	0.104391	0.124598	3.81694	0.0326433	0.973959	0.99	a		1700082M22Rik	0.233729	-0.0813257	3.53381	-0.0230136	0.981639	0.99	a		1700082M22Rik	0.144523	1.52609	3.53381	0.431854	0.665848	0.99	a
	1700084C01Rik	0.187579	0.797194	3.80016	0.209779	0.83384	0.99	a		1700084C01Rik	0.190585	1.30904	3.5159	0.372321	0.709654	0.99	a		1700084C01Rik	0.259242	2.19458	3.51556	0.624247	0.532466	0.99	a
	1700084C06Rik	0.342809	-0.164582	3.80016	-0.0433091	0.965455	0.99	a		1700084C06Rik	0.724747	-1.18922	2.40534	-0.494409	0.621017	0.99	a		1700084C06Rik	2.17347	-2.58785	1.60822	-1.60914	0.107585	0.189184	a
	1700084E18Rik	4.54277	0.00614663	0.991542	0.00619906	0.995054	0.997845	a		1700084E18Rik	14.9096	-2.19394	0.597478	-3.672	0.000240664	0.003068	b		1700084E18Rik	14.8493	-1.62481	0.5486	-2.96173	0.00305918	0.00887033	b
	1700084F23Rik	0	NA	NA	NA	NA	0.99	a		1700084F23Rik	0.127083	-0.802664	3.53381	-0.227138	0.820316	0.99	a		1700084F23Rik	0	NA	NA	NA	NA	0.99	a
	1700084J12Rik	3.28226	-0.0639873	1.30673	-0.0489676	0.960945	0.979283	a		1700084J12Rik	5.83969	-1.07857	1.19169	-0.905072	0.365427	0.634613	a		1700084J12Rik	3.70022	1.21184	1.26247	0.959897	0.337107	0.460534	a
	1700086O06Rik	8.49038	2.69044	0.944582	2.84828	0.0043956	0.0160095	a		1700086O06Rik	14.3138	0.251636	0.567933	0.443074	0.657712	0.847408	a		1700086O06Rik	51.299	-1.96138	0.348077	-5.63491	1.75151e-08	1.26004e-07	b
	1700086P04Rik	1.4945	3.52893	2.35625	1.49769	0.134213	0.253071	a		1700086P04Rik	2.40327	0.802575	1.63725	0.490198	0.623994	0.829131	a		1700086P04Rik	2.15593	4.20754	1.85744	2.26523	0.0234985	0.0530665	a
	1700088E04Rik	2.42326	1.26655	1.92968	0.656354	0.511597	0.65771	a		1700088E04Rik	3.42381	0.212211	1.2404	0.171083	0.864159	0.94836	a		1700088E04Rik	4.23579	0.602218	1.50919	0.399033	0.689869	0.778086	a
	1700092C17Rik	0.267023	1.20714	3.77836	0.319489	0.749356	0.99	a		1700092C17Rik	0.272275	1.72244	3.4921	0.49324	0.621843	0.99	a		1700092C17Rik	2.2374	-2.10176	1.49887	-1.40223	0.160847	0.260117	a
	1700092M07Rik	0.998377	-2.88278	2.97106	-0.970286	0.331904	0.99	a		1700092M07Rik	0.718202	-1.76606	2.40331	-0.734842	0.462436	0.99	a		1700092M07Rik	0.808729	-1.31385	2.73609	-0.480193	0.63109	0.99	a
	1700093J21Rik	0	NA	NA	NA	NA	0.99	a		1700093J21Rik	0.557798	-2.65161	3.32293	-0.797973	0.424886	0.99	a		1700093J21Rik	0	NA	NA	NA	NA	0.99	a
	1700093K21Rik	0.293347	-0.837177	3.81694	-0.219332	0.826391	0.99	a		1700093K21Rik	0.106646	0.640008	3.53381	0.18111	0.856281	0.99	a		1700093K21Rik	0.144523	1.52609	3.53381	0.431854	0.665848	0.99	a
	1700095J07Rik	2.59457	-0.477915	1.44284	-0.331232	0.740469	0.8396	a		1700095J07Rik	1.769	1.38984	1.50847	0.921358	0.356864	0.625156	a		1700095J07Rik	5.71077	-1.18066	1.01071	-1.16815	0.242748	0.357924	a
	1700095J12Rik	5.66671	-1.01116	1.10759	-0.912937	0.361275	0.518542	a		1700095J12Rik	5.35149	-0.364002	1.21933	-0.298526	0.765302	0.903815	a		1700095J12Rik	6.42897	-0.0541931	0.925222	-0.058573	0.953292	0.970274	a
	1700096J18Rik	0.281369	1.26142	3.77588	0.334074	0.738324	0.99	a		1700096J18Rik	0.285877	1.77298	3.48959	0.508077	0.611399	0.99	a		1700096J18Rik	0.388863	2.65809	3.48937	0.761767	0.446199	0.99	a
	1700096K18Rik	22.06	0.709358	0.517109	1.37178	0.170133	0.301384	a		1700096K18Rik	25.7741	0.583299	0.449364	1.29806	0.194268	0.445763	a		1700096K18Rik	42.9136	-0.0488187	0.328174	-0.148758	0.881744	0.920733	a
	1700097N02Rik	92.4095	0.914429	0.345899	2.64363	0.00820223	0.0270253	a		1700097N02Rik	144.78	-0.191625	0.291852	-0.656584	0.511449	0.753925	a		1700097N02Rik	473.521	-2.03851	0.222987	-9.14184	6.13988e-20	1.18742e-18	b
	1700099I09Rik	0.187579	0.797194	3.80016	0.209779	0.83384	0.99	a		1700099I09Rik	0.408629	-0.053597	3.51258	-0.0152586	0.987826	0.99	a		1700099I09Rik	0.805715	-0.796802	2.68955	-0.296259	0.767033	0.99	a
	1700101E01Rik	1.6248	1.52272	1.94337	0.783544	0.433308	0.58683	a		1700101E01Rik	6.2845	-1.79961	0.96264	-1.86945	0.0615597	0.214593	a		1700101E01Rik	3.47581	0.14825	1.17553	0.126113	0.899642	0.934697	a
	1700101I11Rik	0.283451	-0.837177	3.81694	-0.219332	0.826391	0.99	a		1700101I11Rik	0.0952923	0.640008	3.53381	0.18111	0.856281	0.99	a		1700101I11Rik	0.129621	1.52609	3.53381	0.431854	0.665848	0.99	a
	1700102P08Rik	19.8476	-1.70146	0.659123	-2.58141	0.0098399	0.0314571	a		1700102P08Rik	17.8283	-1.02809	0.591718	-1.73746	0.0823054	0.260693	a		1700102P08Rik	11.9058	0.948425	0.778584	1.21814	0.22317	0.334542	a
	1700104B16Rik	0	NA	NA	NA	NA	0.99	a		1700104B16Rik	0	NA	NA	NA	NA	0.99	a		1700104B16Rik	0.274772	-1.19819	3.48633	-0.343683	0.731085	0.99	a
	1700105P06Rik	0.29197	1.29956	3.77419	0.344328	0.7306	0.99	a		1700105P06Rik	0.424314	1.09409	3.16619	0.345554	0.729678	0.99	a		1700105P06Rik	0.605732	1.19514	2.9676	0.402729	0.687148	0.99	a
	1700108F19Rik	0.104391	0.124598	3.81694	0.0326433	0.973959	0.99	a		1700108F19Rik	0.106646	0.640008	3.53381	0.18111	0.856281	0.99	a		1700108F19Rik	0.227666	0.804756	3.53381	0.22773	0.819856	0.99	a
	1700108J01Rik	0.379322	-2.54062	3.76364	-0.675043	0.499648	0.99	a		1700108J01Rik	0	NA	NA	NA	NA	0.99	a		1700108J01Rik	0	NA	NA	NA	NA	0.99	a
	1700109G14Rik	2.20268	4.10897	2.04429	2.00998	0.0444338	0.107842	a		1700109G14Rik	3.12459	1.44819	1.47327	0.98298	0.325617	0.594597	a		1700109G14Rik	3.81482	2.06441	1.21172	1.7037	0.0884362	0.161425	a
	1700109H08Rik	22.9739	-0.0333108	0.46545	-0.0715667	0.942947	0.968865	a		1700109H08Rik	37.1076	-0.841213	0.519608	-1.61894	0.10546	0.306292	a		1700109H08Rik	32.1242	0.372176	0.351489	1.05885	0.289667	0.409965	a
	1700109K24Rik	0	NA	NA	NA	NA	0.99	a		1700109K24Rik	0	NA	NA	NA	NA	0.99	a		1700109K24Rik	0.100984	0.0834177	3.53381	0.0236056	0.981167	0.99	a
	1700110K17Rik	10.2029	0.683799	0.919054	0.744025	0.456862	0.608507	a		1700110K17Rik	12.2747	0.469105	0.84599	0.554504	0.579234	0.800193	a		1700110K17Rik	10.5251	3.56924	0.925631	3.85601	0.000115253	0.000453451	c
	1700111E14Rik	1.58265	2.53339	2.08418	1.21553	0.224162	0.367709	a		1700111E14Rik	1.57821	3.29239	1.85226	1.7775	0.0754863	0.246223	a		1700111E14Rik	1.98109	4.89203	1.90991	2.56139	0.0104253	0.0262175	a
	1700112D23Rik	0.568983	-3.12926	3.71964	-0.84128	0.400191	0.99	a		1700112D23Rik	0.151816	-0.802664	3.53381	-0.227138	0.820316	0.99	a		1700112D23Rik	0	NA	NA	NA	NA	0.99	a
	1700112E06Rik	1.9593	2.78896	2.32186	1.20117	0.229684	0.374452	a		1700112E06Rik	2.69799	1.03762	1.60516	0.646426	0.518003	0.758055	a		1700112E06Rik	2.53281	5.16511	2.17565	2.37405	0.017594	0.0411972	a
	1700112H15Rik	0.531071	1.95121	3.73991	0.521725	0.601862	0.99	a		1700112H15Rik	0.542158	2.46596	3.41286	0.722549	0.469957	0.99	a		1700112H15Rik	0.747255	3.34775	3.12624	1.07086	0.284234	0.99	a
	1700112J16Rik	1.70194	3.65262	2.29301	1.59294	0.111174	0.218601	a		1700112J16Rik	3.39782	-0.0296631	1.39604	-0.021248	0.983048	0.993323	a		1700112J16Rik	2.66058	3.03336	1.78124	1.70295	0.0885782	0.161659	a
	1700113A16Rik	21.299	-2.25878	0.552214	-4.0904	4.30632e-05	0.00027941	b		1700113A16Rik	15.1079	-1.11105	0.574965	-1.93238	0.0533123	0.194922	a		1700113A16Rik	17.2703	-0.735122	0.469439	-1.56596	0.117358	0.20314	a
	1700116B05Rik	0	NA	NA	NA	NA	0.99	a		1700116B05Rik	0	NA	NA	NA	NA	0.99	a		1700116B05Rik	0.297045	-1.29757	3.47957	-0.37291	0.709216	0.99	a
	1700119I11Rik	0.281369	1.26142	3.77588	0.334074	0.738324	0.99	a		1700119I11Rik	0.285877	1.77298	3.48959	0.508077	0.611399	0.99	a		1700119I11Rik	0.388863	2.65809	3.48937	0.761767	0.446199	0.99	a
	1700120B22Rik	0	NA	NA	NA	NA	0.99	a		1700120B22Rik	0.56447	-2.66609	3.3375	-0.798827	0.424391	0.99	a		1700120B22Rik	0	NA	NA	NA	NA	0.99	a
	1700120C14Rik	7.15623	0.259055	0.857492	0.302108	0.76257	0.855536	a		1700120C14Rik	7.81417	0.438613	0.696993	0.629294	0.529157	0.764254	a		1700120C14Rik	14.134	-0.407758	0.534376	-0.763054	0.445431	0.566485	a
	1700120K04Rik	0	NA	NA	NA	NA	0.99	a		1700120K04Rik	0.254165	-1.57552	3.52373	-0.447117	0.654791	0.99	a		1700120K04Rik	0.671778	-2.47974	2.47489	-1.00196	0.316364	0.99	a
	1700122E12Rik	0.313174	1.37309	3.77104	0.364113	0.715773	0.99	a		1700122E12Rik	0.82827	-0.558848	3.0501	-0.183223	0.854623	0.99	a		1700122E12Rik	0.615727	1.3555	2.97226	0.456052	0.648353	0.99	a
	1700122O11Rik	0	NA	NA	NA	NA	0.99	a		1700122O11Rik	0	NA	NA	NA	NA	0.99	a		1700122O11Rik	0.283142	-1.23528	3.48375	-0.354584	0.722901	0.99	a
	1700123I01Rik	0.277625	1.24664	3.77655	0.330101	0.741324	0.99	a		1700123I01Rik	0.526646	0.319931	2.99109	0.106962	0.914819	0.99	a		1700123I01Rik	1.09455	-0.701845	1.96317	-0.357506	0.720713	0.802794	a
	1700123M08Rik	5.0228	-0.540891	1.05687	-0.511788	0.6088	0.738711	a		1700123M08Rik	4.3353	0.401873	0.91071	0.441274	0.659014	0.848626	a		1700123M08Rik	5.76417	0.483751	0.989036	0.489114	0.624761	0.726254	a
	1700123O20Rik	161.468	-0.557467	0.253473	-2.19931	0.0278557	0.0734248	a		1700123O20Rik	156.76	-0.00832094	0.262448	-0.031705	0.974707	0.990967	a		1700123O20Rik	193.628	0.295972	0.227437	1.30133	0.193144	0.299095	a
	1700123O21Rik	0	NA	NA	NA	NA	0.99	a		1700123O21Rik	0	NA	NA	NA	NA	0.99	a		1700123O21Rik	2.32419	-4.2753	1.62156	-2.63654	0.00837568	0.0215857	a
	1700124L16Rik	16.1936	-0.0234004	0.723111	-0.0323607	0.974184	0.98654	a		1700124L16Rik	21.2831	-0.346673	0.73413	-0.472224	0.636767	0.836069	a		1700124L16Rik	41.1586	-1.18171	0.484178	-2.44065	0.014661	0.0352022	a
	1700125H20Rik	0	NA	NA	NA	NA	0.99	a		1700125H20Rik	0	NA	NA	NA	NA	0.99	a		1700125H20Rik	0.0915906	0.0834177	3.53381	0.0236056	0.981167	0.99	a
	1810006J02Rik	3.62645	-1.489	1.28076	-1.16259	0.244998	0.392515	a		1810006J02Rik	1.99617	0.448229	1.63737	0.273749	0.784278	0.913736	a		1810006J02Rik	1.54404	4.53464	2.13498	2.12398	0.0336722	0.0721332	a
	1810007D17Rik	2.61132	-4.55941	1.96024	-2.32595	0.0200212	0.0561864	a		1810007D17Rik	0.349458	-0.854179	3.52373	-0.242408	0.808464	0.99	a		1810007D17Rik	0.129621	1.52609	3.53381	0.431854	0.665848	0.99	a
	1810008B01Rik	0	NA	NA	NA	NA	0.99	a		1810008B01Rik	0.878431	-3.32199	2.87041	-1.15732	0.24714	0.99	a		1810008B01Rik	0.91575	-2.93374	2.14971	-1.36471	0.172343	0.274001	a
	1810008I18Rik	0.189661	-1.55851	3.81694	-0.408315	0.683042	0.99	a		1810008I18Rik	0	NA	NA	NA	NA	0.99	a		1810008I18Rik	0.100984	0.0834177	3.53381	0.0236056	0.981167	0.99	a
	1810009A15Rik	0.295399	1.31119	3.77368	0.347456	0.728248	0.99	a		1810009A15Rik	0.301784	1.82845	3.48694	0.52437	0.600021	0.99	a		1810009A15Rik	1.57318	-1.3597	1.77342	-0.766714	0.443252	0.564592	a
	1810009J06Rik	0.526873	2.0521	3.70305	0.554165	0.579466	0.99	a		1810009J06Rik	1.24736	-0.282723	2.0812	-0.135846	0.891943	0.99	a		1810009J06Rik	0.924471	2.02725	2.35773	0.85983	0.389883	0.513668	a
	1810010H24Rik	6.1406	-0.590005	0.91651	-0.643752	0.519736	0.665159	a		1810010H24Rik	4.14833	1.32756	0.981166	1.35304	0.176043	0.420644	a		1810010H24Rik	12.6431	-1.12582	0.649213	-1.73414	0.0828936	0.153174	a
	1810010K12Rik	1.13797	-4.1316	3.16951	-1.30355	0.192388	0.99	a		1810010K12Rik	0	NA	NA	NA	NA	0.99	a		1810010K12Rik	0	NA	NA	NA	NA	0.99	a
	1810011H11Rik	4.34972	-0.855996	1.06965	-0.800257	0.423562	0.577413	a		1810011H11Rik	4.69853	-0.569515	0.891692	-0.63869	0.523024	0.760741	a		1810011H11Rik	3.51251	1.33804	1.29508	1.03317	0.301522	0.422755	a
	1810011O10Rik	1.04479	-0.583037	2.32415	-0.250861	0.801922	0.99	a		1810011O10Rik	0.485567	2.42666	2.93872	0.825756	0.408942	0.99	a		1810011O10Rik	0.660365	3.31396	2.75079	1.20473	0.228307	0.99	a
	1810012K16Rik	0	NA	NA	NA	NA	0.99	a		1810012K16Rik	0.838074	-3.25918	2.95235	-1.10393	0.269625	0.99	a		1810012K16Rik	0	NA	NA	NA	NA	0.99	a
	1810013D15Rik	0.0937895	0.124598	3.81694	0.0326433	0.973959	0.99	a		1810013D15Rik	0.0952923	0.640008	3.53381	0.18111	0.856281	0.99	a		1810013D15Rik	0.129621	1.52609	3.53381	0.431854	0.665848	0.99	a
	1810013L24Rik	190.002	0.270416	0.275393	0.981929	0.326135	0.482832	a		1810013L24Rik	236.67	0.0288652	0.284491	0.101462	0.919183	0.970578	a		1810013L24Rik	287.104	0.394441	0.22872	1.72456	0.0846067	0.155757	a
	1810014B01Rik	16.3927	-1.51829	0.575142	-2.63986	0.00829411	0.0272767	a		1810014B01Rik	12.7558	-0.494227	0.66727	-0.74067	0.458894	0.713673	a		1810014B01Rik	18.3888	-0.622301	0.477095	-1.30435	0.192113	0.297892	a
	1810018F18Rik	1.08661	-4.08235	3.20808	-1.27252	0.203188	0.99	a		1810018F18Rik	0.109022	-0.802664	3.53381	-0.227138	0.820316	0.99	a		1810018F18Rik	0	NA	NA	NA	NA	0.99	a
	1810019D21Rik	0.721625	2.50235	3.27358	0.764406	0.444625	0.99	a		1810019D21Rik	0.735134	3.01669	2.99043	1.00878	0.31308	0.99	a		1810019D21Rik	1.66274	0.690814	1.7131	0.403253	0.686762	0.775824	a
	1810019N24Rik	3.12236	4.52997	1.74767	2.592	0.00954193	0.0306654	a		1810019N24Rik	3.40317	3.63869	1.49118	2.44014	0.0146814	0.0787954	a		1810019N24Rik	8.26792	0.0407428	0.769533	0.0529448	0.957776	0.973309	a
	1810020O05Rik	0.25985	1.17926	3.77967	0.312	0.75504	0.99	a		1810020O05Rik	0.265474	1.69652	3.49341	0.485635	0.627226	0.99	a		1810020O05Rik	0.362547	2.58575	3.49297	0.740274	0.459134	0.99	a
	1810021B22Rik	4.46805	0.965606	1.06088	0.910192	0.362721	0.51991	a		1810021B22Rik	6.42402	0.073428	0.728382	0.10081	0.919701	0.970759	a		1810021B22Rik	20.4065	-1.85483	0.534111	-3.47273	0.000515191	0.00178254	b
	1810022K09Rik	298.883	-0.36272	0.244001	-1.48655	0.137134	0.257251	a		1810022K09Rik	340.205	-0.252955	0.211908	-1.1937	0.232594	0.494057	a		1810022K09Rik	525.9	-0.568793	0.178503	-3.18646	0.00144024	0.00449353	a
	1810024B03Rik	33.9483	0.316729	0.405852	0.780405	0.435153	0.588214	a		1810024B03Rik	55.9024	-0.671033	0.348389	-1.92611	0.0540912	0.196603	a		1810024B03Rik	83.5182	-0.890593	0.279764	-3.18337	0.00145571	0.00453578	a
	1810026B05Rik	42.3549	-0.960624	0.383522	-2.50474	0.0122541	0.037801	a		1810026B05Rik	39.3376	-0.311408	0.354544	-0.878334	0.379762	0.648619	a		1810026B05Rik	75.4169	-1.10315	0.372727	-2.95967	0.00307964	0.00892417	b
	1810026J23Rik	86.6764	0.0659803	0.318565	0.207117	0.835918	0.902952	a		1810026J23Rik	109.951	-0.178515	0.267962	-0.666196	0.505286	0.749848	a		1810026J23Rik	152.864	-0.22608	0.219459	-1.03017	0.302931	0.424252	a
	1810030O07Rik	238.947	0.212587	0.20408	1.04169	0.297557	0.45183	a		1810030O07Rik	316.75	-0.192525	0.194981	-0.987406	0.323444	0.591959	a		1810030O07Rik	353.089	0.417426	0.161076	2.59148	0.00955631	0.0243019	a
	1810032O08Rik	1.18011	3.15745	2.24298	1.40771	0.159218	0.99	a		1810032O08Rik	2.20527	0.23634	1.43188	0.165056	0.8689	0.95076	a		1810032O08Rik	2.93623	0.314026	1.27786	0.245744	0.805881	0.868035	a
	1810034E14Rik	23.4176	-0.688129	0.520366	-1.3224	0.186036	0.321703	a		1810034E14Rik	32.1431	-0.972972	0.420226	-2.31536	0.0205935	0.100741	a		1810034E14Rik	26.6987	0.296614	0.432508	0.6858	0.492839	0.611195	a
	1810037I17Rik	244.369	-0.0599823	0.376771	-0.159201	0.87351	0.925145	a		1810037I17Rik	231.823	0.597976	0.499398	1.19739	0.231153	0.492149	a		1810037I17Rik	237.064	2.01835	0.368593	5.47584	4.35447e-08	2.95613e-07	c
	1810041H14Rik	81.4805	-0.0764638	0.379637	-0.201413	0.840376	0.905799	a		1810041H14Rik	81.3203	0.408765	0.349205	1.17056	0.241776	0.505495	a		1810041H14Rik	75.7317	2.32051	0.351445	6.60276	4.03561e-11	3.87443e-10	c
	1810041L15Rik	1.45532	1.15767	2.56993	0.450468	0.652373	0.773518	a		1810041L15Rik	1.13417	3.55211	3.22175	1.10254	0.270227	0.99	a		1810041L15Rik	1.64916	3.69566	2.59141	1.42612	0.153834	0.251073	a
	1810043G02Rik	32.3547	1.47715	0.457081	3.2317	0.00123058	0.00534899	c		1810043G02Rik	39.3959	0.966118	0.346129	2.79121	0.00525116	0.0365242	a		1810043G02Rik	79.6384	-0.318824	0.2532	-1.25918	0.207965	0.316561	a
	1810043H04Rik	197.478	0.435797	0.201911	2.15836	0.0309002	0.0800263	a		1810043H04Rik	293.822	-0.342527	0.204357	-1.67611	0.0937157	0.283508	a		1810043H04Rik	402.892	-0.355625	0.144533	-2.46051	0.013874	0.0335482	a
	1810044D09Rik	15.546	1.13559	0.640182	1.77386	0.0760866	0.16321	a		1810044D09Rik	22.9082	0.108991	0.54099	0.201466	0.840334	0.939673	a		1810044D09Rik	45.6383	-0.838341	0.34074	-2.46035	0.0138801	0.0335586	a
	1810046K07Rik	5.21159	2.27738	1.2853	1.77186	0.0764181	0.163747	a		1810046K07Rik	5.75636	2.00391	1.15004	1.74247	0.0814254	0.259279	a		1810046K07Rik	6.82677	3.7363	1.13795	3.28336	0.00102577	0.00330972	c
	1810053B23Rik	0.533142	-3.0427	3.61405	-0.841909	0.399839	0.99	a		1810053B23Rik	0	NA	NA	NA	NA	0.99	a		1810053B23Rik	0.516698	-2.11285	3.43839	-0.614487	0.538893	0.99	a
	1810055G02Rik	6.72797	1.98753	0.988152	2.01136	0.0442877	0.107555	a		1810055G02Rik	9.59304	0.574121	0.773575	0.742165	0.457987	0.712849	a		1810055G02Rik	18.9599	-0.474538	0.578224	-0.820682	0.411828	0.534231	a
	1810058I24Rik	469.797	0.200384	0.188518	1.06294	0.287809	0.44073	a		1810058I24Rik	611.551	-0.150334	0.191704	-0.784198	0.432924	0.692039	a		1810058I24Rik	768.266	0.0877097	0.157327	0.557499	0.577187	0.686706	a
	1810059C17Rik	1.41146	-2.26536	2.15409	-1.05165	0.292959	0.446166	a		1810059C17Rik	0.582708	0.189259	2.91952	0.0648254	0.948313	0.99	a		1810059C17Rik	0.905236	-0.290506	2.09707	-0.13853	0.889822	0.926902	a
	1810062G17Rik	4.49967	-0.36086	1.22386	-0.294854	0.768106	0.85967	a		1810062G17Rik	4.42186	0.134088	0.900573	0.148892	0.881639	0.955025	a		1810062G17Rik	3.94628	2.07082	1.03461	2.00155	0.0453333	0.0928042	a
	1810062O18Rik	12.2983	0.603232	0.735703	0.81994	0.412251	0.567422	a		1810062O18Rik	15.4153	0.2827	0.571034	0.495067	0.620553	0.827115	a		1810062O18Rik	29.0516	-0.622874	0.467741	-1.33166	0.182971	0.286879	a
	1810064F22Rik	0	NA	NA	NA	NA	0.99	a		1810064F22Rik	0	NA	NA	NA	NA	0.99	a		1810064F22Rik	0.0990151	0.0834177	3.53381	0.0236056	0.981167	0.99	a
	2010001A14Rik	23.2022	-0.399306	0.626195	-0.637671	0.523688	0.668188	a		2010001A14Rik	34.5012	-0.935535	0.382012	-2.44897	0.0143266	0.0773715	a		2010001A14Rik	96.4308	-2.33114	0.289865	-8.04216	8.82713e-16	1.27151e-14	b
	2010002M12Rik	8.1316	-0.868997	0.892175	-0.974021	0.330046	0.486564	a		2010002M12Rik	14.0293	-1.56242	0.751268	-2.07971	0.037552	0.154225	a		2010002M12Rik	5.02897	3.59812	1.43407	2.50903	0.0121064	0.0298616	a
	2010005H15Rik	4.11083	4.9758	1.56585	3.1777	0.00148448	0.00629947	c		2010005H15Rik	4.44364	4.04148	1.28496	3.1452	0.00165971	0.0150086	a		2010005H15Rik	6.32738	3.30483	1.05503	3.13246	0.00173347	0.00532012	c
	2010007H06Rik	14.2051	0.629479	0.714969	0.880428	0.378627	0.534977	a		2010007H06Rik	14.253	1.15336	0.725091	1.59064	0.111691	0.31809	a		2010007H06Rik	16.1708	2.35376	0.797648	2.95087	0.00316876	0.00914857	c
	2010009K17Rik	1.98674	0.459306	1.75228	0.262118	0.79323	0.876406	a		2010009K17Rik	4.03444	-1.0265	1.45867	-0.703722	0.481606	0.732169	a		2010009K17Rik	3.11272	0.440698	1.40155	0.314437	0.753189	0.828755	a
	2010010A06Rik	0	NA	NA	NA	NA	0.99	a		2010010A06Rik	0.127083	-0.802664	3.53381	-0.227138	0.820316	0.99	a		2010010A06Rik	0	NA	NA	NA	NA	0.99	a
	2010012O05Rik	72.2014	0.0893349	0.312918	0.285489	0.775269	0.86423	a		2010012O05Rik	74.1349	0.49139	0.314339	1.56325	0.117994	0.329552	a		2010012O05Rik	136.531	-0.402834	0.234132	-1.72054	0.0853341	0.15682	a
	2010013B24Rik	0.671033	0.890305	3.06946	0.290053	0.771776	0.99	a		2010013B24Rik	0.61939	1.64808	2.84268	0.579761	0.562076	0.99	a		2010013B24Rik	2.08559	-1.11221	1.97632	-0.562769	0.573592	0.684075	a
	2010015M23Rik	7.89593	0.146739	0.836688	0.175381	0.86078	0.91757	a		2010015M23Rik	8.15015	0.526045	0.752765	0.698817	0.484666	0.734672	a		2010015M23Rik	11.7374	0.352709	0.717414	0.49164	0.622974	0.724625	a
	2010016I18Rik	230.566	-0.4165	0.196464	-2.11998	0.0340076	0.0865476	a		2010016I18Rik	232.569	0.037915	0.243375	0.155789	0.8762	0.953912	a		2010016I18Rik	258.488	0.717012	0.171868	4.17188	3.02097e-05	0.000132807	a
	2010103J01Rik	0.313174	1.37309	3.77104	0.364113	0.715773	0.99	a		2010103J01Rik	0.319939	1.89034	3.48409	0.542564	0.58743	0.99	a		2010103J01Rik	0.433569	2.77146	3.48406	0.79547	0.42634	0.99	a
	2010106C02Rik	0.188956	-1.55851	3.81694	-0.408315	0.683042	0.99	a		2010106C02Rik	0.121509	-0.802664	3.53381	-0.227138	0.820316	0.99	a		2010106C02Rik	0	NA	NA	NA	NA	0.99	a
	2010107E04Rik	1096.98	-0.652474	0.190737	-3.4208	0.000624363	0.00297263	a		2010107E04Rik	1179.79	-0.375767	0.19997	-1.87911	0.0602289	0.21191	a		2010107E04Rik	1666.63	-0.461017	0.154046	-2.99272	0.00276502	0.0080923	a
	2010107G12Rik	0.606088	0.882356	3.15025	0.280091	0.779408	0.99	a		2010107G12Rik	1.20057	-0.568536	1.68674	-0.337063	0.736069	0.99	a		2010107G12Rik	34.2544	-5.48096	0.744235	-7.36456	1.77737e-13	2.11597e-12	b
	2010107G23Rik	2.39712	4.23116	1.9793	2.13771	0.0325403	0.083394	a		2010107G23Rik	5.3726	-0.215208	1.089	-0.197619	0.843343	0.940504	a		2010107G23Rik	3.48829	4.2348	1.59293	2.65851	0.00784881	0.0203759	a
	2010109A12Rik	8.88089	0.0567044	0.816883	0.0694155	0.944659	0.970018	a		2010109A12Rik	10.6453	-0.0235369	0.833466	-0.0282398	0.977471	0.991265	a		2010109A12Rik	18.542	-0.638641	0.578427	-1.1041	0.26955	0.388663	a
	2010109I03Rik	3.82189	1.73262	1.47196	1.17709	0.23916	0.385658	a		2010109I03Rik	4.44501	1.35584	1.07418	1.26221	0.206874	0.46155	a		2010109I03Rik	9.35505	-0.164658	0.783496	-0.210158	0.833544	0.888163	a
	2010110E17Rik	0	NA	NA	NA	NA	0.99	a		2010110E17Rik	0.364526	-2.05936	3.48843	-0.59034	0.554963	0.99	a		2010110E17Rik	0	NA	NA	NA	NA	0.99	a
	2010110K18Rik	0.939522	2.86294	3.52733	0.811644	0.416996	0.99	a		2010110K18Rik	2.53623	-0.671839	1.77597	-0.378294	0.705212	0.874745	a		2010110K18Rik	6.12897	-1.83791	1.27738	-1.43882	0.150203	0.246401	a
	2010111I01Rik	135.769	0.545225	0.277587	1.96416	0.0495117	0.116923	a		2010111I01Rik	193.444	-0.149473	0.263671	-0.566891	0.570788	0.79389	a		2010111I01Rik	169.567	1.48242	0.224096	6.61512	3.71249e-11	3.57884e-10	c
	2010204K13Rik	12.3659	0.15844	0.61332	0.258332	0.796151	0.878202	a		2010204K13Rik	18.1274	-0.502483	0.454624	-1.10527	0.269041	0.535983	a		2010204K13Rik	17.8973	0.427455	0.50712	0.842907	0.39928	0.522279	a
	2010300C02Rik	5.78202	0.782016	1.05962	0.738014	0.460506	0.611578	a		2010300C02Rik	6.02849	1.10384	1.00186	1.10179	0.270554	0.537358	a		2010300C02Rik	26.4668	-1.90213	0.480052	-3.96234	7.422e-05	0.000303764	b
	2010300F17Rik	96.3479	-0.00555259	0.381888	-0.0145398	0.988399	0.99408	a		2010300F17Rik	129.926	-0.394059	0.503704	-0.782324	0.434024	0.692984	a		2010300F17Rik	204.986	-0.749169	0.289995	-2.58338	0.00978363	0.0248162	a
	2010308F09Rik	0.572795	0.753417	3.66132	0.205777	0.836965	0.99	a		2010308F09Rik	0.426585	2.23163	3.47026	0.643073	0.520177	0.99	a		2010308F09Rik	1.59301	-0.759424	2.33461	-0.32529	0.744962	0.822649	a
	2010310C07Rik	1.09769	3.01124	2.95454	1.01919	0.308112	0.99	a		2010310C07Rik	1.24771	2.78541	2.39824	1.16144	0.245463	0.99	a		2010310C07Rik	1.74383	2.89996	2.2666	1.27943	0.200744	0.308123	a
	2010315B03Rik	69.3127	-1.26764	0.402945	-3.14593	0.0016556	0.0069185	b		2010315B03Rik	45.3314	0.305337	0.430558	0.709167	0.478221	0.729407	a		2010315B03Rik	59.5095	0.43475	0.352822	1.23221	0.217871	0.328404	a
	2010320M18Rik	50.039	-0.124464	0.380658	-0.326969	0.743691	0.842208	a		2010320M18Rik	58.4698	-0.116859	0.344392	-0.33932	0.734369	0.890586	a		2010320M18Rik	87.5435	-0.375254	0.273696	-1.37106	0.170356	0.271823	a
	2200002D01Rik	10.7234	-0.293742	1.06204	-0.276583	0.782101	0.86897	a		2200002D01Rik	10.2163	0.342433	1.08628	0.315235	0.752583	0.897672	a		2200002D01Rik	15.8419	-0.0633189	0.856622	-0.0739169	0.941076	0.962531	a
	2200002J24Rik	0	NA	NA	NA	NA	0.99	a		2200002J24Rik	0	NA	NA	NA	NA	0.99	a		2200002J24Rik	0.0990151	0.0834177	3.53381	0.0236056	0.981167	0.99	a
	2210008F06Rik	1.15593	3.07725	2.59076	1.18778	0.234921	0.99	a		2210008F06Rik	1.33143	2.8469	2.09815	1.35686	0.174824	0.99	a		2210008F06Rik	3.53938	-0.449263	1.23404	-0.364058	0.715814	0.798948	a
	2210010C04Rik	804.288	-9.19672	1.43226	-6.42113	1.35265e-10	2.76034e-09	b		2210010C04Rik	2.86223	0.874776	1.15875	0.754931	0.450291	0.706314	a		2210010C04Rik	3.38963	1.52503	1.29428	1.17829	0.238682	0.353009	a
	2210011C24Rik	2.47587	3.1933	1.7814	1.79258	0.0730405	0.158346	a		2210011C24Rik	3.57408	0.929468	1.17702	0.789679	0.429716	0.689168	a		2210011C24Rik	3.56891	3.05962	1.43538	2.13158	0.0330414	0.0710009	a
	2210013O21Rik	57.0928	0.154157	0.408001	0.377834	0.705554	0.81484	a		2210013O21Rik	66.8812	0.121252	0.262979	0.461073	0.644746	0.840007	a		2210013O21Rik	146.139	-1.05044	0.192969	-5.44357	5.22232e-08	3.50354e-07	b
	2210015D19Rik	47.0441	-0.550824	0.416964	-1.32104	0.186489	0.322203	a		2210015D19Rik	57.5569	-0.606811	0.394985	-1.53629	0.124467	0.341408	a		2210015D19Rik	77.5571	-0.576054	0.325915	-1.7675	0.0771448	0.14431	a
	2210016F16Rik	113.965	0.730301	0.253154	2.88482	0.00391643	0.0145019	a		2210016F16Rik	139.73	0.430107	0.225182	1.91004	0.0561279	0.201675	a		2210016F16Rik	215.629	0.0464289	0.158584	0.292771	0.769697	0.841425	a
	2210016L21Rik	165.084	-0.061782	0.250203	-0.246928	0.804964	0.883672	a		2210016L21Rik	210.865	-0.303193	0.240691	-1.25968	0.207785	0.462596	a		2210016L21Rik	326.61	-0.618311	0.211644	-2.92146	0.00348396	0.00995462	a
	2210017G18Rik	0.548846	1.99941	3.70103	0.540232	0.589037	0.99	a		2210017G18Rik	0.560314	2.51445	3.38204	0.743471	0.457197	0.99	a		2210017G18Rik	0.770929	3.39382	3.09858	1.09528	0.273393	0.99	a
	2210018M11Rik	283.006	-0.236018	0.17296	-1.36458	0.172385	0.304161	a		2210018M11Rik	325.802	-0.171931	0.197242	-0.871676	0.383385	0.651996	a		2210018M11Rik	384.021	0.258378	0.143948	1.79494	0.0726631	0.137486	a
	2210404O09Rik	32.1369	-0.783675	0.455844	-1.71917	0.0855825	0.178728	a		2210404O09Rik	25.3706	0.377538	0.453445	0.832598	0.405071	0.669458	a		2210404O09Rik	55.3432	-0.860063	0.338986	-2.53717	0.0111754	0.0278393	a
	2210406O10Rik	4.5259	-0.45399	1.14295	-0.397208	0.691214	0.803696	a		2210406O10Rik	6.75879	-0.988996	0.722538	-1.36878	0.171068	0.413524	a		2210406O10Rik	10.8752	-1.35173	0.612049	-2.20854	0.0272069	0.0601335	a
	2210408F21Rik	4.29082	5.06011	1.62097	3.12166	0.00179837	0.0074175	c		2210408F21Rik	7.59913	0.464051	0.826107	0.561732	0.574299	0.796583	a		2210408F21Rik	6.05135	5.74136	1.3482	4.25855	2.05759e-05	9.29326e-05	c
	2210408I21Rik	2.64492	0.1998	1.42639	0.140074	0.888601	0.934748	a		2210408I21Rik	2.00584	2.19834	1.62284	1.35462	0.175537	0.419806	a		2210408I21Rik	6.41269	-0.97542	0.914684	-1.0664	0.286242	0.406373	a
	2210414B05Rik	0.85999	-0.0832511	2.82555	-0.0294636	0.976495	0.99	a		2210414B05Rik	0.492307	2.38051	3.46308	0.687397	0.491833	0.99	a		2210414B05Rik	0.67575	3.26885	3.19793	1.02218	0.306698	0.99	a
	2210417A02Rik	8.86628	2.79782	1.08031	2.58982	0.00960252	0.0308316	a		2210417A02Rik	9.61394	2.49138	0.891814	2.79361	0.0052124	0.0363013	a		2210417A02Rik	11.2588	5.94901	1.2671	4.69498	2.66635e-06	1.39616e-05	c
	2210418O10Rik	12.1632	-2.26789	0.733928	-3.09006	0.00200114	0.00814922	b		2210418O10Rik	8.23303	-1.05641	0.66652	-1.58496	0.112975	0.32066	a		2210418O10Rik	16.268	-1.77472	0.551629	-3.21723	0.00129436	0.0040804	b
	2210420H20Rik	0.173233	0.720702	3.80489	0.189415	0.849768	0.99	a		2210420H20Rik	0.395026	-0.124776	3.51734	-0.0354744	0.971701	0.99	a		2210420H20Rik	0.439728	0.61331	3.51182	0.174641	0.861361	0.99	a
	2300002M23Rik	0.0937895	0.124598	3.81694	0.0326433	0.973959	0.99	a		2300002M23Rik	0.0952923	0.640008	3.53381	0.18111	0.856281	0.99	a		2300002M23Rik	64.7872	-8.35081	1.05221	-7.93642	2.08099e-15	2.92147e-14	b
	2300005B03Rik	0	NA	NA	NA	NA	0.99	a		2300005B03Rik	0.121509	-0.802664	3.53381	-0.227138	0.820316	0.99	a		2300005B03Rik	0	NA	NA	NA	NA	0.99	a
	2300009A05Rik	121.212	-0.738026	0.255018	-2.89402	0.00380344	0.01416	a		2300009A05Rik	131.271	-0.477808	0.270171	-1.76854	0.0769707	0.249517	a		2300009A05Rik	123.486	0.624643	0.249739	2.50118	0.012378	0.0304039	a
	2310001H17Rik	413.987	0.807729	0.190894	4.2313	2.32344e-05	0.000161316	a		2310001H17Rik	458.605	0.858686	0.214864	3.99641	6.43111e-05	0.00101111	a		2310001H17Rik	425.568	4.16988	0.224625	18.5637	6.31738e-77	1.91539e-74	c
	2310001K24Rik	0	NA	NA	NA	NA	0.99	a		2310001K24Rik	0	NA	NA	NA	NA	0.99	a		2310001K24Rik	0.499013	-2.04863	3.44087	-0.595381	0.551589	0.99	a
	2310002F09Rik	1.65275	-1.31603	1.84595	-0.712931	0.475889	0.626193	a		2310002F09Rik	1.64231	-0.827433	1.7561	-0.471176	0.637515	0.836378	a		2310002F09Rik	0.820273	3.55372	2.61807	1.35738	0.174661	0.99	a
	2310003H01Rik	89.8757	0.160567	0.331027	0.485057	0.627636	0.75375	a		2310003H01Rik	122.577	-0.310278	0.233427	-1.32923	0.183772	0.43218	a		2310003H01Rik	209.896	-0.857825	0.215551	-3.97969	6.90047e-05	0.000284587	a
	2310007L24Rik	0.187579	0.797194	3.80016	0.209779	0.83384	0.99	a		2310007L24Rik	1.06344	-1.91954	2.42707	-0.790886	0.429011	0.99	a		2310007L24Rik	154.023	-8.9066	0.975437	-9.13088	6.79446e-20	1.30462e-18	b
	2310008N11Rik	0	NA	NA	NA	NA	0.99	a		2310008N11Rik	0	NA	NA	NA	NA	0.99	a		2310008N11Rik	0.898933	-2.90981	2.22518	-1.30767	0.190985	0.296658	a
	2310009A05Rik	90.1486	-0.920089	0.272003	-3.38264	0.000717933	0.00335566	a		2310009A05Rik	95.4841	-0.597799	0.266025	-2.24715	0.0246302	0.114487	a		2310009A05Rik	138.997	-0.747888	0.223679	-3.34357	0.000827077	0.00272761	a
	2310009B15Rik	44.8894	-0.283407	0.373388	-0.759015	0.447843	0.60023	a		2310009B15Rik	67.2455	-0.849369	0.306295	-2.77305	0.00555341	0.0382336	a		2310009B15Rik	85.9265	-0.696401	0.274809	-2.53412	0.0112729	0.0280598	a
	2310010J17Rik	96.3803	-0.585574	0.303723	-1.92799	0.0538566	0.124836	a		2310010J17Rik	118.622	-0.646596	0.28218	-2.29143	0.0219385	0.105384	a		2310010J17Rik	84.7389	1.51811	0.322217	4.71146	2.45947e-06	1.29577e-05	c
	2310011J03Rik	110.146	1.13168	0.248714	4.55011	5.36177e-06	4.36803e-05	c		2310011J03Rik	179.785	-0.201202	0.181836	-1.1065	0.268509	0.535206	a		2310011J03Rik	242.326	-0.16643	0.154336	-1.07836	0.280872	0.400686	a
	2310015A10Rik	87.1361	1.29083	0.287599	4.48829	7.17971e-06	5.65845e-05	c		2310015A10Rik	109.984	0.707602	0.318799	2.21959	0.0264466	0.120516	a		2310015A10Rik	113.711	2.17609	0.234391	9.28403	1.63194e-20	3.30574e-19	c
	2310015K22Rik	0	NA	NA	NA	NA	0.99	a		2310015K22Rik	0	NA	NA	NA	NA	0.99	a		2310015K22Rik	0.302951	-1.32278	3.47793	-0.380336	0.703696	0.99	a
	2310016D23Rik	3.90392	-0.567763	1.18192	-0.480372	0.630963	0.756806	a		2310016D23Rik	5.20884	-0.796312	1.14745	-0.693985	0.487691	0.736594	a		2310016D23Rik	6.36126	-0.555301	1.03779	-0.535078	0.592596	0.698672	a
	2310022A10Rik	59.135	0.073372	0.345605	0.2123	0.831873	0.90047	a		2310022A10Rik	71.0808	-0.0298096	0.31577	-0.0944029	0.924789	0.971249	a		2310022A10Rik	110.013	-0.373729	0.267101	-1.3992	0.161753	0.261312	a
	2310022B05Rik	39.8113	0.701979	0.4128	1.70053	0.0890306	0.184158	a		2310022B05Rik	52.0604	0.199845	0.328776	0.607848	0.543288	0.774856	a		2310022B05Rik	57.8143	0.936169	0.286212	3.27089	0.00107208	0.00343907	a
	2310026L22Rik	4.3441	0.163591	1.3123	0.12466	0.900793	0.943409	a		2310026L22Rik	5.2122	-0.0139496	0.959321	-0.0145411	0.988398	0.995428	a		2310026L22Rik	10.5939	-1.05972	0.757675	-1.39865	0.161919	0.261478	a
	2310030G06Rik	0	NA	NA	NA	NA	0.99	a		2310030G06Rik	0	NA	NA	NA	NA	0.99	a		2310030G06Rik	5.54629	-5.53234	1.40187	-3.94641	7.93333e-05	0.000322375	b
	2310031A07Rik	31.1425	5.04206	0.896722	5.62277	1.87916e-08	2.60611e-07	c		2310031A07Rik	35.8937	2.70676	0.54066	5.00641	5.54558e-07	1.63459e-05	c		2310031A07Rik	43.5901	5.13681	0.617194	8.32285	8.58726e-17	1.33188e-15	c
	2310033P09Rik	421.087	-0.293949	0.159103	-1.84754	0.0646695	0.144111	a		2310033P09Rik	513.165	-0.373067	0.169833	-2.19667	0.028044	0.125231	a		2310033P09Rik	639.003	-0.127578	0.130883	-0.974746	0.329686	0.45303	a
	2310034G01Rik	2.30619	1.39833	1.53082	0.913449	0.361006	0.518462	a		2310034G01Rik	3.0968	0.514507	1.22995	0.418315	0.675717	0.856498	a		2310034G01Rik	5.04275	-0.0235689	0.98271	-0.0239836	0.980866	0.987498	a
	2310034O05Rik	0.567573	-3.12509	3.53481	-0.884088	0.376649	0.99	a		2310034O05Rik	0	NA	NA	NA	NA	0.99	a		2310034O05Rik	0	NA	NA	NA	NA	0.99	a
	2310035C23Rik	529.918	-0.603989	0.164553	-3.67049	0.000242088	0.00130169	a		2310035C23Rik	458.051	0.298038	0.170972	1.74319	0.0813002	0.259095	a		2310035C23Rik	629.958	0.273819	0.121732	2.24936	0.0244899	0.0549488	a
	2310036O22Rik	745.824	0.932041	0.143141	6.51137	7.44668e-11	1.6004e-09	a		2310036O22Rik	1216.7	-0.2967	0.138086	-2.14866	0.0316611	0.136467	a		2310036O22Rik	1968.56	-0.713922	0.126709	-5.63437	1.75704e-08	1.26353e-07	a
	2310039H08Rik	91.3759	0.556202	0.260153	2.13798	0.0325183	0.0833505	a		2310039H08Rik	154.244	-0.578763	0.200235	-2.89042	0.00384732	0.028521	a		2310039H08Rik	202.691	-0.484891	0.169248	-2.86498	0.00417031	0.0116831	a
	2310039L15Rik	0	NA	NA	NA	NA	0.99	a		2310039L15Rik	0.121509	-0.802664	3.53381	-0.227138	0.820316	0.99	a		2310039L15Rik	0.274772	-1.19819	3.48633	-0.343683	0.731085	0.99	a
	2310040G07Rik	1.11104	1.86401	2.40159	0.776159	0.437655	0.99	a		2310040G07Rik	1.21856	1.89107	2.13395	0.886182	0.375519	0.99	a		2310040G07Rik	1.53215	2.73755	2.06804	1.32374	0.185588	0.289807	a
	2310040G24Rik	0.328463	-0.241073	3.80489	-0.0633587	0.949481	0.99	a		2310040G24Rik	1.6074	-2.65923	1.73092	-1.53632	0.124461	0.341408	a		2310040G24Rik	9.33317	-4.8522	1.20212	-4.03637	5.42842e-05	0.000227572	b
	2310043L19Rik	0	NA	NA	NA	NA	0.99	a		2310043L19Rik	0.151816	-0.802664	3.53381	-0.227138	0.820316	0.99	a		2310043L19Rik	0.449427	-1.90857	3.18313	-0.599589	0.54878	0.99	a
	2310043M15Rik	25.5554	-0.362207	0.519222	-0.697596	0.48543	0.634283	a		2310043M15Rik	29.5491	-0.275848	0.632825	-0.435899	0.66291	0.850554	a		2310043M15Rik	27.659	0.942073	0.492152	1.91419	0.0555958	0.110114	a
	2310043O21Rik	0.29197	1.29956	3.77419	0.344328	0.7306	0.99	a		2310043O21Rik	0.406253	1.09372	3.21165	0.340548	0.733444	0.99	a		2310043O21Rik	0.908684	-0.160943	2.65839	-0.0605416	0.951724	0.969673	a
	2310044K18Rik	0.0937895	0.124598	3.81694	0.0326433	0.973959	0.99	a		2310044K18Rik	0.0952923	0.640008	3.53381	0.18111	0.856281	0.99	a		2310044K18Rik	0.129621	1.52609	3.53381	0.431854	0.665848	0.99	a
	2310045N01Rik	113.853	0.601941	0.358594	1.67862	0.0932271	0.190959	a		2310045N01Rik	162.562	-0.131964	0.313554	-0.420866	0.673853	0.855271	a		2310045N01Rik	248.75	-0.431382	0.26718	-1.61457	0.106403	0.187576	a
	2310047D07Rik	0.80087	-1.21063	2.31697	-0.522503	0.60132	0.99	a		2310047D07Rik	1.01915	-1.25135	1.97445	-0.63377	0.526231	0.99	a		2310047D07Rik	5.18996	-3.43704	1.25557	-2.73743	0.00619205	0.0165198	a
	2310047M10Rik	160.02	1.38025	0.219732	6.2815	3.35323e-10	6.42071e-09	c		2310047M10Rik	256.819	-0.0388746	0.196465	-0.19787	0.843146	0.940504	a		2310047M10Rik	356.916	-0.0878173	0.154461	-0.56854	0.569668	0.680862	a
	2310057J18Rik	1.34824	3.38386	2.80092	1.20812	0.227	0.99	a		2310057J18Rik	1.52904	3.18368	2.30724	1.37986	0.167629	0.409331	a		2310057J18Rik	1.88424	4.79228	2.39417	2.00165	0.0453225	0.0927973	a
	2310057M21Rik	43.6469	0.279351	0.429179	0.650895	0.515114	0.660992	a		2310057M21Rik	50.1439	0.281731	0.309749	0.909545	0.363062	0.63179	a		2310057M21Rik	84.3901	-0.30467	0.22868	-1.3323	0.182763	0.286879	a
	2310058D17Rik	5.56417	-1.16651	1.06001	-1.10047	0.271126	0.42234	a		2310058D17Rik	6.17559	-0.924333	0.942042	-0.981201	0.326493	0.595404	a		2310058D17Rik	13.058	-1.79221	0.726537	-2.46678	0.0136332	0.0330552	a
	2310061I04Rik	106.982	0.043264	0.259238	0.166889	0.867457	0.921463	a		2310061I04Rik	151.04	-0.474337	0.215839	-2.19765	0.0279744	0.125057	a		2310061I04Rik	166.787	0.0970248	0.190533	0.509227	0.610593	0.71389	a
	2310067B10Rik	52.9516	0.408608	0.330997	1.23448	0.217025	0.359008	a		2310067B10Rik	56.0389	0.671736	0.288044	2.33206	0.0196974	0.0977109	a		2310067B10Rik	96.1098	-0.0655338	0.230613	-0.284172	0.776278	0.846383	a
	2310068J16Rik	2.8175	0.668329	1.39313	0.479731	0.631419	0.757054	a		2310068J16Rik	4.09326	-0.150743	1.0524	-0.143237	0.886103	0.956343	a		2310068J16Rik	7.373	-0.884254	0.90739	-0.974502	0.329807	0.453163	a
	2310075C17Rik	0.15523	-1.55851	3.81694	-0.408315	0.683042	0.99	a		2310075C17Rik	0	NA	NA	NA	NA	0.99	a		2310075C17Rik	22.1963	-7.53026	1.10851	-6.79315	1.09712e-11	1.12146e-10	b
	2410002F23Rik	21.93	-1.17716	0.495802	-2.37425	0.0175846	0.0506535	a		2410002F23Rik	24.4156	-0.953281	0.446262	-2.13615	0.0326674	0.139582	a		2410002F23Rik	19.7352	0.461476	0.494841	0.932573	0.35104	0.47392	a
	2410003L11Rik	0	NA	NA	NA	NA	0.99	a		2410003L11Rik	0	NA	NA	NA	NA	0.99	a		2410003L11Rik	0.201968	-0.709173	3.52562	-0.201148	0.840582	0.99	a
	2410004B18Rik	138.114	-0.71498	0.216653	-3.30011	0.000966474	0.00433503	a		2410004B18Rik	116.577	0.231129	0.32148	0.718955	0.472169	0.724263	a		2410004B18Rik	159.462	0.233498	0.193511	1.20664	0.227571	0.339946	a
	2410004P03Rik	3.02395	2.00077	1.70531	1.17326	0.24069	0.387479	a		2410004P03Rik	4.41812	0.578458	1.17605	0.491865	0.622815	0.828634	a		2410004P03Rik	10.334	-0.851454	0.725468	-1.17366	0.24053	0.35524	a
	2410006H16Rik	1023.6	0.19912	0.150408	1.32387	0.185547	0.320981	a		2410006H16Rik	1513.66	-0.482389	0.167918	-2.87276	0.00406906	0.029822	a		2410006H16Rik	1807.22	-0.133515	0.153298	-0.87095	0.383782	0.507121	a
	2410015M20Rik	217.045	-0.16494	0.211164	-0.7811	0.434744	0.587807	a		2410015M20Rik	271.158	-0.329361	0.199103	-1.65422	0.0980821	0.292027	a		2410015M20Rik	368.594	-0.316832	0.161275	-1.96454	0.0494673	0.100138	a
	2410016O06Rik	153.125	0.137354	0.246056	0.558223	0.576692	0.712936	a		2410016O06Rik	235.925	-0.626831	0.220255	-2.84593	0.00442813	0.0318542	a		2410016O06Rik	267.797	-0.153658	0.172223	-0.892202	0.372285	0.49594	a
	2410017I17Rik	0.417565	1.71432	3.75825	0.456148	0.648283	0.99	a		2410017I17Rik	0.426585	2.23163	3.47026	0.643073	0.520177	0.99	a		2410017I17Rik	4.41961	-2.65408	1.32603	-2.00153	0.0453357	0.0928042	a
	2410018L13Rik	0	NA	NA	NA	NA	0.99	a		2410018L13Rik	0	NA	NA	NA	NA	0.99	a		2410018L13Rik	0.839165	-2.80542	2.99619	-0.936329	0.349104	0.99	a
	2410022M11Rik	45.1381	1.17273	0.445656	2.63146	0.00850178	0.0278283	a		2410022M11Rik	66.7766	0.0944179	0.342937	0.275322	0.783069	0.913506	a		2410022M11Rik	92.3148	0.0562456	0.308351	0.182407	0.855263	0.903094	a
	2410080I02Rik	2.10318	-0.0534025	1.54936	-0.0344675	0.972504	0.985774	a		2410080I02Rik	1.55561	1.74786	1.74371	1.00238	0.316161	0.586016	a		2410080I02Rik	1.66422	4.57562	2.07321	2.20702	0.0273127	0.0603248	a
	2410089E03Rik	170.442	0.10357	0.217076	0.477115	0.63328	0.758259	a		2410089E03Rik	173.201	0.537048	0.250388	2.14486	0.0319637	0.137334	a		2410089E03Rik	268.72	0.114676	0.165471	0.693029	0.488291	0.60719	a
	2410127L17Rik	80.2933	0.0241626	0.316343	0.0763811	0.939116	0.966498	a		2410127L17Rik	81.8805	0.439376	0.261193	1.68219	0.0925322	0.280953	a		2410127L17Rik	100.647	0.819127	0.290159	2.82303	0.00475721	0.013149	a
	2410131K14Rik	46.3665	0.464392	0.353392	1.3141	0.188813	0.325126	a		2410131K14Rik	59.402	0.0954692	0.273755	0.348739	0.727285	0.887073	a		2410131K14Rik	93.0362	-0.288343	0.327188	-0.881276	0.378169	0.501468	a
	2500002B13Rik	2.31498	0.462439	1.70055	0.271935	0.785672	0.871641	a		2500002B13Rik	3.7302	-0.48528	1.08416	-0.447609	0.654436	0.845425	a		2500002B13Rik	3.69408	0.406074	1.10002	0.369153	0.712013	0.79584	a
	2500004C02Rik	15.7177	0.130256	0.553959	0.235136	0.814103	0.889715	a		2500004C02Rik	17.0128	0.350022	0.48423	0.722842	0.469777	0.723285	a		2500004C02Rik	52.5346	-1.63564	0.30303	-5.39759	6.75407e-08	4.47525e-07	b
	2510002D24Rik	299.419	-0.909333	0.191602	-4.74595	2.07527e-06	1.86017e-05	a		2510002D24Rik	325.259	-0.646693	0.184849	-3.4985	0.000467884	0.00534381	a		2510002D24Rik	356.634	-0.0796089	0.18161	-0.43835	0.661132	0.755591	a
	2510009E07Rik	15.265	-0.0329723	0.558692	-0.059017	0.952939	0.974687	a		2510009E07Rik	22.8429	-0.683353	0.404647	-1.68876	0.0912649	0.278613	a		2510009E07Rik	53.481	-1.80529	0.345338	-5.2276	1.71722e-07	1.07279e-06	b
	2510039O18Rik	383.821	0.522613	0.213661	2.44599	0.0144457	0.0431533	a		2510039O18Rik	451.8	0.3983	0.271433	1.4674	0.142268	0.370184	a		2510039O18Rik	592.563	0.537068	0.18428	2.91441	0.00356362	0.0101467	a
	2510046G10Rik	29.0719	-0.830255	0.527265	-1.57465	0.115338	0.225067	a		2510046G10Rik	34.261	-0.766191	0.504083	-1.51997	0.128518	0.348925	a		2510046G10Rik	30.9154	0.337167	0.43549	0.774225	0.438798	0.560095	a
	2600006K01Rik	1.69561	-2.14386	2.2886	-0.936753	0.348885	0.505948	a		2600006K01Rik	0.865737	-0.276154	2.04308	-0.135166	0.892481	0.99	a		2600006K01Rik	2.54003	-1.83952	1.44465	-1.27334	0.202898	0.310774	a
	2600014E21Rik	0	NA	NA	NA	NA	0.99	a		2600014E21Rik	0.151816	-0.802664	3.53381	-0.227138	0.820316	0.99	a		2600014E21Rik	0	NA	NA	NA	NA	0.99	a
	2610001J05Rik	128.846	-0.0453931	0.30016	-0.15123	0.879794	0.929287	a		2610001J05Rik	134.147	0.298525	0.327768	0.910782	0.36241	0.631264	a		2610001J05Rik	182.481	0.316621	0.209471	1.51152	0.130655	0.221184	a
	2610002J02Rik	162.945	0.619935	0.221962	2.79298	0.00522249	0.0185089	a		2610002J02Rik	239.697	-0.194904	0.193495	-1.00728	0.313799	0.584096	a		2610002J02Rik	276.659	0.297757	0.164789	1.8069	0.0707784	0.134624	a
	2610002M06Rik	96.8177	-0.151434	0.241584	-0.626839	0.530765	0.674915	a		2610002M06Rik	107.467	0.00687701	0.224832	0.0305873	0.975599	0.990975	a		2610002M06Rik	128.873	0.411421	0.195923	2.09991	0.0357368	0.0759847	a
	2610005L07Rik	1.01638	-1.23073	2.64947	-0.464518	0.642277	0.99	a		2610005L07Rik	0.857965	-0.348016	2.30562	-0.150942	0.880021	0.99	a		2610005L07Rik	1.43804	-0.833791	1.87107	-0.445622	0.65587	0.751634	a
	2610008E11Rik	70.4736	0.264155	0.40002	0.660356	0.509025	0.655531	a		2610008E11Rik	85.2197	0.105452	0.296625	0.355505	0.722211	0.884885	a		2610008E11Rik	136.351	-0.336758	0.248465	-1.35535	0.175305	0.277505	a
	2610012C04Rik	1.15096	3.18044	2.59104	1.22748	0.219644	0.99	a		2610012C04Rik	1.42951	2.22734	2.08978	1.06582	0.286503	0.99	a		2610012C04Rik	2.11923	1.67254	1.70621	0.980266	0.326955	0.449934	a
	2610015P09Rik	96.7509	-0.965945	0.266238	-3.62812	0.000285492	0.00150217	a		2610015P09Rik	79.387	0.0273969	0.28348	0.0966449	0.923008	0.971156	a		2610015P09Rik	128.906	-0.44606	0.223411	-1.99659	0.0458694	0.0937536	a
	2610016A17Rik	0.313174	1.37309	3.77104	0.364113	0.715773	0.99	a		2610016A17Rik	0.319939	1.89034	3.48409	0.542564	0.58743	0.99	a		2610016A17Rik	0.433569	2.77146	3.48406	0.79547	0.42634	0.99	a
	2610020C07Rik	8.46945	1.36585	0.873997	1.56277	0.118107	0.229138	a		2610020C07Rik	12.5728	0.200532	0.591403	0.339079	0.734551	0.890586	a		2610020C07Rik	18.5302	-0.0276399	0.533685	-0.0517906	0.958696	0.974033	a
	2610020H08Rik	75.2922	-1.2293	0.302381	-4.0654	4.79508e-05	0.000306289	b		2610020H08Rik	56.4544	-0.0395956	0.295513	-0.133989	0.893411	0.95935	a		2610020H08Rik	70.0331	0.243749	0.270441	0.901302	0.367428	0.490896	a
	2610021A01Rik	38.5893	-0.914437	0.447825	-2.04195	0.0411566	0.101203	a		2610021A01Rik	26.3431	0.674418	0.529075	1.27471	0.202412	0.456199	a		2610021A01Rik	36.1775	0.663889	0.397491	1.6702	0.0948801	0.170946	a
	2610024D14Rik	1.1051	0.768338	2.41174	0.318583	0.750043	0.99	a		2610024D14Rik	1.53619	0.0635461	2.30631	0.0275531	0.978019	0.99142	a		2610024D14Rik	1.05187	3.96976	2.7768	1.42962	0.152827	0.249878	a
	2610034B18Rik	1.35298	2.27423	2.49554	0.911316	0.362129	0.519293	a		2610034B18Rik	1.91686	0.883266	1.87019	0.472286	0.636722	0.836069	a		2610034B18Rik	3.9193	-0.363717	1.24614	-0.291876	0.770382	0.841741	a
	2610035D17Rik	57.417	0.344817	0.373782	0.922508	0.356263	0.513659	a		2610035D17Rik	87.8543	-0.465882	0.316068	-1.47399	0.140483	0.367761	a		2610035D17Rik	72.4432	1.17685	0.338758	3.47403	0.000512709	0.00177461	c
	2610037D02Rik	189.619	-1.63446	0.198915	-8.2169	2.08834e-16	9.64862e-15	b		2610037D02Rik	109.062	0.180048	0.278394	0.646738	0.517802	0.757944	a		2610037D02Rik	170.777	-0.210701	0.181734	-1.15939	0.246297	0.361852	a
	2610042L04Rik	0.284798	1.27333	3.77535	0.337276	0.735909	0.99	a		2610042L04Rik	1.05293	-1.23185	2.25135	-0.547163	0.584267	0.99	a		2610042L04Rik	0.394993	2.675	3.32411	0.804726	0.420978	0.99	a
	2610044O15Rik8	30.7974	0.0614934	0.433067	0.141995	0.887084	0.933928	a		2610044O15Rik8	36.8821	-0.0210013	0.374986	-0.0560056	0.955337	0.983757	a		2610044O15Rik8	50.3037	-0.0198219	0.304092	-0.0651838	0.948028	0.96722	a
	2610203C20Rik	0	NA	NA	NA	NA	0.99	a		2610203C20Rik	0	NA	NA	NA	NA	0.99	a		2610203C20Rik	0.533594	-2.15778	2.97788	-0.724603	0.468696	0.99	a
	2610203C22Rik	1.04665	1.64668	2.48911	0.661553	0.508258	0.99	a		2610203C22Rik	1.42229	0.564421	1.87496	0.301032	0.76339	0.99	a		2610203C22Rik	2.23111	-0.0103023	1.41129	-0.00729994	0.994176	0.995977	a
	2610204G07Rik	24.3885	6.58331	1.27353	5.16935	2.3491e-07	2.60891e-06	c		2610204G07Rik	40.9868	0.609762	0.444306	1.37239	0.169942	0.412376	a		2610204G07Rik	34.654	5.04968	0.611372	8.25958	1.4619e-16	2.2324e-15	c
	2610206C17Rik	1.15011	3.17348	2.52246	1.25809	0.20836	0.99	a		2610206C17Rik	1.81285	0.937741	1.54868	0.605509	0.544841	0.775255	a		2610206C17Rik	2.80229	0.464067	1.3721	0.338217	0.7352	0.814506	a
	2610301B20Rik	49.8293	0.946584	0.434227	2.17993	0.0292627	0.0764383	a		2610301B20Rik	48.381	1.62928	0.414991	3.92607	8.63468e-05	0.00129087	c		2610301B20Rik	117.418	-0.419024	0.294078	-1.42487	0.154194	0.251522	a
	2610305D13Rik	0	NA	NA	NA	NA	0.99	a		2610305D13Rik	0	NA	NA	NA	NA	0.99	a		2610305D13Rik	1.50484	-3.64634	1.89555	-1.92364	0.0544001	0.108236	a
	2610306M01Rik	3.49655	1.70583	1.40255	1.21623	0.223896	0.367456	a		2610306M01Rik	8.73672	-1.00494	0.66572	-1.50956	0.131157	0.353058	a		2610306M01Rik	13.6437	-1.30196	0.560353	-2.32347	0.020154	0.0463884	a
	2610307P16Rik	2.46646	-1.41588	1.86285	-0.760062	0.447218	0.599547	a		2610307P16Rik	3.17579	-1.4568	1.45875	-0.998667	0.317956	0.587807	a		2610307P16Rik	86.4925	-6.12576	0.572727	-10.6958	1.06517e-26	3.06164e-25	b
	2610316D01Rik	0	NA	NA	NA	NA	0.99	a		2610316D01Rik	0.243017	-1.53104	3.52689	-0.434106	0.664211	0.99	a		2610316D01Rik	0	NA	NA	NA	NA	0.99	a
	2610318N02Rik	16.0149	5.9743	1.28852	4.63656	3.54254e-06	3.01593e-05	c		2610318N02Rik	32.0482	0.0483123	0.358482	0.134769	0.892794	0.958993	a		2610318N02Rik	156.611	-2.57849	0.219035	-11.772	5.44017e-32	2.07013e-30	b
	2610507B11Rik	324.275	0.137794	0.217331	0.634028	0.526062	0.670692	a		2610507B11Rik	392.729	0.00622552	0.214298	0.0290508	0.976824	0.991265	a		2610507B11Rik	572.733	-0.178165	0.177534	-1.00356	0.315592	0.437726	a
	2610507I01Rik	20.6113	-1.26506	0.506346	-2.4984	0.0124755	0.0383546	a		2610507I01Rik	27.1913	-1.3772	0.404623	-3.40367	0.000664869	0.00721801	b		2610507I01Rik	37.8924	-1.41579	0.362104	-3.90991	9.23324e-05	0.000370552	b
	2610509F24Rik	0	NA	NA	NA	NA	0.99	a		2610509F24Rik	0.218044	-1.44397	3.53051	-0.408997	0.682542	0.99	a		2610509F24Rik	0	NA	NA	NA	NA	0.99	a
	2610524H06Rik	45.939	2.04356	0.410708	4.9757	6.50108e-07	6.54405e-06	c		2610524H06Rik	64.1268	0.697841	0.280988	2.48353	0.0130089	0.0719541	a		2610524H06Rik	87.2033	0.710845	0.278768	2.54995	0.0107739	0.0269786	a
	2610528A11Rik	1.04657	3.03675	2.9889	1.01601	0.309625	0.99	a		2610528A11Rik	1.52414	1.33119	2.31213	0.575739	0.564791	0.789532	a		2610528A11Rik	3.77504	-0.58688	1.46424	-0.400808	0.688562	0.777159	a
	2610528J11Rik	0.189661	-1.55851	3.81694	-0.408315	0.683042	0.99	a		2610528J11Rik	0	NA	NA	NA	NA	0.99	a		2610528J11Rik	0	NA	NA	NA	NA	0.99	a
	2700012I20Rik	0.344186	-2.41692	3.77531	-0.64019	0.522049	0.99	a		2700012I20Rik	1.02467	-3.54077	2.36012	-1.50025	0.13355	0.99	a		2700012I20Rik	0.929654	-2.95319	2.17248	-1.35936	0.174032	0.275909	a
	2700016F22Rik	2.19004	-0.944513	1.64654	-0.573635	0.566215	0.704151	a		2700016F22Rik	1.26611	1.32725	1.82885	0.72573	0.468004	0.99	a		2700016F22Rik	3.78157	-0.969427	1.03197	-0.939392	0.347529	0.470633	a
	2700029M09Rik	175.12	0.217563	0.256032	0.849749	0.395465	0.551425	a		2700029M09Rik	190.881	0.395569	0.240474	1.64495	0.0999792	0.296091	a		2700029M09Rik	269.503	0.289793	0.180641	1.60425	0.108659	0.190689	a
	2700033N17Rik	0.521957	2.02168	3.74416	0.539956	0.589227	0.99	a		2700033N17Rik	0.533232	2.53919	3.45498	0.734937	0.462378	0.99	a		2700033N17Rik	0.722615	3.41556	3.4556	0.988413	0.32295	0.99	a
	2700038G22Rik	62.8972	-1.8735	0.360794	-5.19271	2.07258e-07	2.32062e-06	b		2700038G22Rik	36.9849	-0.229681	0.437375	-0.525136	0.599489	0.812441	a		2700038G22Rik	41.4356	0.355859	0.368675	0.965238	0.334426	0.458169	a
	2700046G09Rik	2.31758	-1.13405	1.35014	-0.839952	0.400935	0.556458	a		2700046G09Rik	2.44774	-0.792743	1.27093	-0.623749	0.532793	0.766888	a		2700046G09Rik	1.81511	0.990564	1.59873	0.619594	0.535525	0.650857	a
	2700049A03Rik	95.8518	-0.47536	0.288935	-1.64522	0.0999249	0.201566	a		2700049A03Rik	88.9984	0.215712	0.281749	0.765617	0.443904	0.700412	a		2700049A03Rik	151.023	-0.385863	0.221284	-1.74374	0.0812038	0.150762	a
	2700060E02Rik	300.379	0.123126	0.220779	0.557688	0.577058	0.712936	a		2700060E02Rik	345.894	0.139158	0.212388	0.655206	0.512335	0.754656	a		2700060E02Rik	447.436	0.30673	0.201204	1.52447	0.127391	0.217048	a
	2700062C07Rik	60.5604	0.71433	0.410077	1.74194	0.0815189	0.171908	a		2700062C07Rik	80.2358	0.164374	0.369888	0.444388	0.656762	0.846949	a		2700062C07Rik	159.47	-0.820748	0.289075	-2.83922	0.0045224	0.0125442	a
	2700068H02Rik	0.411888	-0.837177	3.81694	-0.219332	0.826391	0.99	a		2700068H02Rik	0.348342	-0.0813257	3.53381	-0.0230136	0.981639	0.99	a		2700068H02Rik	1.56357	-2.66532	1.98369	-1.34362	0.179072	0.282304	a
	2700078F05Rik	0.40425	-1.56882	3.78831	-0.414121	0.678786	0.99	a		2700078F05Rik	0.702835	-2.07308	3.17913	-0.65209	0.514343	0.99	a		2700078F05Rik	0.624696	-1.31645	3.38073	-0.389399	0.696981	0.99	a
	2700081O15Rik	3.09547	0.986008	1.28813	0.765456	0.444	0.596351	a		2700081O15Rik	4.8807	-0.140398	0.830892	-0.168973	0.865818	0.948964	a		2700081O15Rik	141.874	-5.43298	0.37271	-14.577	3.93586e-48	3.40951e-46	b
	2700094K13Rik	185.043	0.752171	0.218038	3.44973	0.00056114	0.00270664	a		2700094K13Rik	235.718	0.312794	0.19162	1.63236	0.102603	0.300953	a		2700094K13Rik	377.891	-0.16054	0.143377	-1.1197	0.26284	0.380988	a
	2700097O09Rik	72.5078	-0.294339	0.29971	-0.982078	0.326061	0.482803	a		2700097O09Rik	69.1426	0.334702	0.294175	1.13777	0.255218	0.520728	a		2700097O09Rik	89.715	0.503176	0.233805	2.15211	0.0313884	0.0679612	a
	2700099C18Rik	26.3366	1.39875	0.515169	2.71512	0.00662514	0.0226267	a		2700099C18Rik	32.3572	0.874413	0.432624	2.02119	0.0432605	0.169966	a		2700099C18Rik	137.232	-1.95735	0.265064	-7.38445	1.5309e-13	1.83999e-12	b
	2810001G20Rik	233.747	-1.56237	0.22757	-6.86548	6.62666e-12	1.66659e-10	b		2810001G20Rik	171.885	-0.406793	0.272424	-1.49323	0.135376	0.359196	a		2810001G20Rik	154.126	0.916697	0.210742	4.34985	1.36228e-05	6.34807e-05	a
	2810002D19Rik	21.5813	-0.340013	0.561526	-0.605517	0.544836	0.685761	a		2810002D19Rik	22.1635	0.0353331	0.491133	0.071942	0.942648	0.978183	a		2810002D19Rik	34.0523	-0.301203	0.380328	-0.791957	0.428386	0.550491	a
	2810004N23Rik	269.104	0.19242	0.224111	0.858595	0.390564	0.546537	a		2810004N23Rik	347.397	-0.135432	0.194396	-0.696681	0.486002	0.735533	a		2810004N23Rik	613.13	-0.77549	0.18217	-4.25697	2.07218e-05	9.35465e-05	a
	2810006K23Rik	40.1255	-0.174898	0.372977	-0.468926	0.639123	0.762844	a		2810006K23Rik	52.106	-0.43475	0.317651	-1.36864	0.171111	0.413533	a		2810006K23Rik	68.3449	-0.328422	0.259011	-1.26799	0.204803	0.31315	a
	2810013P06Rik	151.342	0.288704	0.247704	1.16552	0.243808	0.391272	a		2810013P06Rik	222.151	-0.404806	0.211356	-1.91528	0.0554572	0.199929	a		2810013P06Rik	245.316	0.184641	0.188282	0.980661	0.32676	0.449773	a
	2810021J22Rik	32.4392	-0.541892	0.416833	-1.30002	0.193594	0.330667	a		2810021J22Rik	34.691	-0.249873	0.367598	-0.679746	0.496666	0.743432	a		2810021J22Rik	82.97	-1.49605	0.270152	-5.53782	3.06261e-08	2.13147e-07	b
	2810025M15Rik	7.00888	0.845309	0.967108	0.874058	0.382086	0.5382	a		2810025M15Rik	6.55516	1.76561	0.973771	1.81316	0.0698065	0.234313	a		2810025M15Rik	8.21283	2.38597	0.838926	2.84408	0.00445405	0.0123802	a
	2810029C07Rik	1.62021	-0.155938	1.99631	-0.0781131	0.937738	0.965564	a		2810029C07Rik	1.88019	-0.084366	1.62658	-0.0518672	0.958635	0.98508	a		2810029C07Rik	7.19223	-2.19115	0.86366	-2.53705	0.011179	0.0278409	a
	2810030D12Rik	0.568983	-3.12926	3.71964	-0.84128	0.400191	0.99	a		2810030D12Rik	0	NA	NA	NA	NA	0.99	a		2810030D12Rik	0	NA	NA	NA	NA	0.99	a
	2810032G03Rik	0	NA	NA	NA	NA	0.99	a		2810032G03Rik	0.218044	-1.44397	3.53051	-0.408997	0.682542	0.99	a		2810032G03Rik	0	NA	NA	NA	NA	0.99	a
	2810039B14Rik	19.4603	-0.644445	0.494604	-1.30295	0.192591	0.329639	a		2810039B14Rik	17.2637	0.184061	0.511768	0.359657	0.719104	0.882897	a		2810039B14Rik	16.7158	1.61377	0.499028	3.23383	0.00122142	0.00387189	c
	2810402E24Rik	52.5601	0.847585	0.355243	2.38593	0.0170359	0.0493582	a		2810402E24Rik	72.7472	0.123588	0.285898	0.432279	0.665539	0.852102	a		2810402E24Rik	160.37	-1.06472	0.224352	-4.74574	2.07742e-06	1.10752e-05	b
	2810403A07Rik	460.593	-0.205905	0.275251	-0.748065	0.454421	0.606288	a		2810403A07Rik	463.728	0.247949	0.308472	0.803797	0.421514	0.682778	a		2810403A07Rik	518.139	0.971165	0.254565	3.815	0.000136184	0.000527723	a
	2810403D21Rik	64.9929	-0.246274	0.323083	-0.762264	0.445902	0.598125	a		2810403D21Rik	63.7318	0.296609	0.33168	0.894263	0.371181	0.640293	a		2810403D21Rik	99.3919	-0.103575	0.270454	-0.382968	0.701744	0.787443	a
	2810404F17Rik	0.173233	0.720702	3.80489	0.189415	0.849768	0.99	a		2810404F17Rik	0.413087	-0.17376	3.24046	-0.0536221	0.957236	0.99	a		2810404F17Rik	15.4875	-5.58531	1.08315	-5.15656	2.51528e-07	1.52869e-06	b
	2810405F17Rik	8.14609	-1.46503	0.739175	-1.98198	0.0474812	0.11325	a		2810405F17Rik	5.72175	-0.124027	0.841871	-0.147323	0.882877	0.955602	a		2810405F17Rik	13.8261	-1.45306	0.585069	-2.48357	0.0130073	0.0317259	a
	2810407A14Rik	0	NA	NA	NA	NA	0.99	a		2810407A14Rik	0.151816	-0.802664	3.53381	-0.227138	0.820316	0.99	a		2810407A14Rik	0	NA	NA	NA	NA	0.99	a
	2810408A11Rik	7.72843	-0.645991	1.12842	-0.572472	0.567002	0.70481	a		2810408A11Rik	10.0519	-0.786801	0.742315	-1.05993	0.289177	0.558711	a		2810408A11Rik	80.6872	-3.7873	0.346092	-10.9431	7.17337e-28	2.21785e-26	b
	2810408I11Rik	15.4363	-0.309015	0.687739	-0.44932	0.653201	0.774137	a		2810408I11Rik	12.0705	1.04886	0.708872	1.47962	0.138974	0.365732	a		2810408I11Rik	25.0073	-0.320331	0.534866	-0.5989	0.54924	0.66253	a
	2810410L24Rik	1.22433	-4.24404	2.63146	-1.61281	0.106786	0.99	a		2810410L24Rik	0	NA	NA	NA	NA	0.99	a		2810410L24Rik	17.1261	-7.15388	1.1455	-6.24518	4.23302e-10	3.68049e-09	b
	2810414N06Rik	2.90696	1.23013	1.50776	0.815867	0.414576	0.569766	a		2810414N06Rik	4.17817	0.277893	1.10532	0.251414	0.801494	0.922019	a		2810414N06Rik	10.4481	-1.20183	0.790538	-1.52027	0.128443	0.218405	a
	2810417H13Rik	298.466	4.94375	0.306435	16.1331	1.49286e-58	1.53466e-55	c		2810417H13Rik	371.696	1.99532	0.287142	6.94891	3.68127e-12	3.98583e-10	c		2810417H13Rik	1106.16	-0.790688	0.160153	-4.93708	7.93019e-07	4.48336e-06	a
	2810425M01Rik	2.60283	-1.14392	1.38804	-0.824125	0.409868	0.565326	a		2810425M01Rik	4.35512	-1.69771	1.00275	-1.69306	0.0904447	0.27724	a		2810425M01Rik	4.70895	-1.28276	1.06558	-1.20381	0.228661	0.341168	a
	2810428I15Rik	120.764	0.988537	0.272318	3.63009	0.000283324	0.00149171	a		2810428I15Rik	204.993	-0.366385	0.192292	-1.90536	0.0567329	0.20331	a		2810428I15Rik	251.806	-0.0851121	0.171657	-0.495828	0.620016	0.722123	a
	2810429I04Rik	5.8779	-0.968051	0.889463	-1.08835	0.276439	0.428141	a		2810429I04Rik	3.46119	1.23855	1.06068	1.1677	0.242926	0.506972	a		2810429I04Rik	4.59244	1.35178	0.888449	1.52151	0.128132	0.218014	a
	2810442N19Rik	0	NA	NA	NA	NA	0.99	a		2810442N19Rik	0	NA	NA	NA	NA	0.99	a		2810442N19Rik	1.54605	-3.68338	2.14896	-1.71403	0.0865232	0.158639	a
	2810454H06Rik	97.719	1.28112	0.317118	4.03988	5.34789e-05	0.000338316	c		2810454H06Rik	207.462	-0.78281	0.283237	-2.7638	0.00571327	0.0390198	a		2810454H06Rik	222.055	-0.183412	0.196264	-0.934518	0.350037	0.472935	a
	2810455O05Rik	11.9378	-0.543233	0.624317	-0.870124	0.384233	0.540621	a		2810455O05Rik	9.13206	0.789827	0.623123	1.26753	0.204966	0.458898	a		2810455O05Rik	9.77368	2.04328	0.734164	2.78314	0.0053835	0.0146284	a
	2810459M11Rik	0	NA	NA	NA	NA	0.99	a		2810459M11Rik	0.218044	-1.44397	3.53051	-0.408997	0.682542	0.99	a		2810459M11Rik	4.86656	-5.34032	1.33065	-4.01331	5.98736e-05	0.000248675	b
	2810468N07Rik	3.44112	4.75262	1.88039	2.52746	0.0114889	0.0358645	a		2810468N07Rik	4.45389	1.96381	1.34511	1.45996	0.144301	0.373363	a		2810468N07Rik	6.6576	1.3915	1.12523	1.23664	0.216222	0.326521	a
	2810474O19Rik	1760.14	0.281998	0.150319	1.876	0.0606559	0.137062	a		2810474O19Rik	2213.87	0.00902186	0.160759	0.0561204	0.955246	0.983757	a		2810474O19Rik	2108.76	1.35228	0.120846	11.1901	4.56167e-29	1.50704e-27	c
	2900002M20Rik	0.187579	0.797194	3.80016	0.209779	0.83384	0.99	a		2900002M20Rik	0.190585	1.30904	3.5159	0.372321	0.709654	0.99	a		2900002M20Rik	0.259242	2.19458	3.51556	0.624247	0.532466	0.99	a
	2900005J15Rik	48.4714	-2.32822	0.532826	-4.36956	1.24496e-05	9.25308e-05	b		2900005J15Rik	37.0059	-1.35755	0.516345	-2.62916	0.00855956	0.0528926	a		2900005J15Rik	19.3797	1.48214	0.689088	2.15087	0.0314868	0.0681351	a
	2900009J06Rik	0	NA	NA	NA	NA	0.99	a		2900009J06Rik	0.363187	-2.05396	3.48882	-0.588726	0.556045	0.99	a		2900009J06Rik	0.73367	-2.61342	2.74686	-0.951421	0.341391	0.99	a
	2900011O08Rik	0	NA	NA	NA	NA	0.99	a		2900011O08Rik	0	NA	NA	NA	NA	0.99	a		2900011O08Rik	0.0831429	0.0834177	3.53381	0.0236056	0.981167	0.99	a
	2900022M07Rik	1.54273	3.59688	2.24187	1.60441	0.108624	0.214744	a		2900022M07Rik	1.5724	4.11282	2.00555	2.05071	0.0402948	0.161827	a		2900022M07Rik	2.13703	4.99908	1.87683	2.66358	0.00773151	0.0201186	a
	2900026A02Rik	8.05913	1.96599	0.989074	1.9877	0.0468444	0.112154	a		2900026A02Rik	10.6048	0.883035	0.635042	1.39051	0.164373	0.404846	a		2900026A02Rik	72.3669	-2.7664	0.349148	-7.92328	2.31323e-15	3.24266e-14	b
	2900035J10Rik	0.398444	-0.0604033	3.79407	-0.0159204	0.987298	0.99	a		2900035J10Rik	0.213293	1.41853	3.50898	0.404257	0.686024	0.99	a		2900035J10Rik	0.289046	2.30034	3.50889	0.655576	0.512097	0.99	a
	2900041M22Rik	1.73149	2.62574	1.87661	1.3992	0.161753	0.290259	a		2900041M22Rik	1.79038	2.71348	1.65031	1.64423	0.10013	0.29632	a		2900041M22Rik	2.5194	2.54593	1.38814	1.83406	0.0666447	0.128018	a
	2900042K21Rik	0.0866167	0.124598	3.81694	0.0326433	0.973959	0.99	a		2900042K21Rik	0.197513	-0.0813257	3.53381	-0.0230136	0.981639	0.99	a		2900042K21Rik	0.120849	1.52609	3.53381	0.431854	0.665848	0.99	a
	2900052L18Rik	0.267023	1.20714	3.77836	0.319489	0.749356	0.99	a		2900052L18Rik	0.272275	1.72244	3.4921	0.49324	0.621843	0.99	a		2900052L18Rik	33.6293	-6.17926	0.88365	-6.99288	2.69293e-12	2.91097e-11	b
	2900052N01Rik	3.56643	-5.03122	1.54054	-3.26588	0.00109126	0.00481467	b		2900052N01Rik	0.21	-0.0813257	3.53381	-0.0230136	0.981639	0.99	a		2900052N01Rik	0.586149	-1.23289	2.60203	-0.473818	0.63563	0.99	a
	2900055J20Rik	1.8632	-1.39868	1.73925	-0.804188	0.421289	0.575671	a		2900055J20Rik	0.853275	1.3559	2.30847	0.587359	0.556963	0.99	a		2900055J20Rik	1.66149	0.0928845	1.55403	0.0597702	0.952339	0.969765	a
	2900076A07Rik	38.1832	-1.06308	0.401285	-2.64918	0.00806864	0.0266438	a		2900076A07Rik	36.4722	-0.47671	0.360702	-1.32161	0.186297	0.435744	a		2900076A07Rik	59.5841	-0.906201	0.306855	-2.95319	0.00314508	0.00908495	a
	2900079G21Rik	0	NA	NA	NA	NA	0.99	a		2900079G21Rik	0	NA	NA	NA	NA	0.99	a		2900079G21Rik	36.9172	-8.26454	1.06989	-7.72467	1.12145e-14	1.49194e-13	b
	2900089D17Rik	1.53741	1.24562	2.1312	0.584469	0.558905	0.697963	a		2900089D17Rik	2.70037	-0.314397	1.40411	-0.223912	0.822826	0.933124	a		2900089D17Rik	2.82213	0.436804	1.55488	0.280925	0.778768	0.848408	a
	2900092N22Rik	0.277625	1.24664	3.77655	0.330101	0.741324	0.99	a		2900092N22Rik	0.283629	1.7639	3.49004	0.50541	0.613271	0.99	a		2900092N22Rik	0.568379	1.24172	2.68241	0.462911	0.643428	0.99	a
	2900093K20Rik	49.7745	-1.24303	0.328968	-3.77857	0.000157733	0.00088395	b		2900093K20Rik	41.7563	-0.3599	0.35712	-1.00779	0.313557	0.583866	a		2900093K20Rik	69.4787	-0.840835	0.251929	-3.33759	0.000845073	0.00278208	a
	2900097C17Rik	0.822587	2.68907	3.14274	0.855646	0.392194	0.99	a		2900097C17Rik	0.946249	2.49254	2.47027	1.00901	0.312968	0.99	a		2900097C17Rik	1.54224	1.59037	1.99594	0.796802	0.425566	0.548006	a
	3000002C10Rik	4.57306	-0.836736	1.10067	-0.760209	0.44713	0.599478	a		3000002C10Rik	4.4248	-0.247472	1.0684	-0.231629	0.816826	0.930073	a		3000002C10Rik	11.2533	-1.72627	0.701852	-2.45959	0.0139096	0.0336212	a
	3010001F23Rik	0.0866167	0.124598	3.81694	0.0326433	0.973959	0.99	a		3010001F23Rik	0.0884912	0.640008	3.53381	0.18111	0.856281	0.99	a		3010001F23Rik	0.120849	1.52609	3.53381	0.431854	0.665848	0.99	a
	3010003L21Rik	18.1856	1.19724	0.579059	2.06756	0.038681	0.0961297	a		3010003L21Rik	26.9394	0.105816	0.494006	0.214199	0.830392	0.936073	a		3010003L21Rik	55.7646	-0.940942	0.32435	-2.901	0.00371968	0.0105496	a
	3010026O09Rik	1.98935	1.68493	1.79033	0.941129	0.346639	0.503934	a		3010026O09Rik	2.78737	0.46959	1.17497	0.399661	0.689407	0.865475	a		3010026O09Rik	8.33019	-1.52574	0.851417	-1.792	0.0731329	0.13811	a
	3100002H09Rik	0.660203	-0.901236	2.78323	-0.323809	0.746083	0.99	a		3100002H09Rik	0.431148	0.732327	3.19023	0.229553	0.818439	0.99	a		3100002H09Rik	0.442824	2.34878	3.50598	0.669936	0.502899	0.99	a
	3110001I22Rik	41.0937	-0.463032	0.352896	-1.31209	0.189489	0.325948	a		3110001I22Rik	47.707	-0.40458	0.354695	-1.14064	0.254019	0.519457	a		3110001I22Rik	49.529	0.390285	0.347908	1.12181	0.261945	0.38001	a
	3110002H16Rik	32.7932	-0.0118907	0.463467	-0.025656	0.979532	0.98964	a		3110002H16Rik	34.119	0.325883	0.55386	0.588384	0.556274	0.783508	a		3110002H16Rik	41.5248	0.743224	0.383305	1.93899	0.0525029	0.105185	a
	3110009E18Rik	45.8592	-0.307439	0.377807	-0.813746	0.415791	0.570649	a		3110009E18Rik	39.591	0.657263	0.3512	1.87148	0.0612788	0.21412	a		3110009E18Rik	58.9657	0.354764	0.315392	1.12483	0.26066	0.378603	a
	3110021A11Rik	4.36338	1.16056	1.32289	0.877294	0.380327	0.536686	a		3110021A11Rik	4.13836	2.10532	1.37379	1.53249	0.125402	0.343216	a		3110021A11Rik	14.9491	-1.3307	0.797454	-1.66868	0.0951802	0.171412	a
	3110021N24Rik	1.67904	-0.754123	2.60728	-0.289238	0.772399	0.862369	a		3110021N24Rik	0.746524	3.0196	3.43507	0.879053	0.379373	0.99	a		3110021N24Rik	1.01166	3.89748	3.25615	1.19696	0.231323	0.344429	a
	3110040N11Rik	28.1157	-0.166597	0.442811	-0.376225	0.706749	0.815644	a		3110040N11Rik	29.2553	0.191904	0.393322	0.487907	0.625616	0.829955	a		3110040N11Rik	40.5506	0.142064	0.408228	0.348002	0.727839	0.808194	a
	3110043O21Rik	57.8864	-0.170113	0.371709	-0.457651	0.647203	0.76963	a		3110043O21Rik	51.6445	0.716432	0.369119	1.94092	0.0522675	0.192445	a		3110043O21Rik	57.882	1.65486	0.340011	4.86707	1.13265e-06	6.24018e-06	c
	3110045C21Rik	1.30561	0.298405	2.49294	0.1197	0.904721	0.99	a		3110045C21Rik	1.44005	0.406298	2.02048	0.20109	0.840629	0.99	a		3110045C21Rik	4.27826	-1.676	1.23591	-1.35609	0.175071	0.277223	a
	3110052M02Rik	9.59186	2.00837	1.05678	1.90046	0.0573728	0.131156	a		3110052M02Rik	10.4715	1.88409	0.871727	2.16133	0.0306695	0.133325	a		3110052M02Rik	20.263	0.341152	0.651883	0.523333	0.600742	0.705615	a
	3110053B16Rik	1.07662	3.05338	2.25267	1.35545	0.175275	0.99	a		3110053B16Rik	1.86062	0.536271	1.65785	0.323475	0.746336	0.895135	a		3110053B16Rik	2.53231	0.551307	1.28604	0.428686	0.668151	0.761116	a
	3110056K07Rik	23.8936	-2.01986	0.477298	-4.23186	2.31764e-05	0.000160982	b		3110056K07Rik	15.7961	-0.68667	0.66358	-1.0348	0.300764	0.570163	a		3110056K07Rik	18.3724	-0.298279	0.459198	-0.649566	0.515973	0.63278	a
	3110057O12Rik	27.3609	0.35442	0.459783	0.770841	0.440801	0.59351	a		3110057O12Rik	32.4833	0.243698	0.427025	0.570687	0.568212	0.791995	a		3110057O12Rik	47.1202	0.0594252	0.292733	0.203002	0.839134	0.891525	a
	3110062G12Rik	0.31046	-2.29015	3.78831	-0.604532	0.54549	0.99	a		3110062G12Rik	0.121509	-0.802664	3.53381	-0.227138	0.820316	0.99	a		3110062G12Rik	1.57719	-3.71618	1.86323	-1.99448	0.0460991	0.0941618	a
	3110062M04Rik	40.3014	0.204096	0.389217	0.524377	0.600016	0.731204	a		3110062M04Rik	57.924	-0.408148	0.344846	-1.18357	0.236584	0.498814	a		3110062M04Rik	130.765	-1.51019	0.215562	-7.00584	2.45514e-12	2.66927e-11	b
	3110067C02Rik	2.56054	-1.29195	1.79987	-0.717806	0.472877	0.623367	a		3110067C02Rik	1.34586	0.996703	2.08435	0.478185	0.632519	0.99	a		3110067C02Rik	2.5705	-0.0715568	1.60154	-0.0446799	0.964362	0.977835	a
	3110070M22Rik	1.07752	3.07782	2.55262	1.20575	0.227914	0.99	a		3110070M22Rik	3.29223	-0.922525	1.12051	-0.82331	0.410332	0.673833	a		3110070M22Rik	3.89746	-0.594826	1.11026	-0.535756	0.592127	0.698382	a
	3110080O07Rik	30.6663	-1.36387	0.454867	-2.99839	0.00271411	0.0105741	a		3110080O07Rik	29.4147	-0.784789	0.702185	-1.11764	0.263721	0.530218	a		3110080O07Rik	83.6781	-2.2785	0.298053	-7.64461	2.09583e-14	2.71706e-13	b
	3110082I17Rik	26.8821	1.97514	0.629652	3.13688	0.00170757	0.00709785	c		3110082I17Rik	29.7583	1.79177	0.55432	3.23238	0.00122764	0.011756	a		3110082I17Rik	59.6965	0.158184	0.392443	0.403075	0.686893	0.775824	a
	3110083C13Rik	2.90574	0.749042	1.45803	0.513735	0.607437	0.737407	a		3110083C13Rik	3.46368	0.558121	1.35649	0.411444	0.680747	0.859788	a		3110083C13Rik	4.82322	0.454736	1.12301	0.404925	0.685533	0.774997	a
	3110099E03Rik	0.222227	0.124598	3.81694	0.0326433	0.973959	0.99	a		3110099E03Rik	0.226834	0.640008	3.53381	0.18111	0.856281	0.99	a		3110099E03Rik	0.313203	1.52609	3.53381	0.431854	0.665848	0.99	a
	3222401L13Rik	5.18952	0.507282	0.984499	0.515269	0.606365	0.736431	a		3222401L13Rik	6.47942	0.180251	0.785711	0.229412	0.818549	0.931086	a		3222401L13Rik	7.67223	0.66953	0.697231	0.96027	0.336919	0.460344	a
	3300002A11Rik	1.95126	-2.6851	2.14556	-1.25146	0.210765	0.351696	a		3300002A11Rik	2.02635	-2.2965	1.87605	-1.22411	0.220909	0.479138	a		3300002A11Rik	1.55667	-1.26378	2.25636	-0.560098	0.575413	0.685375	a
	3300002I08Rik	3.77675	-0.0191024	1.29986	-0.0146957	0.988275	0.994016	a		3300002I08Rik	3.34071	0.938402	1.42805	0.657121	0.511103	0.753925	a		3300002I08Rik	6.11502	-0.0524177	0.928817	-0.0564349	0.954995	0.971324	a
	3300005D01Rik	7.25668	-2.24281	0.955136	-2.34815	0.0188667	0.0535958	a		3300005D01Rik	5.76823	-1.33046	0.89843	-1.48088	0.138639	0.365219	a		3300005D01Rik	3.04024	1.76806	1.31648	1.34302	0.179265	0.282537	a
	3425401B19Rik	0.222227	0.124598	3.81694	0.0326433	0.973959	0.99	a		3425401B19Rik	0.530466	-0.952282	3.47409	-0.274109	0.784001	0.99	a		3425401B19Rik	0.313203	1.52609	3.53381	0.431854	0.665848	0.99	a
	3632454L22Rik	0.937037	1.65716	2.73666	0.605542	0.544819	0.99	a		3632454L22Rik	1.10234	1.59875	2.4258	0.65906	0.509857	0.99	a		3632454L22Rik	1.08516	4.01196	2.68895	1.49202	0.135695	0.227343	a
	3830403N18Rik	3.98849	-1.59399	1.72121	-0.926084	0.354402	0.511648	a		3830403N18Rik	2.07065	0.79888	1.97551	0.404392	0.685925	0.863461	a		3830403N18Rik	2.6316	1.1895	1.88753	0.630192	0.528569	0.644319	a
	3830406C13Rik	160.013	0.206368	0.286146	0.721197	0.470788	0.621219	a		3830406C13Rik	177.736	0.326103	0.236451	1.37915	0.167847	0.409363	a		3830406C13Rik	207.245	0.903641	0.214289	4.21693	2.47651e-05	0.000110657	a
	3830408C21Rik	6.67326	-0.723271	0.8714	-0.83001	0.406533	0.561998	a		3830408C21Rik	7.61195	-0.598225	0.699938	-0.854683	0.392727	0.660032	a		3830408C21Rik	9.47568	-0.370433	0.667517	-0.554942	0.578934	0.687824	a
	3830432H09Rik	0	NA	NA	NA	NA	0.99	a		3830432H09Rik	0.254165	-1.57552	3.52373	-0.447117	0.654791	0.99	a		3830432H09Rik	1.35295	-3.48944	1.99669	-1.74761	0.0805313	0.14978	a
	3930402G23Rik	0	NA	NA	NA	NA	0.99	a		3930402G23Rik	0	NA	NA	NA	NA	0.99	a		3930402G23Rik	1.38184	-3.5314	2.30426	-1.53255	0.125386	0.214663	a
	4430402I18Rik	1.10115	-0.13024	2.3694	-0.0549673	0.956165	0.99	a		4430402I18Rik	1.98936	-1.27651	1.41491	-0.902186	0.366958	0.636183	a		4430402I18Rik	1.52336	0.297215	1.70101	0.174729	0.861293	0.907073	a
	4631405J19Rik	0.530388	0.636738	3.75063	0.169769	0.865192	0.99	a		4631405J19Rik	0.490191	1.38842	3.47485	0.399564	0.689478	0.99	a		4631405J19Rik	1.1056	-0.0737799	2.47745	-0.0297806	0.976242	0.985051	a
	4631405K08Rik	0	NA	NA	NA	NA	0.99	a		4631405K08Rik	0	NA	NA	NA	NA	0.99	a		4631405K08Rik	1.92222	-3.99656	1.7285	-2.31216	0.020769	0.0476317	a
	4632404H12Rik	73.5656	-1.72314	0.296048	-5.82049	5.86768e-09	9.10486e-08	b		4632404H12Rik	51.1814	-0.445118	0.328501	-1.355	0.175418	0.419643	a		4632404H12Rik	54.3845	0.253537	0.302013	0.839488	0.401195	0.524128	a
	4632411P08Rik	1.22429	-0.202083	2.53255	-0.0797942	0.936401	0.99	a		4632411P08Rik	1.1609	0.425706	2.15315	0.197713	0.843269	0.99	a		4632411P08Rik	1.3585	1.02935	2.08258	0.494265	0.621119	0.723146	a
	4632415L05Rik	79.3267	0.14203	0.264263	0.537459	0.590951	0.724127	a		4632415L05Rik	101.046	-0.138777	0.219013	-0.633647	0.526311	0.762929	a		4632415L05Rik	156.733	-0.470071	0.195256	-2.40746	0.016064	0.0380698	a
	4632427E13Rik	488.94	-1.63597	0.158425	-10.3264	5.35145e-25	5.94735e-23	b		4632427E13Rik	286.171	0.139773	0.195848	0.713684	0.475423	0.72706	a		4632427E13Rik	453.135	-0.282196	0.128167	-2.20178	0.0276805	0.0610081	a
	4632428C04Rik	0	NA	NA	NA	NA	0.99	a		4632428C04Rik	0	NA	NA	NA	NA	0.99	a		4632428C04Rik	0.569275	-2.24307	2.9243	-0.767046	0.443054	0.99	a
	4632428N05Rik	863.754	0.119243	0.157933	0.755024	0.450235	0.602119	a		4632428N05Rik	1188.88	-0.35795	0.158516	-2.25812	0.0239379	0.112039	a		4632428N05Rik	938.771	1.64885	0.148522	11.1017	1.23046e-28	3.96743e-27	c
	4632433K11Rik	2.3102	-2.07221	1.75955	-1.17769	0.238919	0.385452	a		4632433K11Rik	1.16079	-0.179531	2.43267	-0.0738	0.94117	0.99	a		4632433K11Rik	1.37554	0.263927	1.84444	0.143093	0.886217	0.924273	a
	4731419I09Rik	0	NA	NA	NA	NA	0.99	a		4731419I09Rik	0	NA	NA	NA	NA	0.99	a		4731419I09Rik	1.92325	-3.99737	1.73095	-2.30935	0.0209239	0.0479307	a
	4732414G09Rik	0	NA	NA	NA	NA	0.99	a		4732414G09Rik	0.278899	-1.59911	3.52208	-0.454025	0.649811	0.99	a		4732414G09Rik	5.67852	-5.55967	1.34073	-4.14674	3.37247e-05	0.000146841	b
	4732419C18Rik	0.458031	1.85725	3.38769	0.548234	0.583531	0.99	a		4732419C18Rik	0.467412	2.37695	2.9992	0.792527	0.428053	0.99	a		4732419C18Rik	0.63669	3.26698	2.80646	1.1641	0.244385	0.99	a
	4732440D04Rik	26.2901	-1.62649	0.49647	-3.2761	0.00105251	0.00466999	b		4732440D04Rik	18.784	-0.389264	0.499372	-0.779508	0.435681	0.693987	a		4732440D04Rik	35.9482	-1.17152	0.39544	-2.96258	0.00305068	0.00884708	b
	4732463B04Rik	0.346467	1.51292	3.76545	0.401789	0.687839	0.99	a		4732463B04Rik	0.657597	0.448836	3.26444	0.137492	0.890642	0.99	a		4732463B04Rik	2.27486	-1.69577	1.51247	-1.12119	0.262206	0.380262	a
	4732465J04Rik	0.793469	-2.69786	2.51208	-1.07395	0.282843	0.99	a		4732465J04Rik	2.59428	-4.10301	1.50865	-2.71965	0.00653506	0.0431798	a		4732465J04Rik	1.74451	-3.00889	2.22008	-1.3553	0.175321	0.277507	a
	4732471J01Rik	0	NA	NA	NA	NA	0.99	a		4732471J01Rik	0	NA	NA	NA	NA	0.99	a		4732471J01Rik	1.10098	-3.19162	2.74196	-1.16399	0.244428	0.359808	a
	4732487G21Rik	39.4012	0.205115	0.436561	0.469843	0.638467	0.76236	a		4732487G21Rik	48.3634	0.0189746	0.301935	0.0628431	0.949891	0.981477	a		4732487G21Rik	67.4488	-0.0435073	0.282329	-0.154101	0.87753	0.918066	a
	4732490B19Rik	0.438681	-1.69884	3.47805	-0.488445	0.625234	0.99	a		4732490B19Rik	1.1277	-2.80887	2.4642	-1.13987	0.25434	0.99	a		4732490B19Rik	0.129621	1.52609	3.53381	0.431854	0.665848	0.99	a
	4732491K20Rik	2.84446	3.4157	1.7122	1.99492	0.0460512	0.110657	a		4732491K20Rik	5.89089	-0.171945	1.21449	-0.141578	0.887414	0.956774	a		4732491K20Rik	6.3062	0.557454	0.834059	0.668363	0.503902	0.621937	a
	4831440E17Rik	3.71364	-2.5775	1.43277	-1.79896	0.0720244	0.156597	a		4831440E17Rik	2.48377	-1.40858	1.55688	-0.904748	0.365599	0.634815	a		4831440E17Rik	3.37788	-1.38011	1.25865	-1.0965	0.272859	0.39258	a
	4833407H14Rik	244.086	-0.852228	0.333576	-2.55482	0.0106241	0.033592	a		4833407H14Rik	190.038	0.340645	0.402624	0.846063	0.397518	0.663455	a		4833407H14Rik	342.593	-0.450383	0.291568	-1.54469	0.122421	0.210276	a
	4833412C05Rik	0.0866167	0.124598	3.81694	0.0326433	0.973959	0.99	a		4833412C05Rik	0.0884912	0.640008	3.53381	0.18111	0.856281	0.99	a		4833412C05Rik	1.21592	-2.46136	2.43006	-1.01288	0.311116	0.432923	a
	4833412K13Rik	79.4081	-0.625445	0.313466	-1.99525	0.0460151	0.110587	a		4833412K13Rik	92.9658	-0.556672	0.407711	-1.36536	0.172141	0.414615	a		4833412K13Rik	122.355	-0.472754	0.242801	-1.94708	0.0515249	0.103579	a
	4833413E03Rik	1.03998	-3.13886	2.55356	-1.22921	0.218992	0.99	a		4833413E03Rik	1.28513	-3.02551	2.00976	-1.50541	0.132218	0.99	a		4833413E03Rik	1.1548	-2.37253	1.86448	-1.27249	0.203199	0.311139	a
	4833417C18Rik	2.66567	-0.730828	1.52258	-0.479992	0.631233	0.756909	a		4833417C18Rik	4.30227	-1.30729	1.04519	-1.25077	0.211017	0.467119	a		4833417C18Rik	6.62329	-1.52252	0.79113	-1.92449	0.0542936	0.108093	a
	4833418N02Rik	12.3613	-0.633725	0.768448	-0.824682	0.409552	0.565032	a		4833418N02Rik	10.5094	0.318609	0.676656	0.470858	0.637742	0.836378	a		4833418N02Rik	20.8735	-0.678734	0.539613	-1.25782	0.208459	0.317065	a
	4833420G17Rik	391.764	-0.36589	0.169361	-2.16041	0.0307407	0.0797387	a		4833420G17Rik	465.642	-0.368187	0.158354	-2.32509	0.020067	0.0990902	a		4833420G17Rik	631.599	-0.352955	0.165584	-2.13158	0.0330416	0.0710009	a
	4833421G17Rik	60.4943	-1.11259	0.327405	-3.39819	0.000678323	0.00320053	b		4833421G17Rik	54.4902	-0.379877	0.489437	-0.776151	0.43766	0.695979	a		4833421G17Rik	74.2632	-0.390862	0.267597	-1.46063	0.144116	0.238624	a
	4833422C13Rik	2.55734	1.36961	1.67623	0.817075	0.413886	0.569099	a		4833422C13Rik	4.63044	-0.491396	0.953288	-0.515475	0.606221	0.817279	a		4833422C13Rik	3.16014	2.80042	1.31784	2.12502	0.0335853	0.0719635	a
	4833422M21Rik	1.51165	-4.54201	2.88733	-1.57308	0.1157	0.225611	a		4833422M21Rik	0	NA	NA	NA	NA	0.99	a		4833422M21Rik	0.100984	0.0834177	3.53381	0.0236056	0.981167	0.99	a
	4833427F10Rik	0.0866167	0.124598	3.81694	0.0326433	0.973959	0.99	a		4833427F10Rik	0.0884912	0.640008	3.53381	0.18111	0.856281	0.99	a		4833427F10Rik	0.120849	1.52609	3.53381	0.431854	0.665848	0.99	a
	4833428L15Rik	0	NA	NA	NA	NA	0.99	a		4833428L15Rik	0.243017	-1.53104	3.52689	-0.434106	0.664211	0.99	a		4833428L15Rik	0	NA	NA	NA	NA	0.99	a
	4833439L19Rik	88.2061	-0.143992	0.319343	-0.450901	0.652061	0.773259	a		4833439L19Rik	83.1375	0.519847	0.390823	1.33013	0.183474	0.431906	a		4833439L19Rik	107.18	0.730947	0.303134	2.4113	0.0158956	0.0376946	a
	4833445I07Rik	4.42683	-0.418333	1.39257	-0.300403	0.76387	0.856334	a		4833445I07Rik	4.92012	-0.231138	1.25344	-0.184402	0.853698	0.944603	a		4833445I07Rik	5.80057	0.180457	1.17905	0.153053	0.878356	0.918675	a
	4921501E09Rik	0	NA	NA	NA	NA	0.99	a		4921501E09Rik	0	NA	NA	NA	NA	0.99	a		4921501E09Rik	0.0915906	0.0834177	3.53381	0.0236056	0.981167	0.99	a
	4921507G05Rik	0.35364	1.53475	3.76463	0.407677	0.68351	0.99	a		4921507G05Rik	0.360766	2.05053	3.47721	0.589706	0.555388	0.99	a		4921507G05Rik	1.32375	-0.60453	1.83504	-0.329436	0.741826	0.820044	a
	4921507L20Rik	0.104391	0.124598	3.81694	0.0326433	0.973959	0.99	a		4921507L20Rik	0.106646	0.640008	3.53381	0.18111	0.856281	0.99	a		4921507L20Rik	0.936643	-1.99565	3.01123	-0.662737	0.507499	0.625613	a
	4921507P07Rik	8.92915	-3.26137	1.02668	-3.17661	0.00149007	0.0063183	b		4921507P07Rik	3.95417	-1.43423	1.23665	-1.15977	0.246142	0.510483	a		4921507P07Rik	5.86383	-1.54948	0.951848	-1.62786	0.103554	0.18352	a
	4921508D12Rik	0	NA	NA	NA	NA	0.99	a		4921508D12Rik	0	NA	NA	NA	NA	0.99	a		4921508D12Rik	0.0990151	0.0834177	3.53381	0.0236056	0.981167	0.99	a
	4921508M14Rik	0	NA	NA	NA	NA	0.99	a		4921508M14Rik	0	NA	NA	NA	NA	0.99	a		4921508M14Rik	0.882115	-2.8818	2.91891	-0.987286	0.323503	0.99	a
	4921513D11Rik	0.0937895	0.124598	3.81694	0.0326433	0.973959	0.99	a		4921513D11Rik	0.0952923	0.640008	3.53381	0.18111	0.856281	0.99	a		4921513D11Rik	0.212764	0.804756	3.53381	0.22773	0.819856	0.99	a
	4921514A10Rik	0.692934	2.43975	3.72783	0.65447	0.512809	0.99	a		4921514A10Rik	0.70793	2.95736	3.4373	0.860373	0.389583	0.99	a		4921514A10Rik	1.24251	1.87335	2.2076	0.848593	0.396108	0.519593	a
	4921517D22Rik	1.66597	-2.49816	2.29404	-1.08898	0.276163	0.427755	a		4921517D22Rik	1.04157	-0.911979	2.5522	-0.35733	0.720845	0.99	a		4921517D22Rik	0.626406	2.828	3.48155	0.812281	0.416631	0.99	a
	4921522P10Rik	0.15523	-1.55851	3.81694	-0.408315	0.683042	0.99	a		4921522P10Rik	0	NA	NA	NA	NA	0.99	a		4921522P10Rik	0.706886	-2.55198	3.42404	-0.745311	0.456084	0.99	a
	4921523L03Rik	0.395461	1.49276	3.76623	0.396354	0.691844	0.99	a		4921523L03Rik	0.403816	2.00984	3.47889	0.577724	0.56345	0.99	a		4921523L03Rik	0.554901	2.89912	3.41523	0.848882	0.395947	0.99	a
	4921524J17Rik	110.148	0.28469	0.280674	1.01431	0.310435	0.46622	a		4921524J17Rik	138.256	0.0129602	0.231813	0.055908	0.955415	0.983757	a		4921524J17Rik	198.736	-0.135012	0.196437	-0.687304	0.491891	0.610375	a
	4921524L21Rik	0	NA	NA	NA	NA	0.99	a		4921524L21Rik	0	NA	NA	NA	NA	0.99	a		4921524L21Rik	0.302951	-1.32278	3.47793	-0.380336	0.703696	0.99	a
	4921531C22Rik	34.8995	-0.237899	0.443614	-0.536274	0.591769	0.72459	a		4921531C22Rik	43.074	-0.354923	0.303933	-1.16777	0.242901	0.506972	a		4921531C22Rik	67.2932	-0.689122	0.28396	-2.42683	0.0152316	0.0363493	a
	4921536K21Rik	0.173233	0.720702	3.80489	0.189415	0.849768	0.99	a		4921536K21Rik	0.176982	1.23786	3.52065	0.3516	0.725138	0.99	a		4921536K21Rik	0.241698	2.12724	3.52005	0.604322	0.54563	0.99	a
	4921539E11Rik	0.46569	-2.86722	3.7371	-0.767232	0.442944	0.99	a		4921539E11Rik	0	NA	NA	NA	NA	0.99	a		4921539E11Rik	0	NA	NA	NA	NA	0.99	a
	4922502D21Rik	0.0866167	0.124598	3.81694	0.0326433	0.973959	0.99	a		4922502D21Rik	0.21	-0.0813257	3.53381	-0.0230136	0.981639	0.99	a		4922502D21Rik	0.221833	0.804756	3.53381	0.22773	0.819856	0.99	a
	4930402F06Rik	0	NA	NA	NA	NA	0.99	a		4930402F06Rik	0	NA	NA	NA	NA	0.99	a		4930402F06Rik	0.249429	-1.07579	3.49529	-0.307784	0.758247	0.99	a
	4930402H24Rik	82.5729	-0.650322	0.279367	-2.32784	0.0199204	0.0559703	a		4930402H24Rik	73.8155	0.152564	0.313978	0.485907	0.627033	0.831043	a		4930402H24Rik	120.891	-0.372662	0.205494	-1.8135	0.0697554	0.132867	a
	4930403O15Rik	1.06638	1.87728	2.44322	0.768363	0.442271	0.99	a		4930403O15Rik	0.930308	3.34928	2.48297	1.3489	0.177369	0.99	a		4930403O15Rik	1.26213	4.23149	2.32447	1.82041	0.0686967	0.131183	a
	4930403P22Rik	3.83309	2.8533	1.42756	1.99872	0.0456384	0.109904	a		4930403P22Rik	12.8956	-1.39169	0.818214	-1.70089	0.0889634	0.274062	a		4930403P22Rik	6.48356	1.5322	0.998702	1.53419	0.124983	0.21409	a
	4930404I05Rik	0.864383	-1.20877	2.78132	-0.434602	0.663851	0.99	a		4930404I05Rik	0.555949	0.340838	2.94894	0.11558	0.907985	0.99	a		4930404I05Rik	1.69959	-1.50851	2.09584	-0.719762	0.471672	0.591533	a
	4930404N11Rik	4.3112	0.960296	1.16919	0.821335	0.411456	0.566664	a		4930404N11Rik	5.43455	0.461248	0.788264	0.585144	0.558451	0.78506	a		4930404N11Rik	5.48583	2.01059	1.0467	1.92088	0.0547462	0.108739	a
	4930405A21Rik	0.725789	-0.421453	3.3482	-0.125875	0.899831	0.99	a		4930405A21Rik	0.693517	0.147922	2.76023	0.0535905	0.957261	0.99	a		4930405A21Rik	2.84524	-2.09076	1.46931	-1.42295	0.154751	0.252211	a
	4930405O22Rik	2.19893	-0.0567778	1.90351	-0.029828	0.976204	0.987552	a		4930405O22Rik	2.14648	0.4775	1.66692	0.286458	0.774528	0.909289	a		4930405O22Rik	3.08676	0.299846	1.40715	0.213087	0.831259	0.886632	a
	4930406D18Rik	0.302572	1.33677	3.77258	0.354338	0.723086	0.99	a		4930406D18Rik	0.308585	1.85222	3.48583	0.531356	0.595172	0.99	a		4930406D18Rik	0.418667	2.7346	3.48574	0.784511	0.43274	0.99	a
	4930407G08Rik	0.222227	0.124598	3.81694	0.0326433	0.973959	0.99	a		4930407G08Rik	0.226834	0.640008	3.53381	0.18111	0.856281	0.99	a		4930407G08Rik	0.313203	1.52609	3.53381	0.431854	0.665848	0.99	a
	4930407I10Rik	0	NA	NA	NA	NA	0.99	a		4930407I10Rik	0	NA	NA	NA	NA	0.99	a		4930407I10Rik	0.184127	-0.61092	3.53031	-0.17305	0.862612	0.99	a
	4930412C18Rik	2.85181	3.43885	1.90912	1.80127	0.0716595	0.155989	a		4930412C18Rik	2.74541	4.90923	1.83399	2.67681	0.0074327	0.0476567	a		4930412C18Rik	3.8142	5.07717	1.64322	3.08977	0.00200314	0.00606263	c
	4930412F09Rik	0.755824	-3.54111	3.66661	-0.965771	0.334159	0.99	a		4930412F09Rik	0	NA	NA	NA	NA	0.99	a		4930412F09Rik	0.100984	0.0834177	3.53381	0.0236056	0.981167	0.99	a
	4930412L05Rik	0.342809	-0.164582	3.80016	-0.0433091	0.965455	0.99	a		4930412L05Rik	1.29887	-2.27807	2.38116	-0.956706	0.338716	0.99	a		4930412L05Rik	0.541438	0.159625	3.06629	0.0520581	0.958482	0.99	a
	4930412M03Rik	4.63512	-1.21377	1.26807	-0.957179	0.338477	0.495485	a		4930412M03Rik	3.88818	-0.324773	1.016	-0.319659	0.749227	0.896169	a		4930412M03Rik	4.388	0.250522	1.11225	0.225239	0.821793	0.88025	a
	4930412O13Rik	0.835131	2.69342	3.66269	0.735368	0.462115	0.99	a		4930412O13Rik	0.853171	3.21056	3.42876	0.936363	0.349086	0.99	a		4930412O13Rik	1.55224	1.58007	2.61301	0.604694	0.545382	0.659341	a
	4930415F15Rik	11.6283	0.0705866	0.940827	0.0750261	0.940194	0.967446	a		4930415F15Rik	13.0477	0.165411	0.815034	0.20295	0.839174	0.93935	a		4930415F15Rik	24.9699	-0.760009	0.669586	-1.13504	0.256358	0.373364	a
	4930415O20Rik	0.0866167	0.124598	3.81694	0.0326433	0.973959	0.99	a		4930415O20Rik	0.215574	-0.0813257	3.53381	-0.0230136	0.981639	0.99	a		4930415O20Rik	1.81579	-3.09126	2.04681	-1.51028	0.130972	0.221484	a
	4930417H01Rik	0.503596	1.92551	3.7486	0.51366	0.60749	0.99	a		4930417H01Rik	1.555	-1.12398	1.73719	-0.647013	0.517624	0.757841	a		4930417H01Rik	2.46591	-1.4022	1.96996	-0.711794	0.476592	0.596125	a
	4930422M22Rik	1.1251	-0.700072	2.56369	-0.273072	0.784798	0.99	a		4930422M22Rik	0.921058	0.417902	2.27372	0.183796	0.854173	0.99	a		4930422M22Rik	1.74553	-0.511053	1.77318	-0.288212	0.773184	0.843792	a
	4930423C22Rik	0.104391	0.124598	3.81694	0.0326433	0.973959	0.99	a		4930423C22Rik	0.106646	0.640008	3.53381	0.18111	0.856281	0.99	a		4930423C22Rik	0.144523	1.52609	3.53381	0.431854	0.665848	0.99	a
	4930426D05Rik	4.91727	-0.620816	1.33838	-0.463858	0.64275	0.765972	a		4930426D05Rik	3.00302	2.04881	1.61118	1.27163	0.203506	0.45737	a		4930426D05Rik	3.4112	4.79517	1.74666	2.74533	0.00604506	0.0161919	a
	4930426I24Rik	1.06633	3.03696	2.9842	1.01768	0.308829	0.99	a		4930426I24Rik	1.63669	1.02098	1.84748	0.552633	0.580515	0.800459	a		4930426I24Rik	2.6149	0.399203	1.52368	0.261999	0.793322	0.859785	a
	4930426L09Rik	2.56314	-1.62759	1.35145	-1.20433	0.228464	0.373276	a		4930426L09Rik	2.67971	-1.28786	1.22085	-1.05489	0.291477	0.560554	a		4930426L09Rik	4.19649	-1.54273	1.16401	-1.32536	0.185053	0.289163	a
	4930427A07Rik	33.3679	1.92103	0.521967	3.68037	0.000232895	0.00125754	c		4930427A07Rik	41.3103	1.12851	0.424525	2.6583	0.00785356	0.0496109	a		4930427A07Rik	90.9071	-0.448501	0.317663	-1.41188	0.157987	0.256412	a
	4930429F24Rik	7.36908	-0.309212	0.859871	-0.359602	0.719144	0.82463	a		4930429F24Rik	8.67688	-0.300821	0.711837	-0.422598	0.672589	0.85487	a		4930429F24Rik	8.17619	0.867302	0.765794	1.13255	0.257402	0.374769	a
	4930430E12Rik	0.387842	-0.111958	3.65937	-0.030595	0.975593	0.99	a		4930430E12Rik	0.201939	1.36469	3.51232	0.388544	0.697613	0.99	a		4930430E12Rik	1.4316	-1.82669	1.94608	-0.938655	0.347908	0.470839	a
	4930430F08Rik	16.6979	-0.733795	0.599102	-1.22483	0.220641	0.363389	a		4930430F08Rik	13.6374	0.303485	0.70228	0.432142	0.665638	0.852102	a		4930430F08Rik	17.721	0.471703	0.529725	0.890468	0.373215	0.496721	a
	4930431F12Rik	0.15523	-1.55851	3.81694	-0.408315	0.683042	0.99	a		4930431F12Rik	0	NA	NA	NA	NA	0.99	a		4930431F12Rik	0.0990151	0.0834177	3.53381	0.0236056	0.981167	0.99	a
	4930431P03Rik	111.436	2.54475	0.377898	6.73397	1.65092e-11	3.91272e-10	c		4930431P03Rik	123.042	2.18712	0.360457	6.06765	1.29799e-09	7.39671e-08	c		4930431P03Rik	138.84	6.43634	0.463338	13.8912	7.15944e-44	4.92979e-42	c
	4930432B10Rik	0.673987	2.40675	2.91923	0.824448	0.409685	0.99	a		4930432B10Rik	1.17354	0.541172	2.05069	0.263898	0.791859	0.99	a		4930432B10Rik	1.29337	1.44334	1.67723	0.86055	0.389486	0.513253	a
	4930432E11Rik	0	NA	NA	NA	NA	0.99	a		4930432E11Rik	0.151816	-0.802664	3.53381	-0.227138	0.820316	0.99	a		4930432E11Rik	1.16082	-3.2679	2.0624	-1.58452	0.113077	0.197108	a
	4930432K21Rik	5.04401	-0.0691357	1.28547	-0.0537824	0.957109	0.976847	a		4930432K21Rik	20.7312	-2.7938	0.627007	-4.45577	8.35908e-06	0.000174201	b		4930432K21Rik	20.9045	-2.26768	0.616753	-3.67681	0.000236166	0.000876165	b
	4930435E12Rik	0	NA	NA	NA	NA	0.99	a		4930435E12Rik	0	NA	NA	NA	NA	0.99	a		4930435E12Rik	1.31279	-3.44687	3.0905	-1.11531	0.264716	0.38305	a
	4930435H24Rik	1.58468	-2.74739	1.91062	-1.43795	0.150447	0.275072	a		4930435H24Rik	1.21407	-1.72451	2.20748	-0.781213	0.434677	0.99	a		4930435H24Rik	1.24382	-1.14989	1.99374	-0.57675	0.564108	0.675765	a
	4930438A08Rik	0.0937895	0.124598	3.81694	0.0326433	0.973959	0.99	a		4930438A08Rik	0.603623	-1.81007	3.32567	-0.544272	0.586255	0.99	a		4930438A08Rik	0.129621	1.52609	3.53381	0.431854	0.665848	0.99	a
	4930439A04Rik	1.07068	-1.34394	2.5911	-0.518675	0.603987	0.99	a		4930439A04Rik	1.56905	-1.66356	2.60987	-0.637412	0.523857	0.761287	a		4930439A04Rik	0.483395	2.91937	3.47769	0.839458	0.401213	0.99	a
	4930439D14Rik	1.36235	-1.53889	2.73638	-0.562383	0.573855	0.710804	a		4930439D14Rik	1.24526	-0.902604	2.06194	-0.437744	0.661572	0.99	a		4930439D14Rik	0.827521	1.23066	3.08013	0.399548	0.689489	0.99	a
	4930442H23Rik	0.891884	2.73948	2.7091	1.01122	0.311913	0.99	a		4930442H23Rik	2.53301	-0.936745	1.42896	-0.655541	0.512119	0.754425	a		4930442H23Rik	1.24819	4.13813	2.26324	1.82841	0.0674887	0.129309	a
	4930443O20Rik	0.521957	2.02168	3.74416	0.539956	0.589227	0.99	a		4930443O20Rik	0.533232	2.53919	3.45498	0.734937	0.462378	0.99	a		4930443O20Rik	0.722615	3.41556	3.4556	0.988413	0.32295	0.99	a
	4930444A19Rik	9.36973	-0.052487	0.74812	-0.0701585	0.944068	0.969774	a		4930444A19Rik	7.73059	1.22532	0.781896	1.56711	0.117088	0.327923	a		4930444A19Rik	10.5632	1.22278	0.741543	1.64897	0.0991539	0.177176	a
	4930444E06Rik	0.173233	0.720702	3.80489	0.189415	0.849768	0.99	a		4930444E06Rik	0.176982	1.23786	3.52065	0.3516	0.725138	0.99	a		4930444E06Rik	0.796619	-0.872752	2.39592	-0.364266	0.715659	0.99	a
	4930444M15Rik	0	NA	NA	NA	NA	0.99	a		4930444M15Rik	0	NA	NA	NA	NA	0.99	a		4930444M15Rik	0.192574	-0.667731	3.52756	-0.189289	0.849866	0.99	a
	4930444P10Rik	0.4978	-0.0754719	3.38792	-0.0222768	0.982227	0.99	a		4930444P10Rik	0.315325	1.40855	3.50959	0.401343	0.688168	0.99	a		4930444P10Rik	0.434052	2.29978	3.50893	0.655407	0.512206	0.99	a
	4930445N18Rik	0.444455	1.41494	3.76931	0.375384	0.707375	0.99	a		4930445N18Rik	0.58075	1.19771	3.4103	0.351203	0.725436	0.99	a		4930445N18Rik	0.725421	2.06182	3.23166	0.638006	0.523469	0.99	a
	4930447A16Rik	1.18431	3.11271	2.57802	1.2074	0.227277	0.99	a		4930447A16Rik	1.20912	3.62751	2.33642	1.5526	0.12052	0.99	a		4930447A16Rik	4.67841	-1.13152	1.06692	-1.06055	0.288896	0.409213	a
	4930447C04Rik	0.653485	-2.40152	3.42242	-0.701701	0.482866	0.99	a		4930447C04Rik	0.331508	-0.809704	3.52689	-0.22958	0.818418	0.99	a		4930447C04Rik	0.120849	1.52609	3.53381	0.431854	0.665848	0.99	a
	4930447F24Rik	0.281369	1.26142	3.77588	0.334074	0.738324	0.99	a		4930447F24Rik	0.41296	1.05165	3.48959	0.301367	0.763135	0.99	a		4930447F24Rik	1.07791	-0.649597	2.53971	-0.255776	0.798124	0.86339	a
	4930448E22Rik	0	NA	NA	NA	NA	0.99	a		4930448E22Rik	0	NA	NA	NA	NA	0.99	a		4930448E22Rik	0.0831429	0.0834177	3.53381	0.0236056	0.981167	0.99	a
	4930448H16Rik	0.188956	-1.55851	3.81694	-0.408315	0.683042	0.99	a		4930448H16Rik	0	NA	NA	NA	NA	0.99	a		4930448H16Rik	0.100984	0.0834177	3.53381	0.0236056	0.981167	0.99	a
	4930449A18Rik	0.377912	-2.53592	3.76407	-0.673718	0.500491	0.99	a		4930449A18Rik	0	NA	NA	NA	NA	0.99	a		4930449A18Rik	1.36431	-3.50178	2.22143	-1.57636	0.114942	0.199917	a
	4930451E10Rik	0	NA	NA	NA	NA	0.99	a		4930451E10Rik	0	NA	NA	NA	NA	0.99	a		4930451E10Rik	0.183181	-0.650545	3.52838	-0.184375	0.85372	0.99	a
	4930451G09Rik	1.16487	0.712359	2.27472	0.313163	0.754157	0.99	a		4930451G09Rik	1.07985	1.67499	1.95248	0.857882	0.390958	0.99	a		4930451G09Rik	3.6165	-1.11	1.09256	-1.01596	0.309647	0.431294	a
	4930452B06Rik	0	NA	NA	NA	NA	0.99	a		4930452B06Rik	0.109022	-0.802664	3.53381	-0.227138	0.820316	0.99	a		4930452B06Rik	1.5201	-3.66771	1.89903	-1.93136	0.0534382	0.106611	a
	4930453N24Rik	180.463	-0.837171	0.198612	-4.21512	2.49647e-05	0.000171449	a		4930453N24Rik	198.872	-0.613795	0.203651	-3.01396	0.00257865	0.0210558	a		4930453N24Rik	218.058	-0.0455471	0.190928	-0.238556	0.81145	0.872634	a
	4930455D15Rik	0.969701	2.91999	2.9918	0.975996	0.329066	0.99	a		4930455D15Rik	1.09601	2.71978	2.39188	1.13709	0.255501	0.99	a		4930455D15Rik	1.34091	4.31724	2.52704	1.70842	0.0875591	0.160057	a
	4930455G09Rik	3.64852	1.27735	1.67931	0.760639	0.446873	0.599182	a		4930455G09Rik	3.48499	2.14341	1.69613	1.26371	0.206336	0.460885	a		4930455G09Rik	3.85158	5.81593	3.39735	1.7119	0.0869154	0.159197	a
	4930456G14Rik	0.0937895	0.124598	3.81694	0.0326433	0.973959	0.99	a		4930456G14Rik	0.0952923	0.640008	3.53381	0.18111	0.856281	0.99	a		4930456G14Rik	0.129621	1.52609	3.53381	0.431854	0.665848	0.99	a
	4930456L15Rik	0	NA	NA	NA	NA	0.99	a		4930456L15Rik	0.455448	-2.34451	3.46985	-0.675682	0.499243	0.99	a		4930456L15Rik	0	NA	NA	NA	NA	0.99	a
	4930458D05Rik	0	NA	NA	NA	NA	0.99	a		4930458D05Rik	0.243017	-1.53104	3.52689	-0.434106	0.664211	0.99	a		4930458D05Rik	2.28707	-4.24862	1.64733	-2.57909	0.00990599	0.025086	a
	4930461C15Rik	0.375158	1.59836	3.76228	0.424839	0.670954	0.99	a		4930461C15Rik	0.381169	2.10976	3.47485	0.607151	0.543751	0.99	a		4930461C15Rik	0.518483	2.9946	3.47468	0.861835	0.388778	0.99	a
	4930463O16Rik	0	NA	NA	NA	NA	0.99	a		4930463O16Rik	0	NA	NA	NA	NA	0.99	a		4930463O16Rik	0.0990151	0.0834177	3.53381	0.0236056	0.981167	0.99	a
	4930465K10Rik	0	NA	NA	NA	NA	0.99	a		4930465K10Rik	0.486034	-2.47268	3.46259	-0.714114	0.475157	0.99	a		4930465K10Rik	0.79212	-2.71818	3.41964	-0.794872	0.426688	0.99	a
	4930465M20Rik	0	NA	NA	NA	NA	0.99	a		4930465M20Rik	0	NA	NA	NA	NA	0.99	a		4930465M20Rik	0.873668	-2.86868	2.92338	-0.981291	0.326449	0.99	a
	4930469G21Rik	0	NA	NA	NA	NA	0.99	a		4930469G21Rik	0.243017	-1.53104	3.52689	-0.434106	0.664211	0.99	a		4930469G21Rik	0	NA	NA	NA	NA	0.99	a
	4930469K13Rik	94.1441	-1.21999	0.305403	-3.9947	6.4776e-05	0.000402203	b		4930469K13Rik	65.5092	0.217237	0.357679	0.607351	0.543618	0.774917	a		4930469K13Rik	89.7047	0.202328	0.286717	0.705673	0.480392	0.599589	a
	4930470G03Rik	2.45342	2.19839	1.83617	1.19727	0.231201	0.376338	a		4930470G03Rik	2.79305	1.7101	1.35146	1.26537	0.205738	0.460119	a		4930470G03Rik	11.256	-1.69325	0.823059	-2.05726	0.039661	0.0829215	a
	4930473A02Rik	11.7509	-1.27393	0.852874	-1.49369	0.135257	0.254514	a		4930473A02Rik	10.1938	-0.438255	0.893679	-0.490394	0.623855	0.829131	a		4930473A02Rik	11.6472	0.0318681	0.782703	0.0407154	0.967523	0.979877	a
	4930479D17Rik	0	NA	NA	NA	NA	0.99	a		4930479D17Rik	0	NA	NA	NA	NA	0.99	a		4930479D17Rik	0.495075	-2.03802	3.44129	-0.592224	0.5537	0.99	a
	4930480K15Rik	0	NA	NA	NA	NA	0.99	a		4930480K15Rik	0	NA	NA	NA	NA	0.99	a		4930480K15Rik	0.415714	-1.80511	3.45133	-0.523018	0.600962	0.99	a
	4930480K23Rik	10.7608	-0.536543	0.807534	-0.664421	0.506421	0.653072	a		4930480K23Rik	11.1884	-0.181894	0.569916	-0.31916	0.749605	0.896226	a		4930480K23Rik	14.7898	-0.0941514	0.50137	-0.187788	0.851043	0.900225	a
	4930481A15Rik	20.7386	-0.356443	0.538361	-0.66209	0.507914	0.654455	a		4930481A15Rik	21.2742	0.0230221	0.480132	0.0479495	0.961757	0.986536	a		4930481A15Rik	20.563	1.30439	0.483727	2.69654	0.00700638	0.0184333	a
	4930481B07Rik	3.90275	-0.595538	1.53274	-0.388545	0.697613	0.809077	a		4930481B07Rik	4.34769	-0.42954	0.959232	-0.447796	0.654301	0.845318	a		4930481B07Rik	5.02909	0.0256587	0.945663	0.027133	0.978354	0.986324	a
	4930483J18Rik	1.22175	0.161173	2.20624	0.0730532	0.941764	0.99	a		4930483J18Rik	1.99567	-0.661635	1.40176	-0.472004	0.636924	0.836168	a		4930483J18Rik	2.07017	0.0278473	1.44863	0.0192232	0.984663	0.989982	a
	4930486F22Rik	0	NA	NA	NA	NA	0.99	a		4930486F22Rik	0	NA	NA	NA	NA	0.99	a		4930486F22Rik	0.0915906	0.0834177	3.53381	0.0236056	0.981167	0.99	a
	4930486L24Rik	4.84768	0.379137	0.989641	0.383106	0.701641	0.812317	a		4930486L24Rik	9.61877	-1.06963	0.800152	-1.33678	0.181293	0.429382	a		4930486L24Rik	11.0511	-0.681313	0.734207	-0.927958	0.353429	0.476324	a
	4930500F10Rik	0.62092	-3.27797	3.71102	-0.883307	0.37707	0.99	a		4930500F10Rik	0.151816	-0.802664	3.53381	-0.227138	0.820316	0.99	a		4930500F10Rik	0.201968	-0.709173	3.52562	-0.201148	0.840582	0.99	a
	4930500M09Rik	0.0937895	0.124598	3.81694	0.0326433	0.973959	0.99	a		4930500M09Rik	0.0952923	0.640008	3.53381	0.18111	0.856281	0.99	a		4930500M09Rik	0.129621	1.52609	3.53381	0.431854	0.665848	0.99	a
	4930502E09Rik	0.826718	-1.33817	3.17882	-0.420963	0.673782	0.99	a		4930502E09Rik	1.03041	-1.31232	2.19622	-0.597532	0.550152	0.99	a		4930502E09Rik	0.766482	0.0453582	3.16499	0.0143312	0.988566	0.99	a
	4930503L19Rik	52.8283	0.382944	0.316758	1.20895	0.226682	0.370918	a		4930503L19Rik	56.8973	0.60075	0.34915	1.72061	0.0853223	0.26661	a		4930503L19Rik	104.314	-0.303837	0.27085	-1.12179	0.261952	0.38001	a
	4930505N22Rik	1.19969	3.22332	2.79637	1.15268	0.24904	0.99	a		4930505N22Rik	1.33201	3.02296	2.27393	1.3294	0.183717	0.99	a		4930505N22Rik	1.86173	3.13863	2.14763	1.46144	0.143895	0.238359	a
	4930506C21Rik	21.8279	-2.06339	0.53842	-3.8323	0.000126949	0.000727545	b		4930506C21Rik	15.3643	-0.85325	0.627292	-1.36021	0.173763	0.417221	a		4930506C21Rik	16.1528	-0.213567	0.520143	-0.410593	0.681371	0.771848	a
	4930507D05Rik	1.77957	3.79601	2.26154	1.67851	0.0932481	0.190978	a		4930507D05Rik	2.45292	1.54454	1.80411	0.856125	0.391929	0.659384	a		4930507D05Rik	3.61264	1.16152	1.33351	0.871024	0.383741	0.507105	a
	4930509E16Rik	0.24902	-0.837177	3.81694	-0.219332	0.826391	0.99	a		4930509E16Rik	0.543867	-1.65354	2.93396	-0.563587	0.573035	0.99	a		4930509E16Rik	0.984952	-2.10876	2.5491	-0.827259	0.40809	0.531141	a
	4930509G22Rik	0.284798	1.27333	3.77535	0.337276	0.735909	0.99	a		4930509G22Rik	0.83554	-0.786248	2.34796	-0.334864	0.737727	0.99	a		4930509G22Rik	1.95922	-1.79536	1.3822	-1.29891	0.193974	0.300034	a
	4930512B01Rik	1.2418	-0.810135	2.49752	-0.324375	0.745654	0.99	a		4930512B01Rik	1.6524	-1.00181	2.19176	-0.45708	0.647613	0.841297	a		4930512B01Rik	4.28845	-2.12862	1.29035	-1.64964	0.0990164	0.176981	a
	4930512H18Rik	0.637762	-0.755116	3.48731	-0.216533	0.828573	0.99	a		4930512H18Rik	1.04155	-1.32808	2.15361	-0.616678	0.537447	0.99	a		4930512H18Rik	0.362547	2.58575	3.49297	0.740274	0.459134	0.99	a
	4930512M02Rik	0.730739	2.50205	3.72577	0.671552	0.501869	0.99	a		4930512M02Rik	0.746524	3.0196	3.43507	0.879053	0.379373	0.99	a		4930512M02Rik	1.30522	1.82986	2.4177	0.756858	0.449135	0.570385	a
	4930513N10Rik	9.26833	0.635814	0.879619	0.722828	0.469785	0.620296	a		4930513N10Rik	10.3597	0.637018	0.688914	0.924669	0.355138	0.624171	a		4930513N10Rik	39.5764	-1.92087	0.416439	-4.61261	3.97651e-06	2.02356e-05	b
	4930515B02Rik	0	NA	NA	NA	NA	0.99	a		4930515B02Rik	0	NA	NA	NA	NA	0.99	a		4930515B02Rik	0.19803	-0.709173	3.52562	-0.201148	0.840582	0.99	a
	4930515G01Rik	5.58578	0.0642867	0.994051	0.0646714	0.948436	0.972288	a		4930515G01Rik	7.50611	-0.358878	0.799806	-0.448706	0.653644	0.845008	a		4930515G01Rik	9.53266	-0.162062	0.780661	-0.207595	0.835545	0.889251	a
	4930517E11Rik	0.173233	0.720702	3.80489	0.189415	0.849768	0.99	a		4930517E11Rik	0.176982	1.23786	3.52065	0.3516	0.725138	0.99	a		4930517E11Rik	0.241698	2.12724	3.52005	0.604322	0.54563	0.99	a
	4930517J16Rik	2.37325	-3.7385	2.05464	-1.81954	0.0688283	0.151381	a		4930517J16Rik	0.176982	1.23786	3.52065	0.3516	0.725138	0.99	a		4930517J16Rik	0.241698	2.12724	3.52005	0.604322	0.54563	0.99	a
	4930517L18Rik	0.816009	1.32509	3.27747	0.404302	0.68599	0.99	a		4930517L18Rik	0.761386	2.08177	3.11157	0.669044	0.503468	0.99	a		4930517L18Rik	1.12501	1.75576	2.49768	0.702955	0.482084	0.601336	a
	4930518I15Rik	75.4027	-1.38121	0.27179	-5.08192	3.73648e-07	3.96757e-06	b		4930518I15Rik	51.6817	0.0291734	0.295213	0.0988214	0.92128	0.970759	a		4930518I15Rik	77.9493	-0.254649	0.26493	-0.961192	0.336455	0.459944	a
	4930518J20Rik	0	NA	NA	NA	NA	0.99	a		4930518J20Rik	0	NA	NA	NA	NA	0.99	a		4930518J20Rik	0.249429	-1.07579	3.49529	-0.307784	0.758247	0.99	a
	4930519F09Rik	0.811928	-1.87763	2.83306	-0.662757	0.507486	0.99	a		4930519F09Rik	0.195138	1.33068	3.51449	0.378626	0.704966	0.99	a		4930519F09Rik	0.766353	-0.634542	2.4508	-0.258912	0.795703	0.99	a
	4930519F16Rik	0.0937895	0.124598	3.81694	0.0326433	0.973959	0.99	a		4930519F16Rik	0.0952923	0.640008	3.53381	0.18111	0.856281	0.99	a		4930519F16Rik	0.129621	1.52609	3.53381	0.431854	0.665848	0.99	a
	4930519G04Rik	0.25985	1.17926	3.77967	0.312	0.75504	0.99	a		4930519G04Rik	0.544372	0.193311	2.98726	0.0647118	0.948404	0.99	a		4930519G04Rik	0.362547	2.58575	3.49297	0.740274	0.459134	0.99	a
	4930519P11Rik	0.0937895	0.124598	3.81694	0.0326433	0.973959	0.99	a		4930519P11Rik	0.543867	-1.65354	2.93396	-0.563587	0.573035	0.99	a		4930519P11Rik	0.426666	-0.576228	3.47957	-0.165603	0.868469	0.99	a
	4930520O04Rik	15.3907	0.45391	0.650067	0.698252	0.48502	0.634084	a		4930520O04Rik	20.7708	-0.059149	0.493226	-0.119923	0.904544	0.964518	a		4930520O04Rik	31.9576	-0.366365	0.357744	-1.0241	0.30579	0.427346	a
	4930522L14Rik	10.9752	-0.744485	0.793821	-0.93785	0.348322	0.505532	a		4930522L14Rik	8.8029	0.345743	0.734097	0.470977	0.637657	0.836378	a		4930522L14Rik	12.2887	0.285546	0.652338	0.437727	0.661584	0.755924	a
	4930523C07Rik	1164.41	-1.34973	0.137816	-9.79369	1.19839e-22	1.07126e-20	b		4930523C07Rik	1144.93	-0.851968	0.194723	-4.37529	1.21274e-05	0.000239611	a		4930523C07Rik	872.681	0.820317	0.136366	6.01554	1.79291e-09	1.45147e-08	a
	4930524B15Rik	0.845261	-2.82221	3.13353	-0.900651	0.367774	0.99	a		4930524B15Rik	0.331508	-0.809704	3.52689	-0.22958	0.818418	0.99	a		4930524B15Rik	0.479709	-0.866073	2.78113	-0.311411	0.755488	0.99	a
	4930524J08Rik	9.00354	0.0484753	0.852229	0.0568807	0.95464	0.975339	a		4930524J08Rik	8.51694	0.7089	0.741821	0.955622	0.339263	0.609285	a		4930524J08Rik	27.069	-1.38519	0.437894	-3.1633	0.00155991	0.00482845	b
	4930524O07Rik	0.31046	-2.29015	3.78831	-0.604532	0.54549	0.99	a		4930524O07Rik	0.782514	-3.14753	2.9629	-1.06231	0.288093	0.99	a		4930524O07Rik	0	NA	NA	NA	NA	0.99	a
	4930524O08Rik	0.362895	-0.241073	3.80489	-0.0633587	0.949481	0.99	a		4930524O08Rik	0.176982	1.23786	3.52065	0.3516	0.725138	0.99	a		4930524O08Rik	0.241698	2.12724	3.52005	0.604322	0.54563	0.99	a
	4930525G20Rik	1.01936	-2.1749	2.61192	-0.83268	0.405025	0.99	a		4930525G20Rik	0.213293	1.41853	3.50898	0.404257	0.686024	0.99	a		4930525G20Rik	1.29888	-1.57526	2.77655	-0.567345	0.57048	0.681337	a
	4930526A20Rik	3.16954	-0.804617	1.27544	-0.630856	0.528135	0.672298	a		4930526A20Rik	2.61717	0.319822	1.43233	0.223288	0.823311	0.93325	a		4930526A20Rik	27.4361	-3.95836	0.623515	-6.34846	2.17486e-10	1.93484e-09	b
	4930529I22Rik	0	NA	NA	NA	NA	0.99	a		4930529I22Rik	0	NA	NA	NA	NA	0.99	a		4930529I22Rik	0.332571	-1.48615	3.46794	-0.428541	0.668257	0.99	a
	4930532G15Rik	8.34575	2.00351	1.16152	1.72489	0.0845465	0.177038	a		4930532G15Rik	13.2167	0.216737	0.820128	0.264272	0.79157	0.917234	a		4930532G15Rik	13.9063	1.215	0.854926	1.42118	0.155265	0.252853	a
	4930533B01Rik	0.189661	-1.55851	3.81694	-0.408315	0.683042	0.99	a		4930533B01Rik	0	NA	NA	NA	NA	0.99	a		4930533B01Rik	0	NA	NA	NA	NA	0.99	a
	4930533I22Rik	0.564819	0.637856	3.66746	0.173923	0.861926	0.99	a		4930533I22Rik	1.02435	-0.640933	2.17961	-0.294058	0.768713	0.99	a		4930533I22Rik	0.518483	2.9946	3.47468	0.861835	0.388778	0.99	a
	4930535E02Rik	0.0866167	0.124598	3.81694	0.0326433	0.973959	0.99	a		4930535E02Rik	0.331508	-0.809704	3.52689	-0.22958	0.818418	0.99	a		4930535E02Rik	1.08894	-2.29579	2.48249	-0.924791	0.355075	0.478199	a
	4930535L15Rik	0.766439	-1.14174	2.56479	-0.445161	0.656203	0.99	a		4930535L15Rik	0.272275	1.72244	3.4921	0.49324	0.621843	0.99	a		4930535L15Rik	0.454461	1.89263	3.20257	0.590972	0.554539	0.99	a
	4930538K18Rik	0.666682	2.27419	3.73376	0.609089	0.542466	0.99	a		4930538K18Rik	0.934666	1.27099	3.00331	0.423197	0.672152	0.99	a		4930538K18Rik	1.03862	2.93254	2.9049	1.00951	0.312728	0.434619	a
	4930539E08Rik	7.33174	0.0240211	0.866854	0.0277106	0.977893	0.988591	a		4930539E08Rik	13.0006	-0.983946	0.602533	-1.63302	0.102466	0.300646	a		4930539E08Rik	29.6687	-1.98319	0.447089	-4.43579	9.17352e-06	4.40582e-05	b
	4930539J05Rik	3.55018	-0.425543	1.28133	-0.33211	0.739806	0.839195	a		4930539J05Rik	3.03612	0.538046	1.1095	0.484944	0.627716	0.831071	a		4930539J05Rik	6.08349	-0.548431	0.938888	-0.584128	0.559134	0.671175	a
	4930542C12Rik	1.13585	-4.12672	2.7134	-1.52087	0.128293	0.99	a		4930542C12Rik	0.127083	-0.802664	3.53381	-0.227138	0.820316	0.99	a		4930542C12Rik	0	NA	NA	NA	NA	0.99	a
	4930542C16Rik	0.444455	1.41494	3.76931	0.375384	0.707375	0.99	a		4930542C16Rik	0.453667	1.93106	3.48227	0.554539	0.57921	0.99	a		4930542C16Rik	0.626406	2.828	3.48155	0.812281	0.416631	0.99	a
	4930544D05Rik	0.364242	1.56592	3.76347	0.416085	0.677348	0.99	a		4930544D05Rik	0.590164	0.727909	2.89306	0.251605	0.801346	0.99	a		4930544D05Rik	0.50707	2.97005	3.47564	0.854532	0.39281	0.99	a
	4930544G11Rik	0.724213	-3.48229	3.22494	-1.0798	0.280231	0.99	a		4930544G11Rik	0.243017	-1.53104	3.52689	-0.434106	0.664211	0.99	a		4930544G11Rik	0	NA	NA	NA	NA	0.99	a
	4930544L04Rik	0	NA	NA	NA	NA	0.99	a		4930544L04Rik	0	NA	NA	NA	NA	0.99	a		4930544L04Rik	0.366363	-1.61239	3.46093	-0.465884	0.641298	0.99	a
	4930545L23Rik	0.0866167	0.124598	3.81694	0.0326433	0.973959	0.99	a		4930545L23Rik	0.0884912	0.640008	3.53381	0.18111	0.856281	0.99	a		4930545L23Rik	0.120849	1.52609	3.53381	0.431854	0.665848	0.99	a
	4930547M16Rik	0	NA	NA	NA	NA	0.99	a		4930547M16Rik	0	NA	NA	NA	NA	0.99	a		4930547M16Rik	0.0831429	0.0834177	3.53381	0.0236056	0.981167	0.99	a
	4930548G14Rik	0.187579	0.797194	3.80016	0.209779	0.83384	0.99	a		4930548G14Rik	0.190585	1.30904	3.5159	0.372321	0.709654	0.99	a		4930548G14Rik	0.259242	2.19458	3.51556	0.624247	0.532466	0.99	a
	4930548H24Rik	0.208783	0.901372	3.79407	0.237574	0.812212	0.99	a		4930548H24Rik	0.994507	-1.68019	2.51808	-0.66725	0.504613	0.99	a		4930548H24Rik	0.289046	2.30034	3.50889	0.655576	0.512097	0.99	a
	4930550C14Rik	3.35375	2.64732	1.53431	1.72541	0.084453	0.176908	a		4930550C14Rik	3.9183	1.79838	1.21903	1.47525	0.140145	0.367306	a		4930550C14Rik	99.9806	-4.71094	0.394698	-11.9356	7.72425e-33	3.09596e-31	b
	4930550C17Rik	0	NA	NA	NA	NA	0.99	a		4930550C17Rik	0	NA	NA	NA	NA	0.99	a		4930550C17Rik	4.82038	-5.32777	1.37723	-3.86847	0.00010952	0.000432785	b
	4930551L18Rik	0.31046	-2.29015	3.78831	-0.604532	0.54549	0.99	a		4930551L18Rik	0.121509	-0.802664	3.53381	-0.227138	0.820316	0.99	a		4930551L18Rik	0	NA	NA	NA	NA	0.99	a
	4930551O13Rik	0	NA	NA	NA	NA	0.99	a		4930551O13Rik	0.218044	-1.44397	3.53051	-0.408997	0.682542	0.99	a		4930551O13Rik	0	NA	NA	NA	NA	0.99	a
	4930552P12Rik	13.2747	0.572187	0.790513	0.723818	0.469178	0.619643	a		4930552P12Rik	16.2772	0.301536	0.763329	0.395027	0.692823	0.867432	a		4930552P12Rik	14.4799	2.58468	0.827037	3.12522	0.00177669	0.00544211	c
	4930553M12Rik	0	NA	NA	NA	NA	0.99	a		4930553M12Rik	0.303632	-1.67557	3.51691	-0.476432	0.633767	0.99	a		4930553M12Rik	0.201968	-0.709173	3.52562	-0.201148	0.840582	0.99	a
	4930554G24Rik	0.47955	1.90983	3.74935	0.509376	0.610489	0.99	a		4930554G24Rik	0.852341	0.458434	2.61383	0.175388	0.860775	0.99	a		4930554G24Rik	0.663006	3.30765	3.17958	1.04028	0.298211	0.99	a
	4930555F03Rik	0.50213	0.41131	3.77104	0.109071	0.913146	0.99	a		4930555F03Rik	0.319939	1.89034	3.48409	0.542564	0.58743	0.99	a		4930555F03Rik	0.626143	1.30258	2.96129	0.439869	0.660032	0.99	a
	4930556I23Rik	0.521957	2.02168	3.74416	0.539956	0.589227	0.99	a		4930556I23Rik	2.08755	-1.47616	1.89058	-0.780796	0.434923	0.693564	a		4930556I23Rik	8.89014	-3.40935	1.01878	-3.3465	0.000818386	0.00270322	b
	4930556J24Rik	0.704305	2.39025	3.35654	0.712119	0.476391	0.99	a		4930556J24Rik	0.719141	2.90657	3.0738	0.945593	0.344356	0.99	a		4930556J24Rik	1.89974	0.012621	1.91212	0.00660051	0.994734	0.996324	a
	4930556M19Rik	1.62355	2.54093	2.06172	1.23243	0.217787	0.359981	a		4930556M19Rik	1.91895	1.82069	1.77855	1.02369	0.305982	0.575101	a		4930556M19Rik	1.98987	4.89835	1.89736	2.58167	0.00983234	0.0249263	a
	4930556N13Rik	0.0866167	0.124598	3.81694	0.0326433	0.973959	0.99	a		4930556N13Rik	0.0884912	0.640008	3.53381	0.18111	0.856281	0.99	a		4930556N13Rik	0.120849	1.52609	3.53381	0.431854	0.665848	0.99	a
	4930558J18Rik	2.39809	1.33898	1.72584	0.775843	0.437841	0.590829	a		4930558J18Rik	2.96183	0.799194	1.2805	0.624126	0.532545	0.766886	a		4930558J18Rik	16.6205	-2.3655	0.663383	-3.56581	0.000362729	0.0012973	b
	4930558K02Rik	1.25295	-0.52383	2.49841	-0.209665	0.833929	0.99	a		4930558K02Rik	2.03187	-1.3342	1.48587	-0.897926	0.369225	0.638409	a		4930558K02Rik	4.02271	-2.1245	1.2384	-1.71552	0.0862501	0.15824	a
	4930562C15Rik	0.758644	-3.5461	3.66173	-0.968422	0.332834	0.99	a		4930562C15Rik	0	NA	NA	NA	NA	0.99	a		4930562C15Rik	0.183181	-0.650545	3.52838	-0.184375	0.85372	0.99	a
	4930562F07Rik	0.882157	-1.15485	3.12681	-0.369337	0.711877	0.99	a		4930562F07Rik	0.428961	1.16901	3.48409	0.335527	0.737227	0.99	a		4930562F07Rik	0.73652	0.646331	3.20363	0.201749	0.840113	0.99	a
	4930563D23Rik	0.173233	0.720702	3.80489	0.189415	0.849768	0.99	a		4930563D23Rik	0.176982	1.23786	3.52065	0.3516	0.725138	0.99	a		4930563D23Rik	0.241698	2.12724	3.52005	0.604322	0.54563	0.99	a
	4930563E22Rik	9.35352	-2.37696	0.820871	-2.89566	0.00378365	0.0140927	a		4930563E22Rik	4.91871	-0.634707	0.871543	-0.728257	0.466456	0.72029	a		4930563E22Rik	6.69408	-0.63002	0.766548	-0.821892	0.411139	0.533594	a
	4930563M21Rik	5.00519	-1.88094	1.13926	-1.65102	0.0987345	0.199875	a		4930563M21Rik	6.83682	-1.99369	0.893672	-2.23089	0.0256881	0.117803	a		4930563M21Rik	5.0794	-0.780658	0.899785	-0.867605	0.385611	0.509039	a
	4930564D02Rik	0	NA	NA	NA	NA	0.99	a		4930564D02Rik	0	NA	NA	NA	NA	0.99	a		4930564D02Rik	0.19803	-0.709173	3.52562	-0.201148	0.840582	0.99	a
	4930565N06Rik	1.67633	1.51247	1.92864	0.784217	0.432913	0.586536	a		4930565N06Rik	1.61315	2.38132	1.9347	1.23084	0.218381	0.476315	a		4930565N06Rik	3.03245	0.66633	1.24939	0.533326	0.593808	0.699618	a
	4930568A12Rik	2.36207	1.41046	1.63892	0.860608	0.389454	0.545448	a		4930568A12Rik	4.19083	-0.232848	0.98251	-0.236993	0.812662	0.927439	a		4930568A12Rik	8.18771	-1.05574	0.781304	-1.35125	0.176615	0.279147	a
	4930570G19Rik	0	NA	NA	NA	NA	0.99	a		4930570G19Rik	0.218044	-1.44397	3.53051	-0.408997	0.682542	0.99	a		4930570G19Rik	0	NA	NA	NA	NA	0.99	a
	4930570N18Rik	4.71652	0.874991	1.16923	0.748346	0.454252	0.606151	a		4930570N18Rik	5.17517	0.942691	0.941809	1.00094	0.316857	0.586582	a		4930570N18Rik	5.40787	2.63411	1.02104	2.57982	0.00988506	0.025043	a
	4930571N24Rik	0	NA	NA	NA	NA	0.99	a		4930571N24Rik	0	NA	NA	NA	NA	0.99	a		4930571N24Rik	1.76518	-3.87814	1.75876	-2.20504	0.027451	0.0606018	a
	4930577N17Rik	7.32119	1.66271	0.961793	1.72876	0.0838522	0.175919	a		4930577N17Rik	10.7194	0.370075	0.738763	0.500939	0.616414	0.824613	a		4930577N17Rik	13.6457	0.611118	0.607345	1.00621	0.314313	0.436435	a
	4930578M01Rik	7.92864	0.1395	0.872708	0.159847	0.873002	0.92502	a		4930578M01Rik	9.06371	0.158707	0.749311	0.211803	0.83226	0.936798	a		4930578M01Rik	14.3757	-0.251915	0.697909	-0.360957	0.718132	0.800908	a
	4930579C12Rik	1.22089	3.24671	2.80462	1.15763	0.247015	0.99	a		4930579C12Rik	1.24569	3.76227	2.59059	1.45229	0.146422	0.99	a		4930579C12Rik	1.79055	3.92788	2.15782	1.8203	0.0687134	0.131188	a
	4930579F01Rik	0.538244	1.97101	3.72398	0.529275	0.596615	0.99	a		4930579F01Rik	0.670468	1.72415	2.81824	0.611783	0.540682	0.99	a		4930579F01Rik	0.756027	3.36518	3.11602	1.07996	0.280161	0.99	a
	4930579G18Rik	0.382016	1.61709	3.76161	0.429892	0.667274	0.99	a		4930579G18Rik	0.390275	2.1344	3.47389	0.614413	0.538942	0.99	a		4930579G18Rik	1.01688	0.232155	2.21582	0.104772	0.916557	0.946485	a
	4930579G24Rik	9.77018	1.0571	0.813009	1.30023	0.193522	0.330638	a		4930579G24Rik	10.8206	1.06351	0.71698	1.48332	0.13799	0.364156	a		4930579G24Rik	17.8068	0.357353	0.539274	0.662655	0.507552	0.625637	a
	4930579K19Rik	3.62486	2.8768	1.5056	1.91073	0.0560393	0.128842	a		4930579K19Rik	4.58709	1.51714	0.974002	1.55764	0.119319	0.331655	a		4930579K19Rik	8.30924	0.309193	0.682522	0.453015	0.650538	0.747665	a
	4930579M01Rik	0.504182	1.97546	3.74626	0.527316	0.597974	0.99	a		4930579M01Rik	0.515076	2.49335	3.42947	0.727038	0.467203	0.99	a		4930579M01Rik	0.698941	3.37598	3.15183	1.07112	0.284117	0.99	a
	4930581F22Rik	180.71	-0.992611	0.239546	-4.14372	3.41723e-05	0.000227189	a		4930581F22Rik	140.108	0.157656	0.264955	0.595027	0.551825	0.781156	a		4930581F22Rik	143.04	1.25912	0.229974	5.47507	4.37341e-08	2.96607e-07	c
	4930583K01Rik	0.911054	-3.81289	2.97555	-1.28141	0.200051	0.99	a		4930583K01Rik	1.0686	-3.61025	2.71449	-1.32999	0.183521	0.99	a		4930583K01Rik	0.297045	-1.29757	3.47957	-0.37291	0.709216	0.99	a
	4930587A21Rik	0.31046	-2.29015	3.78831	-0.604532	0.54549	0.99	a		4930587A21Rik	0	NA	NA	NA	NA	0.99	a		4930587A21Rik	0	NA	NA	NA	NA	0.99	a
	4930589L23Rik	0	NA	NA	NA	NA	0.99	a		4930589L23Rik	0.254165	-1.57552	3.52373	-0.447117	0.654791	0.99	a		4930589L23Rik	0.976247	-3.01889	2.5546	-1.18174	0.237307	0.351473	a
	4930590J08Rik	0.0937895	0.124598	3.81694	0.0326433	0.973959	0.99	a		4930590J08Rik	0.0952923	0.640008	3.53381	0.18111	0.856281	0.99	a		4930590J08Rik	0.129621	1.52609	3.53381	0.431854	0.665848	0.99	a
	4930593A02Rik	2.26092	4.1484	2.0243	2.04931	0.0404323	0.0997645	a		4930593A02Rik	2.30298	4.66303	1.81679	2.56664	0.010269	0.0606027	a		4930593A02Rik	3.13278	5.5508	1.70327	3.25891	0.00111842	0.0035731	c
	4930594C11Rik	10.7514	-1.39098	0.800613	-1.73739	0.0823179	0.173234	a		4930594C11Rik	14.8086	-1.57871	0.896786	-1.76041	0.0783385	0.25254	a		4930594C11Rik	59.0535	-3.37273	0.419429	-8.04125	8.89245e-16	1.27994e-14	b
	4930594M22Rik	24.2764	-3.2354	0.545286	-5.9334	2.96725e-09	4.80367e-08	b		4930594M22Rik	11.7262	-1.48391	0.640377	-2.31724	0.0204907	0.10048	a		4930594M22Rik	7.42798	0.401242	0.820177	0.489214	0.62469	0.726217	a
	4930595D18Rik	1.99229	-0.89969	1.7348	-0.518614	0.60403	0.734626	a		4930595D18Rik	1.45679	0.430322	2.05082	0.20983	0.833801	0.99	a		4930595D18Rik	1.12009	4.07748	2.38416	1.71024	0.0872224	0.159619	a
	4930597A21Rik	0	NA	NA	NA	NA	0.99	a		4930597A21Rik	0	NA	NA	NA	NA	0.99	a		4930597A21Rik	0.348444	-1.54613	3.46453	-0.446272	0.655401	0.99	a
	4930597O21Rik	0	NA	NA	NA	NA	0.99	a		4930597O21Rik	0.381248	-2.11635	3.48442	-0.607373	0.543603	0.99	a		4930597O21Rik	0	NA	NA	NA	NA	0.99	a
	4930598A11Rik	0.187579	0.797194	3.80016	0.209779	0.83384	0.99	a		4930598A11Rik	0.190585	1.30904	3.5159	0.372321	0.709654	0.99	a		4930598A11Rik	0.259242	2.19458	3.51556	0.624247	0.532466	0.99	a
	4930598F16Rik	0.632034	2.22079	3.49462	0.635489	0.52511	0.99	a		4930598F16Rik	0.887269	1.25372	2.60912	0.480516	0.63086	0.99	a		4930598F16Rik	0.885648	3.61637	2.92901	1.23467	0.216953	0.99	a
	4930599N23Rik	1.34387	2.17819	2.53718	0.85851	0.390611	0.99	a		4930599N23Rik	1.33524	2.93578	2.32873	1.26068	0.207425	0.99	a		4930599N23Rik	2.86775	0.393891	1.81632	0.216862	0.828316	0.884904	a
	4931403E22Rik	9.49761	-1.54364	0.793279	-1.9459	0.0516667	0.12085	a		4931403E22Rik	8.65864	-0.876684	0.802043	-1.09306	0.274366	0.541261	a		4931403E22Rik	5.77464	1.36898	0.859774	1.59225	0.111328	0.194431	a
	4931403G20Rik	0.0937895	0.124598	3.81694	0.0326433	0.973959	0.99	a		4931403G20Rik	0.0952923	0.640008	3.53381	0.18111	0.856281	0.99	a		4931403G20Rik	0.129621	1.52609	3.53381	0.431854	0.665848	0.99	a
	4931406B18Rik	0.0866167	0.124598	3.81694	0.0326433	0.973959	0.99	a		4931406B18Rik	0.0884912	0.640008	3.53381	0.18111	0.856281	0.99	a		4931406B18Rik	0.120849	1.52609	3.53381	0.431854	0.665848	0.99	a
	4931406C07Rik	27.7746	1.06965	0.540268	1.97986	0.0477196	0.113668	a		4931406C07Rik	30.9685	1.01829	0.356802	2.85394	0.00431802	0.0312936	a		4931406C07Rik	49.201	0.440713	0.303944	1.44998	0.147063	0.242513	a
	4931406P16Rik	172.046	-0.521398	0.252409	-2.06569	0.0388582	0.0964778	a		4931406P16Rik	184.339	-0.244096	0.262574	-0.929628	0.352564	0.62185	a		4931406P16Rik	273.79	-0.458773	0.170912	-2.68426	0.00726904	0.0190656	a
	4931409K22Rik	0	NA	NA	NA	NA	0.99	a		4931409K22Rik	0	NA	NA	NA	NA	0.99	a		4931409K22Rik	0.935638	-2.9619	2.51113	-1.17951	0.238196	0.352549	a
	4931413K12Rik	3.94299	-0.170845	1.20676	-0.141573	0.887417	0.933979	a		4931413K12Rik	4.12923	0.154489	1.03942	0.14863	0.881846	0.955186	a		4931413K12Rik	4.94736	0.532962	1.17756	0.452597	0.650839	0.747899	a
	4931414P19Rik	11.5169	0.498709	0.660755	0.754755	0.450396	0.602236	a		4931414P19Rik	13.8508	0.284366	0.559323	0.508412	0.611165	0.820799	a		4931414P19Rik	26.2989	-0.621216	0.385521	-1.61137	0.1071	0.188631	a
	4931415C17Rik	5.02415	-0.863731	1.03526	-0.834317	0.404103	0.559673	a		4931415C17Rik	4.21484	0.0843883	0.973869	0.0866526	0.930948	0.973318	a		4931415C17Rik	4.52226	0.942016	1.10751	0.850574	0.395006	0.518456	a
	4931422A03Rik	0.362895	-0.241073	3.80489	-0.0633587	0.949481	0.99	a		4931422A03Rik	0.176982	1.23786	3.52065	0.3516	0.725138	0.99	a		4931422A03Rik	0.241698	2.12724	3.52005	0.604322	0.54563	0.99	a
	4931423N10Rik	0.24902	-0.837177	3.81694	-0.219332	0.826391	0.99	a		4931423N10Rik	0.841066	-2.36673	2.56573	-0.922439	0.3563	0.99	a		4931423N10Rik	0.212764	0.804756	3.53381	0.22773	0.819856	0.99	a
	4931428F04Rik	1.52019	-0.929029	2.36407	-0.392978	0.694336	0.806186	a		4931428F04Rik	0.873604	1.28667	3.00739	0.427837	0.66877	0.99	a		4931428F04Rik	3.17415	-1.33965	1.53101	-0.875011	0.381568	0.505049	a
	4931429L15Rik	0	NA	NA	NA	NA	0.99	a		4931429L15Rik	0	NA	NA	NA	NA	0.99	a		4931429L15Rik	0.366363	-1.61239	3.46093	-0.465884	0.641298	0.99	a
	4931440F15Rik	0.927681	-0.942992	2.68997	-0.350558	0.72592	0.99	a		4931440F15Rik	0.367567	2.07054	3.4764	0.595599	0.551443	0.99	a		4931440F15Rik	0.500939	2.95747	3.47614	0.850791	0.394886	0.99	a
	4931440J10Rik	0.15523	-1.55851	3.81694	-0.408315	0.683042	0.99	a		4931440J10Rik	0.109022	-0.802664	3.53381	-0.227138	0.820316	0.99	a		4931440J10Rik	0.19803	-0.709173	3.52562	-0.201148	0.840582	0.99	a
	4931440P22Rik	23.0939	0.161068	0.511092	0.315145	0.752652	0.848715	a		4931440P22Rik	22.113	0.775793	0.614691	1.26209	0.206917	0.46155	a		4931440P22Rik	21.9227	2.7303	0.532136	5.13083	2.88474e-07	1.7325e-06	c
	4932411K12Rik	0.562737	2.13883	3.73912	0.572016	0.567311	0.99	a		4932411K12Rik	0.571754	2.64907	3.44985	0.767881	0.442558	0.99	a		4932411K12Rik	0.777725	3.53034	3.45021	1.02323	0.306201	0.99	a
	4932412D23Rik	0.173233	0.720702	3.80489	0.189415	0.849768	0.99	a		4932412D23Rik	0.176982	1.23786	3.52065	0.3516	0.725138	0.99	a		4932412D23Rik	0.241698	2.12724	3.52005	0.604322	0.54563	0.99	a
	4932413F04Rik	0	NA	NA	NA	NA	0.99	a		4932413F04Rik	0	NA	NA	NA	NA	0.99	a		4932413F04Rik	0.166286	-0.574645	3.53121	-0.162733	0.870728	0.99	a
	4932431P20Rik	0	NA	NA	NA	NA	0.99	a		4932431P20Rik	0.303632	-1.67557	3.51691	-0.476432	0.633767	0.99	a		4932431P20Rik	0.183181	-0.650545	3.52838	-0.184375	0.85372	0.99	a
	4932438A13Rik	2262.78	-1.22693	0.151976	-8.07317	6.84977e-16	2.95709e-14	b		4932438A13Rik	2145.53	-0.642575	0.265561	-2.41969	0.0155339	0.0819149	a		4932438A13Rik	2221.63	0.0864639	0.13252	0.65246	0.514104	0.631189	a
	4932438H23Rik	0.831137	1.38643	2.83511	0.489021	0.624827	0.99	a		4932438H23Rik	1.04828	0.810341	2.15866	0.37539	0.70737	0.99	a		4932438H23Rik	0.889802	3.73497	2.87122	1.30083	0.193316	0.99	a
	4932442E05Rik	11.7044	0.0581531	0.675824	0.0860477	0.931428	0.961716	a		4932442E05Rik	16.5244	-0.440413	0.643259	-0.684659	0.493559	0.741579	a		4932442E05Rik	15.287	0.73426	0.561504	1.30767	0.190986	0.296658	a
	4932442L08Rik	0	NA	NA	NA	NA	0.99	a		4932442L08Rik	0.127083	-0.802664	3.53381	-0.227138	0.820316	0.99	a		4932442L08Rik	0.881092	-2.88182	2.53754	-1.13567	0.256094	0.99	a
	4932443L11Rik	7.53603	-0.0609903	0.848817	-0.0718532	0.942719	0.968752	a		4932443L11Rik	6.50533	0.995267	0.79301	1.25505	0.209461	0.465028	a		4932443L11Rik	16.5605	-0.878041	0.55002	-1.59638	0.110404	0.193228	a
	4933400C23Rik	0.666682	2.27419	3.73376	0.609089	0.542466	0.99	a		4933400C23Rik	0.680501	2.79058	3.44377	0.810327	0.417752	0.99	a		4933400C23Rik	0.939609	3.68786	3.37061	1.09412	0.2739	0.392993	a
	4933400F21Rik	0.0866167	0.124598	3.81694	0.0326433	0.973959	0.99	a		4933400F21Rik	0.0884912	0.640008	3.53381	0.18111	0.856281	0.99	a		4933400F21Rik	0.734593	-1.64015	2.76489	-0.593204	0.553044	0.99	a
	4933403L11Rik	0.444455	1.41494	3.76931	0.375384	0.707375	0.99	a		4933403L11Rik	0.453667	1.93106	3.48227	0.554539	0.57921	0.99	a		4933403L11Rik	0.626406	2.828	3.48155	0.812281	0.416631	0.99	a
	4933404O12Rik	11.1958	0.5603	0.697549	0.803241	0.421835	0.576179	a		4933404O12Rik	13.4018	0.398153	0.540222	0.737017	0.461112	0.715277	a		4933404O12Rik	24.27	-0.408059	0.436137	-0.93562	0.349469	0.472374	a
	4933405D12Rik	0.259621	-0.837177	3.81694	-0.219332	0.826391	0.99	a		4933405D12Rik	0.258462	-0.0813257	3.53381	-0.0230136	0.981639	0.99	a		4933405D12Rik	0.326681	0.110418	3.5303	0.0312772	0.975048	0.99	a
	4933405E24Rik	0.433084	1.77662	3.75606	0.473	0.636213	0.99	a		4933405E24Rik	0.442456	2.29415	3.46786	0.661547	0.508261	0.99	a		4933405E24Rik	0.604244	3.18188	3.46779	0.917554	0.358853	0.99	a
	4933406C10Rik	2.57823	-1.96336	1.63207	-1.20299	0.228982	0.373677	a		4933406C10Rik	2.23639	-1.15784	1.65428	-0.699902	0.483989	0.734348	a		4933406C10Rik	3.85798	-1.66556	1.54777	-1.0761	0.281881	0.401851	a
	4933406I18Rik	8.18264	-1.32164	1.1383	-1.16106	0.245617	0.393024	a		4933406I18Rik	3.39259	2.85615	1.57047	1.81865	0.0689641	0.232327	a		4933406I18Rik	12.0571	-1.03226	0.819227	-1.26004	0.207654	0.316269	a
	4933406J10Rik	0.908975	1.61858	2.52552	0.64089	0.521594	0.99	a		4933406J10Rik	1.62832	-0.0594049	1.77264	-0.0335121	0.973266	0.99065	a		4933406J10Rik	1.85097	0.438478	2.01496	0.217612	0.827732	0.884426	a
	4933406P04Rik	3.46142	1.25461	1.33975	0.936449	0.349042	0.506131	a		4933406P04Rik	6.10804	-0.309957	0.935685	-0.331262	0.740446	0.892249	a		4933406P04Rik	6.8083	0.262119	1.06116	0.247011	0.804899	0.867574	a
	4933407K13Rik	8.28213	-0.779487	0.825222	-0.944578	0.344874	0.502404	a		4933407K13Rik	10.6471	-0.891957	0.684626	-1.30284	0.19263	0.44376	a		4933407K13Rik	18.1561	-1.3703	0.560456	-2.44497	0.0144863	0.0348584	a
	4933407L21Rik	4.20525	0.563331	1.0495	0.53676	0.591434	0.72446	a		4933407L21Rik	5.00925	0.443414	1.16409	0.380909	0.703271	0.873495	a		4933407L21Rik	7.1531	0.235621	0.731551	0.322084	0.747389	0.824486	a
	4933408B17Rik	13.8802	-1.00726	0.608315	-1.65582	0.0977592	0.198267	a		4933408B17Rik	9.5218	0.530601	0.759737	0.698401	0.484926	0.734672	a		4933408B17Rik	11.4912	0.959908	0.695695	1.37978	0.167653	0.268493	a
	4933408J17Rik	1.14508	-2.41683	2.26857	-1.06535	0.286717	0.99	a		4933408J17Rik	2.10326	-3.0091	1.71527	-1.7543	0.0793785	0.255082	a		4933408J17Rik	1.47558	-1.88831	1.82832	-1.03281	0.301692	0.422909	a
	4933409D19Rik	0.888909	2.70519	3.62487	0.746287	0.455494	0.99	a		4933409D19Rik	1.90943	-0.260641	2.23496	-0.11662	0.907161	0.965441	a		4933409D19Rik	1.25281	4.11057	3.08859	1.33089	0.183225	0.286879	a
	4933412E24Rik	0	NA	NA	NA	NA	0.99	a		4933412E24Rik	0.746872	-3.0883	2.62448	-1.17673	0.239304	0.99	a		4933412E24Rik	0	NA	NA	NA	NA	0.99	a
	4933413G19Rik	0.86202	2.69003	3.14983	0.854025	0.393091	0.99	a		4933413G19Rik	0.880253	3.20698	2.89692	1.10703	0.268281	0.99	a		4933413G19Rik	2.38956	-0.0844756	1.59031	-0.053119	0.957637	0.973221	a
	4933413J09Rik	2.2053	-0.209665	1.4657	-0.143047	0.886253	0.933583	a		4933413J09Rik	3.46651	-0.934692	0.965621	-0.96797	0.33306	0.602367	a		4933413J09Rik	3.69731	-0.317993	1.12271	-0.283236	0.776996	0.846919	a
	4933415A04Rik	0.31046	-2.29015	3.78831	-0.604532	0.54549	0.99	a		4933415A04Rik	0.655671	-2.89016	2.69796	-1.07124	0.284062	0.99	a		4933415A04Rik	15.0146	-6.96617	1.14256	-6.09696	1.08103e-09	9.0116e-09	b
	4933416M07Rik	21.3836	0.808338	0.632769	1.27746	0.20144	0.340557	a		4933416M07Rik	20.01	1.65438	0.523469	3.16042	0.00157542	0.0144068	a		4933416M07Rik	28.2203	1.49888	0.392177	3.82196	0.000132396	0.000514435	c
	4933417C20Rik	5.3287	-0.0207684	1.14426	-0.0181502	0.985519	0.992684	a		4933417C20Rik	6.95006	-0.303838	0.890427	-0.341227	0.732933	0.8903	a		4933417C20Rik	10.4898	-0.553567	0.837501	-0.660975	0.508628	0.626512	a
	4933417D19Rik	1.42562	-0.784977	2.15439	-0.364362	0.715587	0.821869	a		4933417D19Rik	3.61887	-2.16035	1.19684	-1.80505	0.0710675	0.236955	a		4933417D19Rik	3.11912	-1.3404	1.55793	-0.860371	0.389585	0.513347	a
	4933421A08Rik	8.26175	1.66167	0.860393	1.93129	0.0534467	0.124025	a		4933421A08Rik	8.76764	1.752	0.779392	2.2479	0.0245823	0.114363	a		4933421A08Rik	10.805	2.58599	0.652398	3.96382	7.37587e-05	0.000302073	c
	4933421O10Rik	10.8581	1.92602	1.00149	1.92316	0.0544601	0.125951	a		4933421O10Rik	15.4165	0.615318	0.609918	1.00885	0.313045	0.583048	a		4933421O10Rik	17.7186	1.33435	0.600067	2.22367	0.0261707	0.0581373	a
	4933423P22Rik	33.9703	2.45074	0.581941	4.21133	2.53874e-05	0.000174061	c		4933423P22Rik	35.229	2.70027	0.519088	5.20194	1.97215e-07	6.59047e-06	c		4933423P22Rik	44.5723	3.78318	0.493343	7.66846	1.74078e-14	2.2756e-13	c
	4933424L21Rik	0	NA	NA	NA	NA	0.99	a		4933424L21Rik	0	NA	NA	NA	NA	0.99	a		4933424L21Rik	1.38654	-3.52439	2.36195	-1.49216	0.135658	0.227302	a
	4933424M12Rik	2.65089	-0.341327	1.30551	-0.26145	0.793745	0.876756	a		4933424M12Rik	2.35365	0.485401	1.30165	0.372912	0.709214	0.876987	a		4933424M12Rik	14.0906	-2.72014	0.670707	-4.05564	4.9998e-05	0.000211063	b
	4933425L06Rik	0	NA	NA	NA	NA	0.99	a		4933425L06Rik	0	NA	NA	NA	NA	0.99	a		4933425L06Rik	1.39265	-3.53647	2.61275	-1.35354	0.175883	0.27814	a
	4933426K07Rik	0	NA	NA	NA	NA	0.99	a		4933426K07Rik	0	NA	NA	NA	NA	0.99	a		4933426K07Rik	0.0915906	0.0834177	3.53381	0.0236056	0.981167	0.99	a
	4933427D06Rik	0	NA	NA	NA	NA	0.99	a		4933427D06Rik	0.121509	-0.802664	3.53381	-0.227138	0.820316	0.99	a		4933427D06Rik	0.182158	-0.61092	3.53031	-0.17305	0.862612	0.99	a
	4933427D14Rik	107.24	0.570773	0.283472	2.0135	0.0440618	0.10718	a		4933427D14Rik	116.041	0.740737	0.337495	2.19481	0.0281772	0.125583	a		4933427D14Rik	187.856	0.167472	0.201969	0.829199	0.406992	0.529932	a
	4933427E11Rik	0.639793	2.27699	3.49105	0.652236	0.514249	0.99	a		4933427E11Rik	0.653419	2.79387	3.19555	0.874301	0.381954	0.99	a		4933427E11Rik	2.63931	-1.02825	1.61897	-0.635124	0.525347	0.641473	a
	4933427G17Rik	3.62119	-2.70611	1.36804	-1.97809	0.0479191	0.11403	a		4933427G17Rik	4.63996	-2.67067	1.24993	-2.13665	0.0326269	0.139445	a		4933427G17Rik	2.04599	-0.567828	1.66756	-0.340515	0.733468	0.813052	a
	4933427G23Rik	2.01287	-1.2529	1.93357	-0.647972	0.517003	0.662589	a		4933427G23Rik	2.08519	-0.879944	1.68093	-0.523486	0.600636	0.81325	a		4933427G23Rik	3.39033	-1.34533	1.2839	-1.04784	0.294711	0.415728	a
	4933427J07Rik	0	NA	NA	NA	NA	0.99	a		4933427J07Rik	0	NA	NA	NA	NA	0.99	a		4933427J07Rik	1.18457	-3.29716	2.44237	-1.34998	0.177021	0.279658	a
	4933428G20Rik	0.208783	0.901372	3.79407	0.237574	0.812212	0.99	a		4933428G20Rik	0.213293	1.41853	3.50898	0.404257	0.686024	0.99	a		4933428G20Rik	0.372189	1.57901	3.50889	0.450002	0.652709	0.99	a
	4933429H19Rik	0	NA	NA	NA	NA	0.99	a		4933429H19Rik	0.121509	-0.802664	3.53381	-0.227138	0.820316	0.99	a		4933429H19Rik	1.05635	-3.13392	2.40918	-1.30083	0.193318	0.299266	a
	4933430I17Rik	2.13977	-0.027783	1.62259	-0.0171227	0.986339	0.99298	a		4933430I17Rik	2.29177	0.229482	1.52806	0.150178	0.880624	0.954754	a		4933430I17Rik	3.00008	0.354751	1.34838	0.263094	0.792478	0.859212	a
	4933431E20Rik	1.48123	0.695431	2.18163	0.318767	0.749903	0.846853	a		4933431E20Rik	1.4924	1.29271	2.06384	0.626364	0.531076	0.99	a		4933431E20Rik	1.40665	4.38629	2.26687	1.93495	0.0529962	0.105981	a
	4933431K14Rik	6.50509	0.0701021	0.970135	0.0722601	0.942395	0.9686	a		4933431K14Rik	9.74469	-0.575379	0.682606	-0.842916	0.399275	0.664818	a		4933431K14Rik	11.7388	-0.267444	0.616463	-0.433837	0.664407	0.758319	a
	4933431K23Rik	0.843179	-1.27992	2.79699	-0.457608	0.647234	0.99	a		4933431K23Rik	1.10438	-1.35552	2.14609	-0.631622	0.527634	0.99	a		4933431K23Rik	0.582058	1.13407	2.99973	0.378059	0.705387	0.99	a
	4933433C11Rik	0	NA	NA	NA	NA	0.99	a		4933433C11Rik	0.151816	-0.802664	3.53381	-0.227138	0.820316	0.99	a		4933433C11Rik	0.184127	-0.61092	3.53031	-0.17305	0.862612	0.99	a
	4933433G15Rik	5.80254	-0.168603	1.12901	-0.149337	0.881288	0.930388	a		4933433G15Rik	6.48653	-0.0141391	0.903612	-0.0156473	0.987516	0.99536	a		4933433G15Rik	6.1383	1.27663	0.876242	1.45694	0.145134	0.239886	a
	4933434E20Rik	383.06	-0.871138	0.158487	-5.4966	3.87189e-08	5.05034e-07	a		4933434E20Rik	348.54	-0.157938	0.166422	-0.949022	0.34261	0.612134	a		4933434E20Rik	464.259	-0.0905057	0.126169	-0.717336	0.473167	0.592875	a
	4933435F18Rik	0	NA	NA	NA	NA	0.99	a		4933435F18Rik	0	NA	NA	NA	NA	0.99	a		4933435F18Rik	0.0990151	0.0834177	3.53381	0.0236056	0.981167	0.99	a
	4933436I20Rik	0	NA	NA	NA	NA	0.99	a		4933436I20Rik	0.254165	-1.57552	3.52373	-0.447117	0.654791	0.99	a		4933436I20Rik	0	NA	NA	NA	NA	0.99	a
	4933439C10Rik	35.5881	-0.055731	0.414808	-0.134354	0.893123	0.937705	a		4933439C10Rik	39.1552	0.110646	0.324091	0.341404	0.7328	0.890255	a		4933439C10Rik	90.6664	-1.19303	0.250416	-4.7642	1.89602e-06	1.01745e-05	b
	4933439K11Rik	3.67747	-2.14399	1.35467	-1.58266	0.113498	0.222319	a		4933439K11Rik	2.72742	-1.09086	1.35081	-0.807563	0.419342	0.681463	a		4933439K11Rik	1.11396	4.06027	2.65847	1.5273	0.126688	0.216105	a
	4933440J02Rik	0	NA	NA	NA	NA	0.99	a		4933440J02Rik	0	NA	NA	NA	NA	0.99	a		4933440J02Rik	4.29989	-5.15795	1.53003	-3.37115	0.000748548	0.00249844	b
	4933440M02Rik	4.74653	0.771028	1.19691	0.644183	0.519456	0.664956	a		4933440M02Rik	5.86446	0.396851	0.861888	0.460444	0.645197	0.840183	a		4933440M02Rik	4.66881	6.0326	1.46477	4.11845	3.81434e-05	0.000164643	c
	4933440N22Rik	0.104391	0.124598	3.81694	0.0326433	0.973959	0.99	a		4933440N22Rik	0.882287	-2.44047	2.58129	-0.945446	0.344431	0.99	a		4933440N22Rik	0.310809	0.146695	3.53121	0.0415425	0.966863	0.99	a
	5031414D18Rik	11.6775	0.571115	0.867405	0.658419	0.510269	0.656722	a		5031414D18Rik	12.373	0.83047	0.626894	1.32474	0.185258	0.434298	a		5031414D18Rik	11.9541	3.34372	0.783623	4.267	1.98116e-05	8.95884e-05	c
	5031415H12Rik	0.188956	-1.55851	3.81694	-0.408315	0.683042	0.99	a		5031415H12Rik	0	NA	NA	NA	NA	0.99	a		5031415H12Rik	0.100984	0.0834177	3.53381	0.0236056	0.981167	0.99	a
	5031425E22Rik	208.937	-1.01064	0.212551	-4.75482	1.98626e-06	1.79014e-05	b		5031425E22Rik	172.426	-0.0480132	0.213006	-0.225408	0.821662	0.932538	a		5031425E22Rik	231.558	-0.00446108	0.201036	-0.0221905	0.982296	0.988405	a
	5031425F14Rik	6.37377	0.731214	0.912724	0.801134	0.423054	0.577125	a		5031425F14Rik	6.00658	1.58147	0.977838	1.61731	0.105812	0.306761	a		5031425F14Rik	6.35398	4.44622	1.12071	3.96731	7.26874e-05	0.000298076	c
	5031434O11Rik	103.07	0.149963	0.269134	0.557204	0.577388	0.713193	a		5031434O11Rik	147.089	-0.423265	0.309106	-1.36932	0.1709	0.413415	a		5031434O11Rik	167.478	0.0682883	0.213396	0.320007	0.748963	0.825651	a
	5031439G07Rik	87.0749	1.0429	0.332448	3.13704	0.00170665	0.00709618	c		5031439G07Rik	118.092	0.291093	0.27593	1.05495	0.291448	0.560554	a		5031439G07Rik	176.604	0.0136713	0.23869	0.0572763	0.954325	0.971062	a
	5033403F01Rik	1.03467	-4.00299	2.79125	-1.43412	0.151538	0.99	a		5033403F01Rik	0.327066	-1.92256	3.49869	-0.549509	0.582657	0.99	a		5033403F01Rik	0.748286	-2.64748	3.42145	-0.773789	0.439056	0.99	a
	5033417F24Rik	2.68473	-1.71994	1.55629	-1.10515	0.269095	0.42025	a		5033417F24Rik	1.2455	1.09411	1.95652	0.55921	0.576018	0.99	a		5033417F24Rik	1.20498	4.03232	2.39513	1.68355	0.0922682	0.167144	a
	5033423K11Rik	0	NA	NA	NA	NA	0.99	a		5033423K11Rik	0.455448	-2.34451	3.46985	-0.675682	0.499243	0.99	a		5033423K11Rik	0	NA	NA	NA	NA	0.99	a
	5033428I22Rik	0.406964	1.68618	3.7592	0.448548	0.653758	0.99	a		5033428I22Rik	0.415231	2.2021	3.47134	0.634367	0.525841	0.99	a		5033428I22Rik	0.56319	3.08464	3.3909	0.909682	0.36299	0.99	a
	5033430I15Rik	7.54538	3.2764	1.37642	2.38038	0.017295	0.0499505	a		5033430I15Rik	9.99432	1.33267	0.963014	1.38385	0.166405	0.407682	a		5033430I15Rik	9.67783	7.16532	1.38282	5.18166	2.1992e-07	1.34704e-06	c
	5330406M23Rik	378.119	-1.06656	0.328477	-3.24698	0.00116638	0.00510637	b		5330406M23Rik	249.544	0.582836	0.422233	1.38037	0.167473	0.409259	a		5330406M23Rik	219.783	3.64161	0.393135	9.26301	1.98749e-20	4.00008e-19	c
	5330411J11Rik	0.773612	-1.11717	2.5597	-0.436444	0.662515	0.99	a		5330411J11Rik	0.856032	-0.828195	2.31204	-0.358209	0.720187	0.99	a		5330411J11Rik	1.56217	-1.42831	1.57259	-0.908254	0.363744	0.48736	a
	5330413P13Rik	0	NA	NA	NA	NA	0.99	a		5330413P13Rik	0	NA	NA	NA	NA	0.99	a		5330413P13Rik	0.0915906	0.0834177	3.53381	0.0236056	0.981167	0.99	a
	5330417C22Rik	3.00481	-0.255595	1.30303	-0.196154	0.84449	0.90827	a		5330417C22Rik	2.83008	0.4471	1.07827	0.414644	0.678402	0.858348	a		5330417C22Rik	4.08233	0.227981	0.88996	0.256169	0.79782	0.86326	a
	5330426P16Rik	18.6374	1.33645	0.664595	2.01092	0.0443337	0.107631	a		5330426P16Rik	22.2534	0.948685	0.628477	1.5095	0.131171	0.353058	a		5330426P16Rik	28.3104	1.28473	0.498585	2.57675	0.00997347	0.0252262	a
	5330434G04Rik	0.222227	0.124598	3.81694	0.0326433	0.973959	0.99	a		5330434G04Rik	0.226834	0.640008	3.53381	0.18111	0.856281	0.99	a		5330434G04Rik	0.313203	1.52609	3.53381	0.431854	0.665848	0.99	a
	5330438D12Rik	31.8231	-1.37991	0.518422	-2.66174	0.00777368	0.0258515	a		5330438D12Rik	30.2632	-0.800695	0.513122	-1.56044	0.118657	0.330719	a		5330438D12Rik	46.8286	-1.09424	0.418776	-2.61294	0.00897662	0.0229561	a
	5330439A09Rik	0	NA	NA	NA	NA	0.99	a		5330439A09Rik	0	NA	NA	NA	NA	0.99	a		5330439A09Rik	0.457953	-1.93379	3.44559	-0.561236	0.574637	0.99	a
	5330439K02Rik	4.272	-0.671796	1.3759	-0.488258	0.625367	0.751948	a		5330439K02Rik	4.36083	-0.268393	1.21433	-0.221021	0.825076	0.933347	a		5330439K02Rik	4.69361	0.448418	1.07752	0.416158	0.677295	0.768642	a
	5430400D12Rik	2.94385	-1.8238	1.53493	-1.1882	0.234755	0.380382	a		5430400D12Rik	2.35953	-0.896307	1.35763	-0.660199	0.509126	0.752797	a		5430400D12Rik	9.72055	-2.86326	0.808127	-3.54308	0.000395476	0.00140214	b
	5430402O13Rik	5.19149	-0.714521	1.11835	-0.638904	0.522886	0.667664	a		5430402O13Rik	8.98415	-1.50103	0.995552	-1.50774	0.131622	0.353745	a		5430402O13Rik	8.14317	-0.615165	0.870995	-0.706278	0.480015	0.59927	a
	5430403G16Rik	25.7622	-0.499844	0.499938	-0.999813	0.317401	0.473833	a		5430403G16Rik	31.5815	-0.564817	0.357462	-1.58008	0.114089	0.322527	a		5430403G16Rik	35.2363	-0.0404299	0.33661	-0.120109	0.904397	0.938081	a
	5430405H02Rik	156.489	-1.04682	0.214692	-4.8759	1.08312e-06	1.02832e-05	b		5430405H02Rik	151.581	-0.499682	0.265015	-1.88548	0.0593644	0.209823	a		5430405H02Rik	210.608	-0.551354	0.180204	-3.05962	0.0022162	0.00663722	a
	5430416N02Rik	45.8984	-0.772169	0.337703	-2.28654	0.0222229	0.0612061	a		5430416N02Rik	43.9416	-0.194818	0.296596	-0.656844	0.511281	0.753925	a		5430416N02Rik	71.8758	-0.653362	0.24848	-2.62944	0.00855264	0.0219725	a
	5430420F09Rik	15.232	-2.87723	0.720643	-3.99259	6.53566e-05	0.000405502	b		5430420F09Rik	7.55564	-1.03752	0.888658	-1.16751	0.243005	0.50702	a		5430420F09Rik	37.4289	-3.45532	0.513642	-6.7271	1.73072e-11	1.73886e-10	b
	5430421N21Rik	4.28794	5.02181	1.85569	2.70617	0.00680636	0.0231399	a		5430421N21Rik	4.93388	2.88511	1.4046	2.05404	0.039972	0.160729	a		5430421N21Rik	8.23489	1.4009	1.12261	1.2479	0.212068	0.321644	a
	5430427M07Rik	5.39046	-1.66387	1.16743	-1.42524	0.154087	0.279738	a		5430427M07Rik	2.46733	1.07954	1.33128	0.810905	0.41742	0.680108	a		5430427M07Rik	3.32464	1.20188	1.7386	0.691294	0.489381	0.608254	a
	5430427O19Rik	9.51697	1.57077	0.848816	1.85054	0.064236	0.143342	a		5430427O19Rik	10.0702	1.73324	0.687838	2.51984	0.0117408	0.0668828	a		5430427O19Rik	11.0088	4.47608	1.01689	4.40173	1.0739e-05	5.10419e-05	c
	5530400K19Rik	1.04391	3.01455	3.41414	0.882963	0.377256	0.99	a		5530400K19Rik	1.06646	3.53134	3.23932	1.09015	0.275647	0.99	a		5530400K19Rik	1.72939	2.37669	2.27494	1.04473	0.296148	0.417191	a
	5530401A14Rik	0.0866167	0.124598	3.81694	0.0326433	0.973959	0.99	a		5530401A14Rik	0.0884912	0.640008	3.53381	0.18111	0.856281	0.99	a		5530401A14Rik	0.120849	1.52609	3.53381	0.431854	0.665848	0.99	a
	5530601H04Rik	60.2614	-0.489354	0.30887	-1.58434	0.113117	0.221785	a		5530601H04Rik	50.5553	0.534594	0.298318	1.79203	0.0731285	0.241153	a		5530601H04Rik	78.6862	0.108596	0.253529	0.428339	0.668405	0.761227	a
	5730403I07Rik	0.31046	-2.29015	3.78831	-0.604532	0.54549	0.99	a		5730403I07Rik	0.668158	-2.91789	3.1254	-0.933605	0.350508	0.99	a		5730403I07Rik	0	NA	NA	NA	NA	0.99	a
	5730405O15Rik	9.32141	-2.05072	0.945382	-2.16919	0.030068	0.0782901	a		5730405O15Rik	4.09509	0.412141	1.3149	0.313439	0.753947	0.897849	a		5730405O15Rik	9.56283	-1.01759	0.764456	-1.33113	0.183146	0.286879	a
	5730409E04Rik	18.9402	4.75278	1.00762	4.71682	2.3956e-06	2.12186e-05	c		5730409E04Rik	25.2499	1.57073	0.51693	3.03857	0.00237704	0.0198486	a		5730409E04Rik	28.3635	3.24738	0.598323	5.42747	5.7159e-08	3.81426e-07	c
	5730412P04Rik	0.222227	0.124598	3.81694	0.0326433	0.973959	0.99	a		5730412P04Rik	0.226834	0.640008	3.53381	0.18111	0.856281	0.99	a		5730412P04Rik	0.515171	0.012162	3.52562	0.00344961	0.997248	0.99	a
	5730419F03Rik	0	NA	NA	NA	NA	0.99	a		5730419F03Rik	0	NA	NA	NA	NA	0.99	a		5730419F03Rik	0.192574	-0.667731	3.52756	-0.189289	0.849866	0.99	a
	5730420D15Rik	0.586695	-1.03773	3.59143	-0.288946	0.772623	0.99	a		5730420D15Rik	0.942065	-1.53267	2.56894	-0.596617	0.550763	0.99	a		5730420D15Rik	0.289046	2.30034	3.50889	0.655576	0.512097	0.99	a
	5730422E09Rik	6.63891	-1.4452	1.23854	-1.16685	0.243269	0.390659	a		5730422E09Rik	5.66969	-0.629959	1.13524	-0.554912	0.578955	0.800035	a		5730422E09Rik	14.1227	-1.82079	0.861419	-2.11371	0.0345403	0.0737912	a
	5730435O14Rik	2.18193	4.07029	1.87966	2.16544	0.0303539	0.0788971	a		5730435O14Rik	2.22345	4.5848	1.65676	2.76734	0.00565163	0.0387291	a		5730435O14Rik	7.30305	-0.477272	0.759268	-0.628595	0.529614	0.645467	a
	5730455P16Rik	96.1802	0.398732	0.283796	1.405	0.160022	0.287812	a		5730455P16Rik	122.859	0.0565688	0.264911	0.213539	0.830907	0.936113	a		5730455P16Rik	193.904	-0.346893	0.17423	-1.99101	0.04648	0.0948676	a
	5730488B01Rik	5.76178	-1.07415	1.30768	-0.821413	0.411411	0.566664	a		5730488B01Rik	6.1554	-0.816158	1.00215	-0.814405	0.415413	0.678267	a		5730488B01Rik	3.89274	2.38887	1.55515	1.53611	0.124512	0.213381	a
	5730507C01Rik	0.0937895	0.124598	3.81694	0.0326433	0.973959	0.99	a		5730507C01Rik	0.0952923	0.640008	3.53381	0.18111	0.856281	0.99	a		5730507C01Rik	0.695982	-1.51484	2.5121	-0.603018	0.546497	0.99	a
	5730508B09Rik	28.665	0.350475	0.523727	0.669194	0.503372	0.650696	a		5730508B09Rik	45.7101	-0.553539	0.413416	-1.33894	0.18059	0.428171	a		5730508B09Rik	62.1011	-0.53593	0.371095	-1.44419	0.148687	0.244364	a
	5730559C18Rik	0	NA	NA	NA	NA	0.99	a		5730559C18Rik	0	NA	NA	NA	NA	0.99	a		5730559C18Rik	15.3874	-7.00037	1.1761	-5.95217	2.64614e-09	2.09001e-08	b
	5830405F06Rik	0.328463	-0.241073	3.80489	-0.0633587	0.949481	0.99	a		5830405F06Rik	0.395026	-0.124776	3.51734	-0.0354744	0.971701	0.99	a		5830405F06Rik	1.65756	-2.20229	1.77145	-1.24321	0.21379	0.323862	a
	5830411N06Rik	5.17296	5.3321	1.54809	3.4443	0.000572539	0.00275677	c		5830411N06Rik	5.40465	5.13	1.33103	3.85416	0.000116125	0.0016602	c		5830411N06Rik	8.59115	2.39244	0.782542	3.05727	0.00223364	0.00668065	c
	5830415B17Rik	135.233	-0.249559	0.279537	-0.892759	0.371986	0.528773	a		5830415B17Rik	136.211	0.216227	0.346283	0.624424	0.532349	0.766793	a		5830415B17Rik	163.143	0.65619	0.245586	2.67194	0.00754145	0.0196826	a
	5830415F09Rik	30.3479	-0.340772	0.702938	-0.484782	0.627831	0.753929	a		5830415F09Rik	31.2736	0.0363872	0.739504	0.0492049	0.960756	0.98604	a		5830415F09Rik	28.643	1.58822	0.700762	2.26641	0.023426	0.0529281	a
	5830415G21Rik	0	NA	NA	NA	NA	0.99	a		5830415G21Rik	0	NA	NA	NA	NA	0.99	a		5830415G21Rik	10.2104	-6.40803	1.18807	-5.39366	6.90363e-08	4.56792e-07	b
	5830416P10Rik	340.484	-0.869476	0.256978	-3.38347	0.000715769	0.0033465	a		5830416P10Rik	328.767	-0.308128	0.295257	-1.04359	0.296674	0.565991	a		5830416P10Rik	556.363	-0.830662	0.223712	-3.71309	0.000204742	0.000767141	a
	5830417I10Rik	2.57022	4.29863	1.74434	2.46433	0.0137269	0.0415771	a		5830417I10Rik	4.82249	0.261221	0.806639	0.323839	0.74606	0.895018	a		5830417I10Rik	4.05678	2.91526	1.1939	2.4418	0.0146144	0.0351127	a
	5830418P13Rik	7.37393	-0.0216862	1.01866	-0.021289	0.983015	0.991576	a		5830418P13Rik	9.14868	-0.189301	0.668307	-0.283254	0.776982	0.910394	a		5830418P13Rik	230.002	-5.23758	0.29433	-17.7949	7.73789e-71	1.69136e-68	b
	5830428H23Rik	449.309	-1.82243	0.194918	-9.34975	8.78522e-21	6.68978e-19	b		5830428H23Rik	309.751	-0.547971	0.237259	-2.30959	0.0209107	0.101863	a		5830428H23Rik	346.465	-0.0255651	0.177424	-0.144091	0.885429	0.923605	a
	5830432E09Rik	35.7391	0.444863	0.395734	1.12415	0.260951	0.411009	a		5830432E09Rik	40.9315	0.433138	0.31375	1.38052	0.167427	0.409254	a		5830432E09Rik	68.7913	-0.188108	0.273889	-0.686804	0.492206	0.610605	a
	5830444B04Rik	101.555	1.39753	1.01107	1.38223	0.166901	0.29704	a		5830444B04Rik	105.827	1.67509	0.90034	1.8605	0.0628144	0.217335	a		5830444B04Rik	134.55	2.12782	0.866794	2.45481	0.0140959	0.0340148	a
	5830444F18Rik	1559.99	-2.83076	0.270506	-10.4647	1.25473e-25	1.45337e-23	b		5830444F18Rik	925.55	-1.42336	0.422303	-3.37047	0.000750393	0.00794467	b		5830444F18Rik	1471.3	-1.71522	0.253801	-6.75815	1.39765e-11	1.41787e-10	b
	5830454E08Rik	8.05325	-0.266738	0.763071	-0.349559	0.72667	0.830422	a		5830454E08Rik	13.9699	-1.18399	0.529891	-2.2344	0.0254567	0.117058	a		5830454E08Rik	12.7452	-0.239367	0.610393	-0.392152	0.694946	0.781877	a
	5830462I19Rik	2.09646	-0.49098	1.85098	-0.265254	0.790813	0.874878	a		5830462I19Rik	2.86362	-0.728131	1.29777	-0.561065	0.574754	0.796805	a		5830462I19Rik	2.8742	0.0325884	1.34068	0.0243073	0.980607	0.987406	a
	5830468F06Rik	66.4828	-0.400881	0.363411	-1.10311	0.269981	0.421274	a		5830468F06Rik	128.566	-1.46768	0.30529	-4.80751	1.52825e-06	3.97762e-05	b		5830468F06Rik	53.0579	2.81546	0.394763	7.13203	9.88967e-13	1.10461e-11	c
	5930403N24Rik	1.55689	-0.25961	2.29722	-0.113011	0.910022	0.948948	a		5930403N24Rik	0.816824	3.16872	2.89885	1.09309	0.274352	0.99	a		5930403N24Rik	8.58368	-2.55308	0.861324	-2.96413	0.00303535	0.00881077	b
	5930412G12Rik	0.293347	-0.837177	3.81694	-0.219332	0.826391	0.99	a		5930412G12Rik	0.106646	0.640008	3.53381	0.18111	0.856281	0.99	a		5930412G12Rik	24.6934	-6.95459	1.08747	-6.39521	1.60327e-10	1.44896e-09	b
	5930422O12Rik	0.417565	1.71432	3.75825	0.456148	0.648283	0.99	a		5930422O12Rik	0.426585	2.23163	3.47026	0.643073	0.520177	0.99	a		5930422O12Rik	0.859265	1.09111	2.6828	0.406705	0.684225	0.99	a
	6030408B16Rik	0.25985	1.17926	3.77967	0.312	0.75504	0.99	a		6030408B16Rik	0.690614	-0.45399	2.77239	-0.163754	0.869925	0.99	a		6030408B16Rik	0.454137	1.86442	3.49297	0.533763	0.593505	0.99	a
	6030442K20Rik	6.42671	-0.00674094	1.252	-0.00538414	0.995704	0.998132	a		6030442K20Rik	4.3837	2.77271	1.30527	2.12425	0.0336493	0.142626	a		6030442K20Rik	9.82277	0.0668465	0.860253	0.0777056	0.938062	0.960545	a
	6030443J06Rik	5.31315	0.404599	1.33381	0.303342	0.76163	0.855132	a		6030443J06Rik	5.65474	0.652751	1.23863	0.526994	0.598197	0.811504	a		6030443J06Rik	10.0182	-0.162698	0.849989	-0.191412	0.848203	0.898182	a
	6030445D17Rik	0.925632	1.58016	2.75418	0.573733	0.566149	0.99	a		6030445D17Rik	1.11884	1.06547	2.12847	0.50058	0.616667	0.99	a		6030445D17Rik	1.01942	3.92955	2.75316	1.42729	0.153497	0.250625	a
	6030458C11Rik	92.5115	-0.324722	0.275343	-1.17934	0.238264	0.384702	a		6030458C11Rik	100.722	-0.0945186	0.23821	-0.396788	0.691524	0.866593	a		6030458C11Rik	123.688	0.212255	0.240935	0.880964	0.378337	0.501657	a
	6030460B20Rik	14.7296	-0.502951	0.664474	-0.756916	0.4491	0.601139	a		6030460B20Rik	12.3259	0.54016	0.580453	0.930583	0.352069	0.621584	a		6030460B20Rik	15.5287	0.8506	0.575911	1.47697	0.139685	0.23285	a
	6030468B19Rik	0.624861	2.18739	3.11335	0.702585	0.482315	0.99	a		6030468B19Rik	0.855495	1.29079	2.35923	0.547124	0.584294	0.99	a		6030468B19Rik	3.91144	-2.09095	1.23775	-1.68932	0.0911584	0.165421	a
	6230400D17Rik	3.38085	0.197192	1.30233	0.151415	0.879648	0.929279	a		6230400D17Rik	4.48113	-0.183032	0.927826	-0.19727	0.843616	0.940504	a		6230400D17Rik	4.61188	0.702701	1.02721	0.684085	0.493921	0.612046	a
	6230415J03Rik	35.351	-0.227297	0.430479	-0.52801	0.597492	0.729155	a		6230415J03Rik	31.2923	0.672244	0.439536	1.52944	0.126155	0.344293	a		6230415J03Rik	55.3257	-0.149614	0.368604	-0.405894	0.684821	0.774424	a
	6330403A02Rik	1.96174	0.509659	1.68471	0.30252	0.762256	0.855457	a		6330403A02Rik	6.42553	-1.91986	1.2115	-1.5847	0.113036	0.320666	a		6330403A02Rik	1.9472	3.30849	1.72385	1.91924	0.0549535	0.10906	a
	6330403K07Rik	9.11598	2.58758	0.949128	2.72627	0.0064055	0.0219999	a		6330403K07Rik	13.6939	0.635357	0.514182	1.23567	0.216582	0.473505	a		6330403K07Rik	12.5773	3.2257	0.662533	4.86873	1.12315e-06	6.19331e-06	c
	6330403L08Rik	0.735427	1.24233	2.6263	0.473033	0.63619	0.99	a		6330403L08Rik	0.592214	2.70908	2.75524	0.983244	0.325487	0.99	a		6330403L08Rik	1.08803	1.59485	1.82507	0.873854	0.382198	0.505488	a
	6330403N20Rik	6.31668	0.2436	0.975344	0.249758	0.802775	0.882387	a		6330403N20Rik	6.07777	0.943842	1.01087	0.933692	0.350463	0.620096	a		6330403N20Rik	6.81604	1.94262	0.861546	2.2548	0.0241456	0.054332	a
	6330408A02Rik	37.9501	-0.468588	0.470228	-0.996512	0.319002	0.47518	a		6330408A02Rik	40.1621	-0.157888	0.425976	-0.370651	0.710898	0.877933	a		6330408A02Rik	76.7579	-0.992982	0.348269	-2.85119	0.0043556	0.0121388	a
	6330409D20Rik	0.346467	1.51292	3.76545	0.401789	0.687839	0.99	a		6330409D20Rik	0.353965	2.03024	3.47805	0.583731	0.559401	0.99	a		6330409D20Rik	0.685363	1.41204	3.26824	0.432048	0.665706	0.99	a
	6330416G13Rik	141.469	0.470957	0.229104	2.05565	0.0398165	0.0983927	a		6330416G13Rik	207.32	-0.27774	0.210867	-1.31713	0.187794	0.437709	a		6330416G13Rik	269.667	-0.148107	0.167824	-0.882517	0.377498	0.500781	a
	6330418K02Rik	16.1697	-0.378839	0.5654	-0.670036	0.502835	0.650257	a		6330418K02Rik	13.1432	0.770938	0.601417	1.28187	0.199889	0.453148	a		6330418K02Rik	15.0636	1.643	0.579045	2.83743	0.00454788	0.0126112	a
	6330549D23Rik	3.57502	0.338352	1.34364	0.251817	0.801182	0.881691	a		6330549D23Rik	5.40348	-0.503233	0.87489	-0.575195	0.565159	0.789561	a		6330549D23Rik	6.84643	-0.308242	0.828633	-0.371989	0.709901	0.794234	a
	6330562C20Rik	14.794	3.29719	0.819767	4.02211	5.76801e-05	0.000361238	c		6330562C20Rik	19.9905	1.24147	0.641871	1.93414	0.0530955	0.194477	a		6330562C20Rik	35.5278	0.253526	0.363649	0.697173	0.485695	0.604837	a
	6430503K07Rik	0	NA	NA	NA	NA	0.99	a		6430503K07Rik	0	NA	NA	NA	NA	0.99	a		6430503K07Rik	0.0831429	0.0834177	3.53381	0.0236056	0.981167	0.99	a
	6430511E19Rik	26.6128	-1.01308	0.531184	-1.90722	0.0564924	0.12958	a		6430511E19Rik	25.8468	-0.460704	0.454271	-1.01416	0.310505	0.580446	a		6430511E19Rik	41.3907	-0.838299	0.346785	-2.41735	0.0156342	0.0371638	a
	6430531B16Rik	3.24407	4.6086	1.68279	2.73867	0.00616891	0.0213299	a		6430531B16Rik	4.28273	1.70054	1.04964	1.62012	0.105206	0.30588	a		6430531B16Rik	4.52596	6.00391	1.41866	4.23211	2.31514e-05	0.000103792	c
	6430548M08Rik	15.5668	0.472883	0.735566	0.642883	0.5203	0.665466	a		6430548M08Rik	12.2199	2.43225	0.720674	3.37497	0.000738228	0.00784144	c		6430548M08Rik	20.7022	1.0893	0.553659	1.96746	0.0491301	0.0995739	a
	6430550D23Rik	38.1792	-0.593085	0.403795	-1.46878	0.141894	0.263744	a		6430550D23Rik	30.4142	0.572476	0.529754	1.08064	0.279855	0.547812	a		6430550D23Rik	57.06	-0.357138	0.31154	-1.14636	0.251644	0.368126	a
	6430562O15Rik	6.61628	-1.19856	1.27104	-0.942973	0.345695	0.503046	a		6430562O15Rik	5.50486	-0.255441	1.25772	-0.203098	0.839058	0.93935	a		6430562O15Rik	20.7341	-2.52977	0.73898	-3.42332	0.000618616	0.00209961	b
	6430571L13Rik	4.72508	5.20465	1.72044	3.02518	0.00248485	0.00979167	c		6430571L13Rik	7.83756	0.727827	0.933276	0.779862	0.435472	0.693859	a		6430571L13Rik	20.7863	-1.03792	0.571627	-1.81573	0.0694123	0.132302	a
	6430573P05Rik	2.02665	2.92425	1.94889	1.50047	0.133493	0.251911	a		6430573P05Rik	2.02972	3.68215	1.73006	2.12834	0.0333093	0.141617	a		6430573P05Rik	5.5095	-0.0785922	0.92259	-0.0851864	0.932113	0.956419	a
	6430590A07Rik	109.407	-1.51536	0.257166	-5.89251	3.80363e-09	6.03299e-08	b		6430590A07Rik	73.2998	-0.0960968	0.392037	-0.245122	0.806362	0.924737	a		6430590A07Rik	116.673	-0.495277	0.200814	-2.46634	0.01365	0.0330789	a
	6530401F13Rik	1.48663	-1.12038	2.32061	-0.482796	0.629241	0.755291	a		6530401F13Rik	0.973239	0.576485	2.19661	0.262443	0.79298	0.99	a		6530401F13Rik	2.10304	-0.678716	1.58957	-0.426981	0.669393	0.761928	a
	6530402F18Rik	29.384	0.980974	0.540797	1.81394	0.0696867	0.152787	a		6530402F18Rik	27.6758	1.8645	0.513625	3.63008	0.000283328	0.00350193	c		6530402F18Rik	69.5525	-0.403892	0.331821	-1.2172	0.223528	0.334972	a
	6530409C15Rik	3.09838	0.48438	1.55881	0.310736	0.756001	0.85076	a		6530409C15Rik	5.2946	-0.666347	1.08325	-0.615139	0.538463	0.770879	a		6530409C15Rik	6.13594	-0.252716	1.20738	-0.20931	0.834206	0.888465	a
	6530411M01Rik	0.468948	1.88067	3.75077	0.501409	0.616083	0.99	a		6530411M01Rik	0.476461	2.39099	3.46252	0.690534	0.489859	0.99	a		6530411M01Rik	0.648104	3.27235	3.46293	0.944967	0.344676	0.99	a
	6720427I07Rik	56.5206	-2.21779	0.392305	-5.65323	1.57458e-08	2.21357e-07	b		6720427I07Rik	42.2822	-1.19598	0.371456	-3.21971	0.00128319	0.0121958	a		6720427I07Rik	85.5333	-1.95111	0.289839	-6.7317	1.67696e-11	1.68846e-10	b
	6720464F23Rik	197.918	1.77333	0.217926	8.13732	4.04126e-16	1.78205e-14	c		6720464F23Rik	227.719	1.4164	0.720165	1.96677	0.0492097	0.185132	a		6720464F23Rik	244.81	3.59352	0.25287	14.2109	7.83755e-46	6.06297e-44	c
	6720483E21Rik	0	NA	NA	NA	NA	0.99	a		6720483E21Rik	0	NA	NA	NA	NA	0.99	a		6720483E21Rik	0.19803	-0.709173	3.52562	-0.201148	0.840582	0.99	a
	6720489N17Rik	9.02987	-0.477886	0.873734	-0.546947	0.584415	0.718796	a		6720489N17Rik	9.07995	-0.0411575	0.68505	-0.0600796	0.952092	0.982028	a		6720489N17Rik	13.9783	-0.363655	0.650004	-0.559465	0.575844	0.68576	a
	6820402A03Rik	27.8634	-1.92488	0.564926	-3.40731	0.000656056	0.00310348	b		6820402A03Rik	15.4164	-0.139657	0.683307	-0.204384	0.838054	0.938914	a		6820402A03Rik	36.9032	-1.39204	0.405251	-3.43501	0.000592528	0.00202552	b
	6820408C15Rik	0	NA	NA	NA	NA	0.99	a		6820408C15Rik	0.607264	-2.76615	3.44816	-0.80221	0.422431	0.99	a		6820408C15Rik	0	NA	NA	NA	NA	0.99	a
	6820431F20Rik	8.43913	-1.1994	0.88289	-1.35849	0.174308	0.30683	a		6820431F20Rik	7.63019	-0.495409	0.794598	-0.623472	0.532975	0.766888	a		6820431F20Rik	11.2424	-0.6919	0.728471	-0.949798	0.342215	0.465381	a
	8030451A03Rik	48.3498	6.66572	1.1244	5.92825	3.06188e-09	4.94713e-08	c		8030451A03Rik	49.8934	5.61592	0.72249	7.77301	7.66446e-15	1.53677e-12	c		8030451A03Rik	67.301	6.64486	1.03085	6.446	1.14843e-10	1.05773e-09	c
	8030453O22Rik	0.364242	1.56592	3.76347	0.416085	0.677348	0.99	a		8030453O22Rik	0.699186	0.241393	2.7455	0.0879232	0.929938	0.99	a		8030453O22Rik	0.673355	1.59918	2.86273	0.558623	0.576419	0.99	a
	8030462N17Rik	11.2579	0.320604	0.892598	0.359181	0.71946	0.824814	a		8030462N17Rik	15.2879	-0.174339	0.566702	-0.307637	0.758359	0.899819	a		8030462N17Rik	22.1225	-0.327179	0.542162	-0.603471	0.546195	0.660044	a
	8030474K03Rik	0	NA	NA	NA	NA	0.99	a		8030474K03Rik	0	NA	NA	NA	NA	0.99	a		8030474K03Rik	2.81066	-4.55277	1.55134	-2.93473	0.00333833	0.00958513	b
	8430408G22Rik	0.316017	0.947403	3.79151	0.249875	0.802684	0.99	a		8430408G22Rik	0.443635	0.731624	3.16139	0.231425	0.816985	0.99	a		8430408G22Rik	0.442824	2.34878	3.50598	0.669936	0.502899	0.99	a
	8430419K02Rik	0.104391	0.124598	3.81694	0.0326433	0.973959	0.99	a		8430419K02Rik	0.106646	0.640008	3.53381	0.18111	0.856281	0.99	a		8430419K02Rik	0.144523	1.52609	3.53381	0.431854	0.665848	0.99	a
	8430419L09Rik	35.7569	-1.15077	0.545229	-2.11061	0.0348056	0.0881374	a		8430419L09Rik	52.3253	-1.51108	0.470758	-3.20988	0.00132791	0.0125169	a		8430419L09Rik	180.378	-3.15506	0.362972	-8.69229	3.55192e-18	6.09763e-17	b
	8430423G03Rik	0	NA	NA	NA	NA	0.99	a		8430423G03Rik	0.121509	-0.802664	3.53381	-0.227138	0.820316	0.99	a		8430423G03Rik	5.9847	-5.64096	1.29592	-4.35287	1.34368e-05	6.26761e-05	b
	8430429K09Rik	43.8577	-0.769182	0.358424	-2.14601	0.0318723	0.0820399	a		8430429K09Rik	63.1921	-1.14599	0.26292	-4.3587	1.3084e-05	0.000255098	b		8430429K09Rik	106.202	-1.5645	0.228499	-6.84684	7.55003e-12	7.81098e-11	b
	8430432A02Rik	0.104391	0.124598	3.81694	0.0326433	0.973959	0.99	a		8430432A02Rik	1.08719	-2.76275	2.42073	-1.14129	0.253751	0.99	a		8430432A02Rik	0.49399	-0.831315	3.11294	-0.267052	0.789429	0.99	a
	9030204H09Rik	1.25795	-1.88867	2.7908	-0.676749	0.498565	0.99	a		9030204H09Rik	0.319939	1.89034	3.48409	0.542564	0.58743	0.99	a		9030204H09Rik	1.98579	-1.72337	1.86777	-0.922688	0.35617	0.479364	a
	9030407P20Rik	8.55369	-0.489568	0.735407	-0.665711	0.505596	0.652617	a		9030407P20Rik	8.16451	0.11824	0.707984	0.167009	0.867363	0.949824	a		9030407P20Rik	11.1742	0.102274	0.61571	0.166107	0.868073	0.912131	a
	9030612E09Rik	0	NA	NA	NA	NA	0.99	a		9030612E09Rik	0	NA	NA	NA	NA	0.99	a		9030612E09Rik	0.289621	-1.26502	3.48174	-0.36333	0.716358	0.99	a
	9030617O03Rik	85.967	0.634416	0.295089	2.14992	0.0315619	0.0814322	a		9030617O03Rik	90.5097	0.927656	0.296271	3.13111	0.00174148	0.0155831	a		9030617O03Rik	104.465	1.7734	0.257768	6.87983	5.99221e-12	6.25439e-11	c
	9030619P08Rik	0	NA	NA	NA	NA	0.99	a		9030619P08Rik	0	NA	NA	NA	NA	0.99	a		9030619P08Rik	0.560828	-2.22313	2.93651	-0.757066	0.44901	0.99	a
	9030624G23Rik	0.409806	1.56116	3.76364	0.414802	0.678287	0.99	a		9030624G23Rik	0.417418	2.07349	3.47629	0.596467	0.550863	0.99	a		9030624G23Rik	1.98778	-1.48823	1.71679	-0.866871	0.386013	0.509462	a
	9030624J02Rik	129.164	0.302166	0.246333	1.22666	0.219952	0.36243	a		9030624J02Rik	162.631	0.0238061	0.233147	0.102108	0.918671	0.970226	a		9030624J02Rik	207.315	0.230803	0.162319	1.42191	0.155052	0.252571	a
	9130008F23Rik	2.40415	1.59049	1.8797	0.846141	0.397474	0.553335	a		9130008F23Rik	1.97842	4.41857	1.99525	2.21455	0.026791	0.121608	a		9130008F23Rik	2.70715	5.3087	1.86909	2.84026	0.00450762	0.0125087	a
	9130011E15Rik	8.72432	0.340012	0.903897	0.376163	0.706796	0.815644	a		9130011E15Rik	12.2367	-0.268607	0.733947	-0.365976	0.714383	0.880014	a		9130011E15Rik	17.9379	-0.438945	0.515312	-0.851805	0.394322	0.517975	a
	9130019O22Rik	14.1218	-1.21146	0.598142	-2.02537	0.042829	0.104673	a		9130019O22Rik	13.8788	-0.709279	0.51693	-1.3721	0.170033	0.412535	a		9130019O22Rik	20.7229	-0.906696	0.468819	-1.934	0.0531133	0.106148	a
	9130019P16Rik	26.0681	0.533186	0.489109	1.09012	0.275662	0.427139	a		9130019P16Rik	23.6861	1.50117	0.61531	2.43969	0.0146999	0.0788034	a		9130019P16Rik	25.4551	3.84318	0.608187	6.31908	2.63123e-10	2.32216e-09	c
	9130023H24Rik	12.2168	0.841582	0.774458	1.08667	0.277182	0.428969	a		9130023H24Rik	15.5355	0.37743	0.586006	0.644072	0.519529	0.758352	a		9130023H24Rik	21.5682	0.324929	0.584996	0.555438	0.578595	0.687593	a
	9130024F11Rik	0.826503	-0.708953	2.78176	-0.254858	0.798833	0.99	a		9130024F11Rik	0.367567	2.07054	3.4764	0.595599	0.551443	0.99	a		9130024F11Rik	0.667225	1.58767	2.84397	0.558258	0.576668	0.99	a
	9130208D14Rik	4.71572	0.551484	1.30672	0.422037	0.672998	0.790564	a		9130208D14Rik	3.79147	2.3418	1.33919	1.74866	0.0803492	0.257018	a		9130208D14Rik	4.52398	4.51581	1.53586	2.94024	0.00327953	0.00943649	c
	9130213A22Rik	0.890657	0.485019	2.46033	0.197136	0.843721	0.99	a		9130213A22Rik	0.719296	2.00223	2.33745	0.85659	0.391671	0.99	a		9130213A22Rik	1.66633	-0.0164483	1.74841	-0.00940754	0.992494	0.995161	a
	9130221H12Rik	63.2883	0.169209	0.295714	0.572205	0.567183	0.704928	a		9130221H12Rik	100.167	-0.66214	0.239472	-2.765	0.00569222	0.0389252	a		9130221H12Rik	108.174	-0.0633112	0.212425	-0.29804	0.765672	0.838604	a
	9130230L23Rik	3.02848	3.46995	1.67341	2.07358	0.038118	0.0949947	a		9130230L23Rik	4.76761	0.646511	0.940994	0.68705	0.492051	0.740356	a		9130230L23Rik	21.8114	-2.24385	0.579129	-3.87452	0.000106837	0.000422981	b
	9130230N09Rik	12.872	-0.142067	0.712012	-0.199529	0.841849	0.906318	a		9130230N09Rik	12.3245	0.49137	0.656089	0.748939	0.453894	0.70984	a		9130230N09Rik	13.1962	1.52658	0.625279	2.44144	0.014629	0.0351432	a
	9130401M01Rik	99.039	0.422229	0.280151	1.50715	0.131772	0.249469	a		9130401M01Rik	128.469	0.0214031	0.255482	0.0837753	0.933235	0.974085	a		9130401M01Rik	145.906	0.616566	0.201997	3.05236	0.00227051	0.00677906	a
	9130410C08Rik	0	NA	NA	NA	NA	0.99	a		9130410C08Rik	0	NA	NA	NA	NA	0.99	a		9130410C08Rik	0.183181	-0.650545	3.52838	-0.184375	0.85372	0.99	a
	9230102O04Rik	2.64759	4.32662	1.78777	2.42012	0.0155153	0.0456923	a		9230102O04Rik	2.69983	4.84025	1.57503	3.07311	0.00211843	0.0180891	a		9230102O04Rik	3.78864	4.99904	1.45843	3.42769	0.000608749	0.0020723	c
	9230104M06Rik	2.62026	0.826109	2.19773	0.375893	0.706997	0.815819	a		9230104M06Rik	2.01218	3.56209	2.25643	1.57864	0.114419	0.322897	a		9230104M06Rik	2.79276	3.78321	2.13217	1.77435	0.0760051	0.142507	a
	9230105E05Rik	0.281369	1.26142	3.77588	0.334074	0.738324	0.99	a		9230105E05Rik	0.285877	1.77298	3.48959	0.508077	0.611399	0.99	a		9230105E05Rik	0.388863	2.65809	3.48937	0.761767	0.446199	0.99	a
	9230110C19Rik	0.0937895	0.124598	3.81694	0.0326433	0.973959	0.99	a		9230110C19Rik	0.422358	-1.20122	3.49869	-0.343334	0.731347	0.99	a		9230110C19Rik	1.47302	-2.76774	2.00525	-1.38024	0.167512	0.268356	a
	9230111E07Rik	21.361	0.36027	0.571559	0.630328	0.52848	0.672633	a		9230111E07Rik	27.6327	-0.00297208	0.485545	-0.00612112	0.995116	0.997881	a		9230111E07Rik	24.0466	1.81797	0.532013	3.41715	0.000632804	0.0021441	c
	9230112E08Rik	16.2305	0.683611	0.599075	1.14111	0.253824	0.40317	a		9230112E08Rik	21.2795	0.194474	0.46635	0.417012	0.67667	0.856928	a		9230112E08Rik	28.257	0.280359	0.418676	0.669633	0.503092	0.621204	a
	9230114K14Rik	22.6848	1.34059	0.512781	2.61435	0.00893966	0.0290477	a		9230114K14Rik	32.1279	0.331622	0.427568	0.7756	0.437985	0.696156	a		9230114K14Rik	67.1715	-0.797295	0.264978	-3.00891	0.0026219	0.00772153	a
	9230116N13Rik	11.8946	-0.386488	0.705911	-0.547502	0.584034	0.718435	a		9230116N13Rik	12.393	-0.0429284	0.533315	-0.0804935	0.935845	0.975361	a		9230116N13Rik	10.9204	1.68736	0.641968	2.62843	0.00857811	0.0220259	a
	9230117E06Rik	0.606521	0.754117	3.58844	0.210151	0.833549	0.99	a		9230117E06Rik	0.426585	2.23163	3.47026	0.643073	0.520177	0.99	a		9230117E06Rik	1.77407	-0.979909	1.69306	-0.578779	0.562738	0.674683	a
	9330020H09Rik	7.31617	0.9775	0.938924	1.04109	0.297836	0.45217	a		9330020H09Rik	8.28587	0.904759	0.745132	1.21423	0.224661	0.484108	a		9330020H09Rik	13.5067	0.242104	0.587331	0.412211	0.680185	0.770898	a
	9330104G04Rik	3.10781	-1.40056	1.28729	-1.08799	0.276599	0.428309	a		9330104G04Rik	7.5687	-2.65002	0.8751	-3.02825	0.00245975	0.0203717	a		9330104G04Rik	3.24171	-0.274991	1.14089	-0.241032	0.809531	0.870893	a
	9330111N05Rik	1.18909	3.21137	2.8004	1.14676	0.251482	0.99	a		9330111N05Rik	1.21163	3.72521	2.58153	1.44302	0.149014	0.99	a		9330111N05Rik	1.64486	4.60836	2.37177	1.94301	0.0520155	0.104405	a
	9330132A10Rik	5.33636	4.36647	1.66733	2.61883	0.00882313	0.0287031	a		9330132A10Rik	5.24587	5.83945	1.56224	3.73787	0.000185589	0.00248487	c		9330132A10Rik	7.12758	6.72388	1.47486	4.55898	5.14019e-06	2.56505e-05	c
	9330133O14Rik	51.6919	1.31183	0.369046	3.55465	0.000378488	0.00192796	c		9330133O14Rik	79.0126	0.0651851	0.282054	0.231108	0.817231	0.930239	a		9330133O14Rik	129.307	-0.436254	0.231549	-1.88407	0.059556	0.116655	a
	9330136K24Rik	24.2809	1.05903	0.630845	1.67875	0.0932017	0.190931	a		9330136K24Rik	26.3091	1.18788	0.579774	2.04887	0.0404747	0.162309	a		9330136K24Rik	31.0404	2.00654	0.47814	4.19656	2.70994e-05	0.000120202	c
	9330151L19Rik	40.6582	-1.05704	0.449888	-2.34956	0.0187955	0.0534119	a		9330151L19Rik	32.3458	-0.00559517	0.400768	-0.0139611	0.988861	0.995666	a		9330151L19Rik	36.8265	0.556792	0.411078	1.35447	0.175587	0.277719	a
	9330154J02Rik	2.23002	4.06974	1.86584	2.18119	0.0291694	0.0762992	a		9330154J02Rik	2.40032	3.85584	1.56025	2.4713	0.0134623	0.0738154	a		9330154J02Rik	3.10957	5.4652	1.57022	3.48054	0.000500406	0.0017365	c
	9330154K18Rik	7.56687	-0.0724867	0.817551	-0.0886633	0.92935	0.960232	a		9330154K18Rik	8.93135	-0.0811857	0.744694	-0.109019	0.913188	0.967833	a		9330154K18Rik	9.39869	0.757046	0.613649	1.23368	0.217323	0.327726	a
	9330159F19Rik	0.538244	1.97101	3.72398	0.529275	0.596615	0.99	a		9330159F19Rik	0.54896	2.48441	3.39995	0.730721	0.46495	0.99	a		9330159F19Rik	1.02235	1.31374	2.31236	0.568137	0.569942	0.681017	a
	9330159M07Rik	4.00062	4.9247	1.60711	3.06431	0.0021817	0.00877244	c		9330159M07Rik	4.42895	3.4591	1.21698	2.84237	0.00447794	0.0321087	a		9330159M07Rik	8.37079	0.982537	0.757577	1.29695	0.19465	0.300808	a
	9330160F10Rik	17.5343	-0.600992	0.607459	-0.989354	0.32249	0.479118	a		9330160F10Rik	15.7636	0.205412	0.7297	0.281502	0.778326	0.910702	a		9330160F10Rik	43.5739	-1.49945	0.437515	-3.4272	0.00060985	0.00207568	b
	9330161L09Rik	1.35153	1.26701	2.00789	0.631015	0.52803	0.672217	a		9330161L09Rik	1.81873	0.504342	1.54085	0.327314	0.743431	0.893839	a		9330161L09Rik	2.6603	0.278598	1.48735	0.187312	0.851416	0.900519	a
	9330162012Rik	2.27865	-0.872953	1.88908	-0.462105	0.644006	0.766969	a		9330162012Rik	2.15641	-0.266366	1.47871	-0.180134	0.857047	0.94531	a		9330162012Rik	1.65643	1.95634	1.95281	1.00181	0.316435	0.4386	a
	9330175E14Rik	285.348	-1.14793	0.224743	-5.10774	3.26028e-07	3.52333e-06	b		9330175E14Rik	248.754	-0.350163	0.297273	-1.17792	0.238829	0.501708	a		9330175E14Rik	157.2	4.24439	0.279001	15.2128	2.90847e-52	2.97138e-50	c
	9330179D12Rik	5.52984	1.55495	1.10316	1.40954	0.158675	0.286263	a		9330179D12Rik	6.42503	1.15068	0.76693	1.50037	0.133519	0.356442	a		9330179D12Rik	6.22297	5.73093	1.30354	4.39642	1.10052e-05	5.21752e-05	c
	9330182L06Rik	0.104391	0.124598	3.81694	0.0326433	0.973959	0.99	a		9330182L06Rik	0.228155	-0.0813257	3.53381	-0.0230136	0.981639	0.99	a		9330182L06Rik	1.49777	-2.77716	1.99847	-1.38964	0.164637	0.264902	a
	9430002A10Rik	2.70472	0.1925	1.59254	0.120876	0.903789	0.945584	a		9430002A10Rik	4.19931	-0.580018	1.20043	-0.483174	0.628972	0.831784	a		9430002A10Rik	8.72864	-1.43036	0.815808	-1.75331	0.0795492	0.148173	a
	9430007A20Rik	0	NA	NA	NA	NA	0.99	a		9430007A20Rik	0	NA	NA	NA	NA	0.99	a		9430007A20Rik	0.166286	-0.574645	3.53121	-0.162733	0.870728	0.99	a
	9430015G10Rik	62.692	-0.583379	0.31314	-1.863	0.0624625	0.140295	a		9430015G10Rik	74.0219	-0.538553	0.320657	-1.67953	0.0930487	0.282152	a		9430015G10Rik	106.01	-0.653694	0.237607	-2.75115	0.00593859	0.0159386	a
	9430016H08Rik	60.6711	-0.287179	0.41341	-0.69466	0.487269	0.635726	a		9430016H08Rik	57.8765	0.334893	0.419075	0.799123	0.424219	0.684792	a		9430016H08Rik	91.2811	-0.0897826	0.312457	-0.287343	0.773849	0.844371	a
	9430020K01Rik	1.59199	3.61164	2.29332	1.57485	0.11529	0.224999	a		9430020K01Rik	2.24291	1.38946	1.36306	1.01937	0.308025	0.577339	a		9430020K01Rik	7.52137	-1.24597	0.918245	-1.3569	0.174813	0.276937	a
	9430024E24Rik	0	NA	NA	NA	NA	0.99	a		9430024E24Rik	0	NA	NA	NA	NA	0.99	a		9430024E24Rik	0.403935	-1.7407	3.4544	-0.503907	0.614327	0.99	a
	9430025C20Rik	8.85289	1.30506	1.02089	1.27835	0.201125	0.34013	a		9430025C20Rik	7.75635	3.10602	0.96374	3.22289	0.00126906	0.0120884	a		9430025C20Rik	9.79424	4.67248	0.982745	4.75452	1.98917e-06	1.0641e-05	c
	9430034N14Rik	60.7136	-1.32952	0.292243	-4.54937	5.38076e-06	4.38133e-05	b		9430034N14Rik	41.1858	0.134657	0.432515	0.311336	0.755546	0.898703	a		9430034N14Rik	49.3181	0.560082	0.345732	1.61999	0.105235	0.185869	a
	9430037G07Rik	0.468948	1.88067	3.75077	0.501409	0.616083	0.99	a		9430037G07Rik	0.476461	2.39099	3.46252	0.690534	0.489859	0.99	a		9430037G07Rik	0.749088	2.55811	3.147	0.812874	0.41629	0.99	a
	9430037O13Rik	5.18136	5.29592	1.49648	3.53891	0.000401785	0.0020309	c		9430037O13Rik	7.18946	1.45445	0.861267	1.68873	0.0912706	0.278613	a		9430037O13Rik	32.073	-1.83705	0.421063	-4.3629	1.28349e-05	6.00623e-05	b
	9430038I01Rik	40.2148	-0.364477	0.406583	-0.896439	0.370019	0.526704	a		9430038I01Rik	41.8359	-0.0119743	0.408711	-0.0292977	0.976627	0.991265	a		9430038I01Rik	47.9017	0.54817	0.328081	1.67084	0.0947534	0.170741	a
	9430053O09Rik	0.433084	1.77662	3.75606	0.473	0.636213	0.99	a		9430053O09Rik	0.442456	2.29415	3.46786	0.661547	0.508261	0.99	a		9430053O09Rik	0.604244	3.18188	3.46779	0.917554	0.358853	0.99	a
	9430060I03Rik	12.8504	-0.506355	0.757762	-0.668224	0.50399	0.651138	a		9430060I03Rik	15.7818	-0.586571	0.649807	-0.902685	0.366693	0.63601	a		9430060I03Rik	28.9617	-1.2451	0.548635	-2.26945	0.0232411	0.0525545	a
	9430062P05Rik	0.6556	-2.40631	3.41874	-0.70386	0.48152	0.99	a		9430062P05Rik	1.05922	-2.7522	2.14646	-1.28221	0.19977	0.99	a		9430062P05Rik	0.120849	1.52609	3.53381	0.431854	0.665848	0.99	a
	9430065F17Rik	0.942701	1.61961	2.50035	0.647755	0.517143	0.99	a		9430065F17Rik	1.65843	-0.138999	1.73965	-0.0799004	0.936316	0.97554	a		9430065F17Rik	1.0431	3.96954	2.43219	1.63208	0.102662	0.182301	a
	9430069I07Rik	0	NA	NA	NA	NA	0.99	a		9430069I07Rik	0.243017	-1.53104	3.52689	-0.434106	0.664211	0.99	a		9430069I07Rik	0.192574	-0.667731	3.52756	-0.189289	0.849866	0.99	a
	9430087J23Rik	41.5732	3.11508	0.65652	4.74484	2.0867e-06	1.86939e-05	c		9430087J23Rik	54.099	1.38824	0.519907	2.67016	0.00758149	0.0482111	a		9430087J23Rik	56.8228	4.0454	0.430134	9.40499	5.20369e-21	1.08087e-19	c
	9430091E24Rik	6.78269	0.214905	1.12188	0.191557	0.848089	0.910038	a		9430091E24Rik	7.50121	0.338167	0.993856	0.340258	0.733663	0.8903	a		9430091E24Rik	10.1676	0.368176	0.88817	0.414533	0.678484	0.769573	a
	9430097D07Rik	2.17183	-0.754212	1.68767	-0.446896	0.65495	0.775497	a		9430097D07Rik	2.57275	-0.70571	1.28791	-0.547952	0.583725	0.802393	a		9430097D07Rik	3.41963	-0.659985	1.12986	-0.58413	0.559133	0.671175	a
	9530026P05Rik	0.25985	1.17926	3.77967	0.312	0.75504	0.99	a		9530026P05Rik	0.629999	-0.280008	3.28445	-0.0852527	0.932061	0.99	a		9530026P05Rik	0.64372	0.563718	2.90196	0.194254	0.845977	0.99	a
	9530027J09Rik	6.41658	-0.862171	0.858427	-1.00436	0.315204	0.471445	a		9530027J09Rik	6.15601	-0.286267	0.732648	-0.390729	0.695997	0.869247	a		9530027J09Rik	6.84173	0.317986	0.706502	0.450085	0.652649	0.749313	a
	9530034E10Rik	7.14152	0.154405	0.976013	0.1582	0.874299	0.925861	a		9530034E10Rik	5.72684	1.77413	1.15164	1.54053	0.123431	0.339598	a		9530034E10Rik	14.0113	-0.477544	0.740971	-0.644484	0.519262	0.63586	a
	9530036M11Rik	7.2471	2.76966	1.05169	2.63353	0.00845018	0.0276925	a		9530036M11Rik	7.65512	2.71556	0.78075	3.47814	0.000504903	0.00569453	c		9530036M11Rik	9.17715	6.31184	1.202	5.2511	1.51191e-07	9.51804e-07	c
	9530046B11Rik	1.13656	-4.12761	2.72378	-1.5154	0.129671	0.99	a		9530046B11Rik	0.889579	-3.33875	3.4133	-0.978161	0.327995	0.99	a		9530046B11Rik	1.50942	-3.65079	1.93693	-1.88484	0.0594515	0.116462	a
	9530052E02Rik	1.94126	-1.45583	1.94063	-0.750186	0.453143	0.604975	a		9530052E02Rik	0.78034	2.06611	2.66419	0.775512	0.438037	0.99	a		9530052E02Rik	1.91192	-0.266736	1.74638	-0.152736	0.878606	0.918783	a
	9530053A07Rik	0.222227	0.124598	3.81694	0.0326433	0.973959	0.99	a		9530053A07Rik	0.226834	0.640008	3.53381	0.18111	0.856281	0.99	a		9530053A07Rik	0.313203	1.52609	3.53381	0.431854	0.665848	0.99	a
	9530056K15Rik	0.913335	-0.999667	3.08704	-0.323827	0.746069	0.99	a		9530056K15Rik	0.353965	2.03024	3.47805	0.583731	0.559401	0.99	a		9530056K15Rik	0.483395	2.91937	3.47769	0.839458	0.401213	0.99	a
	9530059O14Rik	2.89391	-1.27429	1.57251	-0.810354	0.417737	0.572435	a		9530059O14Rik	1.07311	3.5137	2.72542	1.28924	0.197316	0.99	a		9530059O14Rik	1.55549	3.67692	2.25478	1.63072	0.102949	0.182614	a
	9530068E07Rik	183.261	0.0943313	0.323015	0.292034	0.770261	0.860885	a		9530068E07Rik	175.049	0.739356	0.439934	1.68061	0.0928396	0.281675	a		9530068E07Rik	209.192	1.31778	0.304109	4.33324	1.46929e-05	6.80958e-05	c
	9530077C05Rik	3.54929	1.96304	1.51992	1.29154	0.196515	0.334466	a		9530077C05Rik	4.75172	0.767028	1.07235	0.715279	0.474437	0.726096	a		9530077C05Rik	12.8964	-1.22661	0.684018	-1.79325	0.0729334	0.137831	a
	9530080O11Rik	0	NA	NA	NA	NA	0.99	a		9530080O11Rik	0.436088	-2.33153	3.47062	-0.671792	0.501716	0.99	a		9530080O11Rik	0	NA	NA	NA	NA	0.99	a
	9530082P21Rik	67.0717	1.55493	0.333382	4.66411	3.09953e-06	2.67056e-05	c		9530082P21Rik	104.491	0.131995	0.286387	0.460895	0.644874	0.840048	a		9530082P21Rik	159.939	-0.195023	0.240957	-0.80937	0.418303	0.540615	a
	9530085P06Rik	0	NA	NA	NA	NA	0.99	a		9530085P06Rik	0	NA	NA	NA	NA	0.99	a		9530085P06Rik	0.902792	-2.91284	2.90059	-1.00423	0.31527	0.437376	a
	9630010A21Rik	111.65	-0.476037	0.265792	-1.79101	0.0732911	0.158679	a		9630010A21Rik	78.1798	1.28842	0.40714	3.16457	0.00155315	0.0142512	a		9630010A21Rik	79.2334	4.32724	0.345913	12.5096	6.61337e-36	3.10795e-34	c
	9630013D21Rik	27.3361	3.96528	0.8609	4.60596	4.1056e-06	3.43658e-05	c		9630013D21Rik	38.3077	1.20097	0.625027	1.92147	0.0546725	0.198023	a		9630013D21Rik	146.38	-1.58001	0.374034	-4.22424	2.39745e-05	0.000107303	b
	9630013K17Rik	4.81075	0.032803	1.19616	0.0274236	0.978122	0.988701	a		9630013K17Rik	6.2393	-0.305895	0.794604	-0.384965	0.700263	0.87196	a		9630013K17Rik	5.59105	1.23091	0.970971	1.26771	0.204902	0.3132	a
	9630028B13Rik	0.15523	-1.55851	3.81694	-0.408315	0.683042	0.99	a		9630028B13Rik	0.364526	-2.05936	3.48843	-0.59034	0.554963	0.99	a		9630028B13Rik	0.299014	-1.30601	3.47902	-0.375395	0.707367	0.99	a
	9830004L10Rik	0.187579	0.797194	3.80016	0.209779	0.83384	0.99	a		9830004L10Rik	0.190585	1.30904	3.5159	0.372321	0.709654	0.99	a		9830004L10Rik	0.259242	2.19458	3.51556	0.624247	0.532466	0.99	a
	9830107B12Rik	0.104391	0.124598	3.81694	0.0326433	0.973959	0.99	a		9830107B12Rik	0.106646	0.640008	3.53381	0.18111	0.856281	0.99	a		9830107B12Rik	0.144523	1.52609	3.53381	0.431854	0.665848	0.99	a
	9830144P21Rik	0.831842	1.38645	2.83435	0.489161	0.624728	0.99	a		9830144P21Rik	1.10889	0.627961	2.4196	0.259531	0.795226	0.99	a		9830144P21Rik	1.57885	0.448981	2.02434	0.221791	0.824477	0.882302	a
	9830147E19Rik	1.95598	1.0803	1.80198	0.599506	0.548836	0.689787	a		9830147E19Rik	2.3422	0.764947	1.6272	0.470099	0.638285	0.836664	a		9830147E19Rik	6.60432	-1.22626	0.942245	-1.30143	0.193112	0.29907	a
	9930004E17Rik	0.41508	0.217482	3.77967	0.05754	0.954115	0.99	a		9930004E17Rik	0.386982	0.975188	3.49341	0.279151	0.780129	0.99	a		9930004E17Rik	0.858072	-0.241653	2.68172	-0.090111	0.928199	0.99	a
	9930012K11Rik	28.6637	-1.15702	0.514351	-2.24948	0.0244822	0.0661981	a		9930012K11Rik	36.1468	-1.19936	0.43152	-2.7794	0.00544602	0.0375739	a		9930012K11Rik	51.129	-1.26797	0.402345	-3.15144	0.0016247	0.00501497	b
	9930014A18Rik	2.78273	-0.55696	1.33845	-0.416124	0.677319	0.793713	a		9930014A18Rik	5.31984	-1.5835	1.20387	-1.31534	0.188396	0.438329	a		9930014A18Rik	2.58258	1.32175	1.28487	1.02871	0.303618	0.424975	a
	9930021J03Rik	451.434	-0.88419	0.175835	-5.02851	4.94305e-07	5.14578e-06	a		9930021J03Rik	408.152	-0.155422	0.175606	-0.88506	0.376124	0.645187	a		9930021J03Rik	580.18	-0.264174	0.144729	-1.8253	0.0679558	0.13002	a
	9930022D16Rik	7.44371	2.95647	1.20864	2.44613	0.0144401	0.0431523	a		9930022D16Rik	11.0203	0.787476	0.7414	1.06215	0.288168	0.557605	a		9930022D16Rik	10.0072	4.12744	0.985327	4.1889	2.80307e-05	0.000123952	c
	9930104L06Rik	49.8423	-0.891512	0.393021	-2.26836	0.0233073	0.0636279	a		9930104L06Rik	49.0808	-0.399393	0.338039	-1.1815	0.237404	0.499476	a		9930104L06Rik	76.3303	-0.72245	0.28684	-2.51865	0.0117805	0.029165	a
	9930111J21Rik1	3.45953	1.45951	1.49608	0.975562	0.329282	0.485699	a		9930111J21Rik1	5.80991	-0.128133	0.938658	-0.136507	0.891421	0.958582	a		9930111J21Rik1	5.45248	1.1899	1.22205	0.973699	0.330206	0.453578	a
	9930111J21Rik2	248.173	-0.396276	0.180229	-2.19874	0.0278966	0.0735208	a		9930111J21Rik2	269.782	-0.160174	0.185611	-0.862953	0.388164	0.655523	a		9930111J21Rik2	178.957	5.15767	0.270487	19.0681	4.65074e-81	1.74849e-78	c
	a	24.7836	7.5745	1.2615	6.00436	1.92092e-09	3.21745e-08	c		a	37.9937	0.99243	0.648539	1.53026	0.125953	0.344064	a		a	367.291	-3.26211	0.223361	-14.6047	2.62183e-48	2.30304e-46	b
	A130006I12Rik	0	NA	NA	NA	NA	0.99	a		A130006I12Rik	0.497183	-2.50232	3.44175	-0.72705	0.467195	0.99	a		A130006I12Rik	0.690486	-2.53054	3.15897	-0.801064	0.423094	0.99	a
	A130010J15Rik	259.81	-2.08513	0.233463	-8.93129	4.21053e-19	2.73734e-17	b		A130010J15Rik	180.702	-0.88713	0.242405	-3.65969	0.000252517	0.00318657	a		A130010J15Rik	168.464	0.0813942	0.246846	0.329737	0.741599	0.819985	a
	A130014A01Rik	45.1831	-1.52533	0.366042	-4.16708	3.08521e-05	0.000207803	b		A130014A01Rik	37.1965	-0.644167	0.375762	-1.7143	0.0864741	0.269099	a		A130014A01Rik	51.2433	-0.654129	0.334933	-1.95301	0.0508179	0.102453	a
	A130023I24Rik	2.05004	1.01581	2.16102	0.470061	0.638311	0.762229	a		A130023I24Rik	2.5828	0.518302	1.53931	0.33671	0.736336	0.890854	a		A130023I24Rik	34.018	-3.8278	0.574106	-6.6674	2.60373e-11	2.56524e-10	b
	A130048G24Rik	455.394	-1.11674	0.183291	-6.09271	1.11015e-09	1.93225e-08	b		A130048G24Rik	332.623	0.193628	0.341854	0.566406	0.571118	0.79393	a		A130048G24Rik	351.71	1.14326	0.165076	6.92567	4.33919e-12	4.59022e-11	c
	A130050O07Rik	34.9716	-3.09349	0.640297	-4.83134	1.35618e-06	1.26383e-05	b		A130050O07Rik	11.4051	-0.315504	0.837394	-0.376769	0.706345	0.875105	a		A130050O07Rik	442.183	-6.02845	0.692747	-8.70223	3.25421e-18	5.59677e-17	b
	A130051J06Rik	2.56304	-0.364803	1.5782	-0.231151	0.817198	0.89185	a		A130051J06Rik	2.40017	0.335365	1.33967	0.250334	0.802329	0.922457	a		A130051J06Rik	4.50481	-0.492467	0.974812	-0.505192	0.613424	0.716307	a
	A130057D12Rik	2.98492	1.72837	1.61432	1.07065	0.284328	0.436742	a		A130057D12Rik	4.33715	0.401224	1.26977	0.315982	0.752017	0.897524	a		A130057D12Rik	7.92894	-0.414726	0.882423	-0.469986	0.638365	0.738188	a
	A130071D04Rik	2027.26	-1.56852	0.126835	-12.3666	3.96058e-35	1.01787e-32	b		A130071D04Rik	1210.54	0.173439	0.357234	0.485506	0.627317	0.831043	a		A130071D04Rik	1355.83	0.868526	0.119935	7.24166	4.43221e-13	5.11145e-12	a
	A230005M16Rik	0	NA	NA	NA	NA	0.99	a		A230005M16Rik	0.151816	-0.802664	3.53381	-0.227138	0.820316	0.99	a		A230005M16Rik	0	NA	NA	NA	NA	0.99	a
	A230020J21Rik	3.66351	-0.401941	1.15526	-0.347923	0.727898	0.83105	a		A230020J21Rik	4.13882	-0.298895	1.01115	-0.2956	0.767535	0.904935	a		A230020J21Rik	4.13384	0.685121	1.00813	0.679594	0.496762	0.614816	a
	A230028O05Rik	0	NA	NA	NA	NA	0.99	a		A230028O05Rik	0.127083	-0.802664	3.53381	-0.227138	0.820316	0.99	a		A230028O05Rik	0	NA	NA	NA	NA	0.99	a
	A230046K03Rik	507.726	-1.5793	0.180341	-8.75731	1.99968e-18	1.20039e-16	b		A230046K03Rik	351.879	-0.263382	0.193347	-1.36222	0.173128	0.4161	a		A230046K03Rik	520.635	-0.470653	0.148207	-3.17566	0.00149498	0.00464506	a
	A230050P20Rik	60.0235	-0.234666	0.3136	-0.748297	0.454281	0.606151	a		A230050P20Rik	76.8158	-0.445776	0.276639	-1.6114	0.107092	0.309536	a		A230050P20Rik	62.4484	1.31133	0.303231	4.32451	1.52871e-05	7.06408e-05	c
	A230052G05Rik	2.39848	4.14724	2.13746	1.94026	0.0523479	0.122009	a		A230052G05Rik	4.48347	0.182022	1.36402	0.133445	0.893841	0.95935	a		A230052G05Rik	5.18293	0.765542	1.09186	0.701132	0.48322	0.602359	a
	A230056P14Rik	2.03523	1.13184	1.76264	0.642127	0.520791	0.66586	a		A230056P14Rik	1.5677	4.04681	2.07016	1.95483	0.0506028	0.188452	a		A230056P14Rik	3.58549	0.497288	1.16581	0.426562	0.669699	0.762054	a
	A230059L01Rik	23.0219	2.35994	0.959648	2.45917	0.0139258	0.0419662	a		A230059L01Rik	39.57	0.103982	1.11301	0.0934242	0.925567	0.971398	a		A230059L01Rik	29.4434	4.07565	1.49619	2.72402	0.00644918	0.0171255	a
	A230060F14Rik	0.375158	1.59836	3.76228	0.424839	0.670954	0.99	a		A230060F14Rik	0.599213	0.748249	3.35082	0.223303	0.823299	0.99	a		A230060F14Rik	0.783784	1.04541	2.7427	0.38116	0.703085	0.99	a
	A230065H16Rik	0.281369	1.26142	3.77588	0.334074	0.738324	0.99	a		A230065H16Rik	0.285877	1.77298	3.48959	0.508077	0.611399	0.99	a		A230065H16Rik	1.77676	-1.65428	1.95413	-0.846555	0.397243	0.520592	a
	A230072C01Rik	2.37096	-1.60966	1.55743	-1.03354	0.301351	0.455865	a		A230072C01Rik	1.45279	0.0337765	1.80711	0.0186908	0.985088	0.99	a		A230072C01Rik	3.7298	-1.47104	1.16091	-1.26715	0.205102	0.313383	a
	A230072E10Rik	30.249	-1.2573	0.479836	-2.62027	0.00878594	0.0285991	a		A230072E10Rik	26.5996	-0.49989	0.48263	-1.03576	0.300313	0.569721	a		A230072E10Rik	18.4722	2.02141	0.572793	3.52904	0.000417074	0.00147012	c
	A230083G16Rik	1.31313	0.0475326	2.41977	0.0196434	0.984328	0.99	a		A230083G16Rik	1.69567	-0.236465	1.62829	-0.145223	0.884535	0.956046	a		A230083G16Rik	9.39271	-2.84964	0.910236	-3.13066	0.00174415	0.00535029	b
	A230083N12Rik	1.27651	2.07948	2.2827	0.910971	0.362311	0.99	a		A230083N12Rik	1.65279	1.0616	1.49256	0.711259	0.476924	0.728666	a		A230083N12Rik	2.31774	0.983574	1.63415	0.601887	0.54725	0.661003	a
	A230087F16Rik	1.27439	0.267144	2.23181	0.119698	0.904722	0.99	a		A230087F16Rik	1.44448	0.322441	1.7871	0.180427	0.856818	0.99	a		A230087F16Rik	1.23446	3.25118	2.13807	1.52062	0.128356	0.21832	a
	A230103J11Rik	5.68458	-1.20233	1.06268	-1.13141	0.257882	0.407536	a		A230103J11Rik	4.60658	-0.252049	0.877924	-0.287096	0.774039	0.909097	a		A230103J11Rik	7.94452	-0.842921	0.695998	-1.2111	0.225859	0.337737	a
	A230107N01Rik	0.94478	-3.86331	3.38103	-1.14264	0.253187	0.99	a		A230107N01Rik	0	NA	NA	NA	NA	0.99	a		A230107N01Rik	0	NA	NA	NA	NA	0.99	a
	A230108P19Rik	0.173233	0.720702	3.80489	0.189415	0.849768	0.99	a		A230108P19Rik	0.65053	-1.11631	2.81014	-0.397244	0.691188	0.99	a		A230108P19Rik	0.657412	-0.482551	3.32363	-0.145188	0.884562	0.99	a
	A330009N23Rik	1.08817	1.88656	2.43162	0.775845	0.437841	0.99	a		A330009N23Rik	1.19594	1.91802	2.16202	0.887144	0.375001	0.99	a		A330009N23Rik	2.009	0.883486	1.57377	0.561381	0.574538	0.684658	a
	A330015K06Rik	0.777766	-1.63166	3.24696	-0.502519	0.615302	0.99	a		A330015K06Rik	0.334801	0.697194	3.50898	0.198689	0.842506	0.99	a		A330015K06Rik	0.455332	0.920951	3.50627	0.262658	0.792814	0.99	a
	A330017A19Rik	104.583	-1.03316	0.258334	-3.99931	6.35272e-05	0.000395494	b		A330017A19Rik	99.9472	-0.462004	0.318042	-1.45265	0.14632	0.375892	a		A330017A19Rik	114.067	0.016965	0.249925	0.0678804	0.945881	0.965711	a
	A330023F24Rik	34.7736	-0.439937	0.419011	-1.04994	0.293745	0.447239	a		A330023F24Rik	26.0383	1.0432	0.675505	1.54432	0.122511	0.338098	a		A330023F24Rik	27.8639	2.58899	0.442983	5.84445	5.0825e-09	3.89645e-08	c
	A330032B11Rik	1.16382	3.18193	2.81765	1.12929	0.258777	0.99	a		A330032B11Rik	1.432	2.25875	2.25846	1.00013	0.317249	0.99	a		A330032B11Rik	2.01984	2.0579	2.09171	0.98384	0.325194	0.448102	a
	A330035P11Rik	2.86845	-0.818433	1.66127	-0.492656	0.622256	0.749532	a		A330035P11Rik	5.42612	-1.78405	1.05535	-1.69048	0.090936	0.278239	a		A330035P11Rik	7.62419	-1.88899	0.887985	-2.12727	0.0333974	0.0716017	a
	A330040F15Rik	8.06821	-0.102432	0.952885	-0.107496	0.914395	0.951596	a		A330040F15Rik	5.59357	2.14107	0.863478	2.47959	0.0131533	0.0724147	a		A330040F15Rik	13.0516	-0.167837	0.547706	-0.306436	0.759273	0.833838	a
	A330044P14Rik	0.15523	-1.55851	3.81694	-0.408315	0.683042	0.99	a		A330044P14Rik	0	NA	NA	NA	NA	0.99	a		A330044P14Rik	0	NA	NA	NA	NA	0.99	a
	A330069E16Rik	2.92127	1.40997	1.50653	0.935908	0.349321	0.506328	a		A330069E16Rik	3.05566	1.69119	1.14684	1.47465	0.140308	0.367496	a		A330069E16Rik	4.36612	1.44645	1.04678	1.38181	0.16703	0.267813	a
	A330093E20Rik	5.02662	5.28428	1.62292	3.25603	0.00112983	0.00496352	c		A330093E20Rik	5.25163	5.08098	1.40823	3.60805	0.000308501	0.00377571	c		A330093E20Rik	6.97463	6.68371	1.38917	4.81129	1.49963e-06	8.12393e-06	c
	A330102I10Rik	0	NA	NA	NA	NA	0.99	a		A330102I10Rik	0	NA	NA	NA	NA	0.99	a		A330102I10Rik	2.86308	-4.57675	1.52747	-2.9963	0.00273281	0.00801051	b
	A3galt2	5.42273	-0.627637	1.00633	-0.623688	0.532832	0.676393	a		A3galt2	9.61163	-1.41332	0.768392	-1.83932	0.065868	0.224882	a		A3galt2	6.64068	0.144165	0.870326	0.165645	0.868436	0.912259	a
	A430005L14Rik	123.142	-0.849618	0.319982	-2.6552	0.00792605	0.0262415	a		A430005L14Rik	105.31	0.0303213	0.374947	0.0808682	0.935547	0.975361	a		A430005L14Rik	102.138	1.27916	0.361303	3.54042	0.000399491	0.00141451	c
	A430010J10Rik	0.444455	1.41494	3.76931	0.375384	0.707375	0.99	a		A430010J10Rik	0.834915	-0.164154	3.09337	-0.0530663	0.957679	0.99	a		A430010J10Rik	1.28625	-0.759329	1.97898	-0.383697	0.701203	0.786939	a
	A430018G15Rik	0.471702	-1.81458	3.76407	-0.482081	0.629749	0.99	a		A430018G15Rik	1.40558	-3.18771	1.9583	-1.6278	0.103568	0.99	a		A430018G15Rik	0.628634	-1.32433	2.9007	-0.456555	0.647991	0.99	a
	A430027C01Rik	55.7975	-1.56671	0.397726	-3.93916	8.17689e-05	0.000495737	b		A430027C01Rik	38.251	-0.226857	0.50365	-0.450426	0.652403	0.844254	a		A430027C01Rik	119.465	-1.96673	0.255874	-7.68635	1.51397e-14	1.98741e-13	b
	A430033K04Rik	47.8516	-0.451723	0.37598	-1.20145	0.229576	0.374312	a		A430033K04Rik	64.6697	-0.743077	0.375793	-1.97736	0.0480011	0.181806	a		A430033K04Rik	104.752	-1.14094	0.250848	-4.54835	5.40684e-06	2.69025e-05	b
	A430034D21Rik	0	NA	NA	NA	NA	0.99	a		A430034D21Rik	0	NA	NA	NA	NA	0.99	a		A430034D21Rik	3.02153	-4.65143	1.52675	-3.04661	0.00231434	0.00689909	b
	A430035B10Rik	39.4171	-0.0460378	0.408986	-0.112566	0.910375	0.948948	a		A430035B10Rik	37.5901	0.589742	0.383377	1.53828	0.123979	0.340644	a		A430035B10Rik	117.702	-1.46519	0.220764	-6.63691	3.20318e-11	3.11664e-10	b
	A430046D13Rik	94.17	-1.05934	0.256402	-4.13156	3.60314e-05	0.000238297	b		A430046D13Rik	87.5692	-0.421147	0.247018	-1.70492	0.0882088	0.272306	a		A430046D13Rik	80.3835	0.803109	0.271281	2.96043	0.0030721	0.0089037	a
	A430048G15Rik	0.189661	-1.55851	3.81694	-0.408315	0.683042	0.99	a		A430048G15Rik	0	NA	NA	NA	NA	0.99	a		A430048G15Rik	0	NA	NA	NA	NA	0.99	a
	A430050A11Rik	0	NA	NA	NA	NA	0.99	a		A430050A11Rik	0	NA	NA	NA	NA	0.99	a		A430050A11Rik	2.59168	-4.43228	1.9181	-2.31077	0.0208456	0.0477873	a
	A430057M04Rik	0.636385	0.876453	3.06473	0.28598	0.774893	0.99	a		A430057M04Rik	1.06918	-0.346931	2.13733	-0.16232	0.871054	0.99	a		A430057M04Rik	2.55693	-1.52405	1.80188	-0.845808	0.39766	0.520957	a
	A430072P03Rik	6.90604	1.18186	0.92917	1.27195	0.20339	0.343137	a		A430072P03Rik	12.5592	-0.456952	0.567456	-0.805265	0.420667	0.682318	a		A430072P03Rik	22.9349	-1.11982	0.457101	-2.44983	0.0142924	0.0344226	a
	A430078G23Rik	36.5431	-1.38811	0.440953	-3.14797	0.00164411	0.00687573	b		A430078G23Rik	31.6621	-0.588829	0.450467	-1.30715	0.19116	0.442319	a		A430078G23Rik	34.3237	0.0130763	0.397915	0.032862	0.973785	0.98364	a
	A430078I02Rik	16.6241	0.418766	0.586376	0.714158	0.475129	0.625494	a		A430078I02Rik	23.8617	-0.260206	0.514546	-0.505699	0.613068	0.82186	a		A430078I02Rik	23.3078	0.819144	0.449921	1.82064	0.0686615	0.131142	a
	A430093F15Rik	149.641	0.583022	0.351547	1.65845	0.097227	0.197406	a		A430093F15Rik	144.877	1.22872	0.399743	3.07378	0.00211366	0.0180759	a		A430093F15Rik	143.865	4.58111	0.670598	6.83139	8.40977e-12	8.6718e-11	c
	A430105I19Rik	1.04246	-0.09169	2.31425	-0.0396198	0.968396	0.99	a		A430105I19Rik	0.841826	1.23301	2.27372	0.54229	0.587619	0.99	a		A430105I19Rik	9.25203	-3.23861	0.844376	-3.83551	0.000125303	0.000489698	b
	A430105J06Rik	2.5321	1.60058	1.48343	1.07897	0.280601	0.432641	a		A430105J06Rik	4.5393	-0.231654	1.04661	-0.221337	0.82483	0.933311	a		A430105J06Rik	13.6304	-1.85557	0.581188	-3.19271	0.00140943	0.00440399	b
	A430106G13Rik	5.73816	-4.53115	1.3467	-3.36462	0.000766482	0.00356032	b		A430106G13Rik	2.00647	-2.46634	1.5554	-1.58566	0.112817	0.320381	a		A430106G13Rik	258.343	-9.12732	0.838364	-10.8871	1.32871e-27	4.04159e-26	b
	A430108G06Rik	0	NA	NA	NA	NA	0.99	a		A430108G06Rik	0.109022	-0.802664	3.53381	-0.227138	0.820316	0.99	a		A430108G06Rik	0.514729	-2.10781	3.43858	-0.612988	0.539884	0.99	a
	A430110C17Rik	16.0916	-0.263175	0.565225	-0.465611	0.641494	0.765085	a		A430110C17Rik	19.5849	-0.329294	0.565312	-0.582499	0.560231	0.785835	a		A430110C17Rik	66.9929	-2.27939	0.31487	-7.23914	4.51527e-13	5.20086e-12	b
	A430110L20Rik	28.2852	-1.25067	0.62823	-1.99078	0.0465046	0.111454	a		A430110L20Rik	18.7566	0.363343	0.702248	0.517399	0.604877	0.81663	a		A430110L20Rik	31.7984	-0.297904	0.584009	-0.510102	0.60998	0.713529	a
	A4galt	9.0138	-2.03505	0.868084	-2.3443	0.0190628	0.0540501	a		A4galt	3.04763	1.36514	1.15915	1.17771	0.238913	0.50177	a		A4galt	3.64167	2.21276	1.14891	1.92595	0.0541102	0.107762	a
	A530013C23Rik	0.755824	-3.54111	3.66661	-0.965771	0.334159	0.99	a		A530013C23Rik	0	NA	NA	NA	NA	0.99	a		A530013C23Rik	0.394542	-1.70949	3.45594	-0.494651	0.620846	0.99	a
	A530017D24Rik	16.7835	-1.8923	0.646229	-2.92822	0.00340913	0.0128756	a		A530017D24Rik	9.62353	-0.217227	0.679857	-0.319518	0.749334	0.896208	a		A530017D24Rik	7.56098	1.89143	0.811098	2.33194	0.019704	0.0454975	a
	A530021J07Rik	0.189661	-1.55851	3.81694	-0.408315	0.683042	0.99	a		A530021J07Rik	0	NA	NA	NA	NA	0.99	a		A530021J07Rik	0	NA	NA	NA	NA	0.99	a
	A530032D15Rik	12.1218	1.20894	0.781907	1.54615	0.122069	0.235298	a		A530032D15Rik	13.7307	1.06891	0.659913	1.61978	0.10528	0.30604	a		A530032D15Rik	14.0779	3.32372	0.898409	3.69956	0.000215973	0.000806009	c
	A530040E14Rik	0.687431	2.38563	2.63742	0.904532	0.365713	0.99	a		A530040E14Rik	1.06557	0.903586	1.9328	0.467501	0.640142	0.99	a		A530040E14Rik	1.05768	3.05974	1.99722	1.532	0.125523	0.214873	a
	A530053M12Rik	0	NA	NA	NA	NA	0.99	a		A530053M12Rik	0.508331	-2.53141	3.45947	-0.731735	0.46433	0.99	a		A530053M12Rik	0	NA	NA	NA	NA	0.99	a
	A530064D06Rik	1.75063	2.6674	2.0373	1.30928	0.190438	0.32721	a		A530064D06Rik	1.82335	2.73814	1.68911	1.62106	0.105005	0.305462	a		A530064D06Rik	2.16931	5.02684	1.86804	2.69097	0.00712447	0.0187099	a
	A530064N14Rik	0.395461	1.49276	3.76623	0.396354	0.691844	0.99	a		A530064N14Rik	1.01136	-0.732162	2.53228	-0.289131	0.772481	0.99	a		A530064N14Rik	3.51322	-2.6354	1.28925	-2.04413	0.0409408	0.0851616	a
	A530072M11Rik	3.8462	-2.06499	1.26263	-1.63546	0.101952	0.204551	a		A530072M11Rik	2.88951	-1.00657	1.29986	-0.774366	0.438714	0.696818	a		A530072M11Rik	3.93149	-0.990193	1.2005	-0.824814	0.409477	0.532321	a
	A530083I20Rik	2.44701	4.25601	2.04534	2.08084	0.0374488	0.093568	a		A530083I20Rik	6.85477	-0.733056	0.985357	-0.743949	0.456907	0.711611	a		A530083I20Rik	5.10946	1.00625	1.36548	0.736918	0.461172	0.581937	a
	A530099J19Rik	2.11336	4.01233	1.91607	2.09404	0.036256	0.0911554	a		A530099J19Rik	2.15532	4.52709	1.69305	2.67392	0.00749702	0.0478459	a		A530099J19Rik	2.9495	5.41441	1.61357	3.35553	0.000792119	0.00262986	c
	A630001G21Rik	122.088	-0.551019	0.287822	-1.91444	0.0555634	0.128028	a		A630001G21Rik	87.5195	1.05184	0.345613	3.04341	0.00233917	0.0196127	a		A630001G21Rik	123.212	0.924342	0.25997	3.55557	0.000377156	0.00134444	a
	A630014C17Rik	31.3159	-0.444504	0.433688	-1.02494	0.305392	0.460201	a		A630014C17Rik	36.8282	-0.428858	0.33754	-1.27054	0.203893	0.457822	a		A630014C17Rik	88.9172	-1.67624	0.252683	-6.63375	3.27261e-11	3.18089e-10	b
	A630023P12Rik	409.693	-1.56296	0.22072	-7.0812	1.4291e-12	3.99079e-11	b		A630023P12Rik	337.727	-0.674543	0.22859	-2.95088	0.00316867	0.0247177	a		A630023P12Rik	193.015	3.59396	0.260583	13.792	2.84754e-43	1.89145e-41	c
	A630031M04Rik	0	NA	NA	NA	NA	0.99	a		A630031M04Rik	0.303632	-1.67557	3.51691	-0.476432	0.633767	0.99	a		A630031M04Rik	0	NA	NA	NA	NA	0.99	a
	A630033H20Rik	48.6456	-1.37177	0.369583	-3.71166	0.000205903	0.00112515	b		A630033H20Rik	38.519	-0.392264	0.544074	-0.720976	0.470924	0.723738	a		A630033H20Rik	38.8277	0.509618	0.376178	1.35473	0.175505	0.277713	a
	A630035G10Rik	10.2231	-0.197523	0.886034	-0.222929	0.823591	0.895809	a		A630035G10Rik	8.30359	1.03117	0.701986	1.46893	0.141852	0.369558	a		A630035G10Rik	16.0726	-0.153906	0.610456	-0.252116	0.800951	0.86496	a
	A630052C17Rik	3.99044	-0.32918	1.04503	-0.314996	0.752765	0.848744	a		A630052C17Rik	5.7545	-0.794244	0.73953	-1.07398	0.28283	0.551433	a		A630052C17Rik	4.76255	0.592146	0.91281	0.648707	0.516528	0.633225	a
	A630072L19Rik	2.57214	-1.13189	1.58985	-0.711951	0.476495	0.626691	a		A630072L19Rik	2.22637	-0.319318	1.27165	-0.251105	0.801733	0.92216	a		A630072L19Rik	1.94511	1.20462	1.92252	0.626585	0.530931	0.646668	a
	A630072M18Rik	125.483	0.248914	0.2882	0.863685	0.387761	0.54391	a		A630072M18Rik	185.971	-0.449336	0.425669	-1.0556	0.291152	0.560326	a		A630072M18Rik	204.779	0.134859	0.229695	0.587122	0.557122	0.669315	a
	A630081D01Rik	184.4	-1.47489	0.212078	-6.95449	3.53843e-12	9.37199e-11	b		A630081D01Rik	121.117	0.00933748	0.378377	0.0246777	0.980312	0.992782	a		A630081D01Rik	98.8735	2.35455	0.33719	6.98285	2.89246e-12	3.11233e-11	c
	A630091E08Rik	2.38711	4.16196	2.10869	1.97372	0.0484138	0.114891	a		A630091E08Rik	12.6544	-2.15162	0.935564	-2.29981	0.0214588	0.103813	a		A630091E08Rik	30.4821	-3.17701	0.647112	-4.90953	9.12968e-07	5.10621e-06	b
	A630095N17Rik	0	NA	NA	NA	NA	0.99	a		A630095N17Rik	0.243017	-1.53104	3.52689	-0.434106	0.664211	0.99	a		A630095N17Rik	1.6584	-3.784	2.17036	-1.74349	0.081248	0.15083	a
	A730011C13Rik	51.6387	-0.100544	0.383101	-0.262448	0.792976	0.876243	a		A730011C13Rik	58.3838	0.00808561	0.373754	0.0216335	0.98274	0.993263	a		A730011C13Rik	69.641	0.429188	0.397009	1.08105	0.279673	0.399551	a
	A730013G03Rik	0	NA	NA	NA	NA	0.99	a		A730013G03Rik	0	NA	NA	NA	NA	0.99	a		A730013G03Rik	2.29017	-4.26008	1.72521	-2.46931	0.0135373	0.0328704	a
	A730015C16Rik	1.1129	0.542077	2.37494	0.228249	0.819453	0.99	a		A730015C16Rik	1.02204	1.51209	2.04908	0.737937	0.460553	0.99	a		A730015C16Rik	2.1625	-0.196419	1.55345	-0.12644	0.899383	0.93448	a
	A730017C20Rik	0.188956	-1.55851	3.81694	-0.408315	0.683042	0.99	a		A730017C20Rik	0	NA	NA	NA	NA	0.99	a		A730017C20Rik	0	NA	NA	NA	NA	0.99	a
	A730017L22Rik	25.7555	-0.80121	0.5716	-1.4017	0.161006	0.28917	a		A730017L22Rik	24.428	-0.18021	0.551312	-0.326875	0.743763	0.893839	a		A730017L22Rik	36.1711	-0.405593	0.46618	-0.870037	0.38428	0.507603	a
	A730018C14Rik	0	NA	NA	NA	NA	0.99	a		A730018C14Rik	0	NA	NA	NA	NA	0.99	a		A730018C14Rik	0.665143	-2.47846	3.42615	-0.723396	0.469437	0.99	a
	A730020E08Rik	0.433084	1.77662	3.75606	0.473	0.636213	0.99	a		A730020E08Rik	0.823704	0.269844	3.04644	0.0885768	0.929418	0.99	a		A730020E08Rik	1.16318	0.188625	2.47572	0.0761901	0.939268	0.961518	a
	A730032A03Rik	0.104391	0.124598	3.81694	0.0326433	0.973959	0.99	a		A730032A03Rik	0.215668	-0.0813257	3.53381	-0.0230136	0.981639	0.99	a		A730032A03Rik	0.144523	1.52609	3.53381	0.431854	0.665848	0.99	a
	A730036I17Rik	0.417565	1.71432	3.75825	0.456148	0.648283	0.99	a		A730036I17Rik	0.426585	2.23163	3.47026	0.643073	0.520177	0.99	a		A730036I17Rik	0.578092	3.11234	3.47025	0.896864	0.369791	0.99	a
	A730061H03Rik	0	NA	NA	NA	NA	0.99	a		A730061H03Rik	0.127083	-0.802664	3.53381	-0.227138	0.820316	0.99	a		A730061H03Rik	0	NA	NA	NA	NA	0.99	a
	A730062M13Rik	0	NA	NA	NA	NA	0.99	a		A730062M13Rik	0	NA	NA	NA	NA	0.99	a		A730062M13Rik	24.6511	-7.68085	1.0942	-7.01963	2.22449e-12	2.42693e-11	b
	A730071L15Rik	1.18014	0.219491	2.48498	0.0883269	0.929617	0.99	a		A730071L15Rik	1.79983	-0.491691	1.83554	-0.267872	0.788798	0.916502	a		A730071L15Rik	2.38953	-0.387973	1.51613	-0.255897	0.79803	0.863347	a
	A730085K08Rik	0	NA	NA	NA	NA	0.99	a		A730085K08Rik	0	NA	NA	NA	NA	0.99	a		A730085K08Rik	0.615713	-2.36496	2.88438	-0.819921	0.412261	0.99	a
	A830005F24Rik	2.55113	-2.78164	1.51437	-1.83683	0.0662345	0.146823	a		A830005F24Rik	1.1055	-0.784779	1.83623	-0.427387	0.669098	0.99	a		A830005F24Rik	1.07824	0.0567931	1.92314	0.0295314	0.976441	0.985051	a
	A830008E24Rik	0.173233	0.720702	3.80489	0.189415	0.849768	0.99	a		A830008E24Rik	0.176982	1.23786	3.52065	0.3516	0.725138	0.99	a		A830008E24Rik	0.342682	1.40591	3.52005	0.3994	0.689598	0.99	a
	A830009L08Rik	1.94905	-0.622579	1.68637	-0.369183	0.711991	0.819359	a		A830009L08Rik	2.72475	-0.937852	1.16302	-0.806393	0.420016	0.682129	a		A830009L08Rik	6.95591	-2.10605	0.892903	-2.35866	0.0183411	0.042702	a
	A830010M20Rik	18.2177	0.203311	0.585616	0.347174	0.72846	0.831486	a		A830010M20Rik	19.632	0.429152	0.433625	0.989685	0.322328	0.59086	a		A830010M20Rik	64.3796	-1.65829	0.296688	-5.58933	2.27952e-08	1.617e-07	b
	A830012C17Rik	0.0866167	0.124598	3.81694	0.0326433	0.973959	0.99	a		A830012C17Rik	0.469739	-1.39501	3.48442	-0.400355	0.688895	0.99	a		A830012C17Rik	0.120849	1.52609	3.53381	0.431854	0.665848	0.99	a
	A830073O21Rik	0	NA	NA	NA	NA	0.99	a		A830073O21Rik	0	NA	NA	NA	NA	0.99	a		A830073O21Rik	0.284165	-1.24064	3.48339	-0.356158	0.721722	0.99	a
	A830080D01Rik	188.137	-0.4242	0.213883	-1.98333	0.0473307	0.113024	a		A830080D01Rik	166.409	0.436395	0.226079	1.93028	0.0535728	0.195435	a		A830080D01Rik	214.834	0.635018	0.166858	3.80574	0.000141383	0.00054663	a
	A830082K12Rik	2.14012	3.98059	2.03658	1.95454	0.0506371	0.118983	a		A830082K12Rik	2.6098	2.36441	1.54516	1.53021	0.125965	0.344064	a		A830082K12Rik	3.09781	4.64606	1.66194	2.79556	0.00518093	0.0141598	a
	A930001A20Rik	0.25985	1.17926	3.77967	0.312	0.75504	0.99	a		A930001A20Rik	0.265474	1.69652	3.49341	0.485635	0.627226	0.99	a		A930001A20Rik	0.637319	0.583985	3.33693	0.175007	0.861075	0.99	a
	A930001C03Rik	1.12007	-1.34855	2.56319	-0.526121	0.598804	0.99	a		A930001C03Rik	0.37212	2.08324	3.4759	0.599339	0.548947	0.99	a		A930001C03Rik	0.590212	2.25865	2.94669	0.766503	0.443377	0.99	a
	A930002I21Rik	1.86568	-0.0504108	1.78429	-0.0282525	0.977461	0.988398	a		A930002I21Rik	2.02478	0.228877	1.4799	0.154657	0.877091	0.954041	a		A930002I21Rik	37.7392	-4.5777	0.586034	-7.81131	5.65954e-15	7.73168e-14	b
	A930003A15Rik	1.13374	-4.12658	3.17331	-1.3004	0.193463	0.99	a		A930003A15Rik	0	NA	NA	NA	NA	0.99	a		A930003A15Rik	183.18	-10.5756	1.03767	-10.1917	2.1598e-24	5.5163e-23	b
	A930004D18Rik	2.18893	-0.487531	1.54927	-0.314683	0.753002	0.848861	a		A930004D18Rik	1.70858	0.77002	1.69872	0.453294	0.650337	0.843228	a		A930004D18Rik	6.59873	-1.77007	0.847564	-2.08842	0.03676	0.0778521	a
	A930004J17Rik	167.989	-0.997175	0.226493	-4.40267	1.06925e-05	8.07487e-05	a		A930004J17Rik	125.044	0.300792	0.432743	0.695083	0.487003	0.735976	a		A930004J17Rik	240.032	-0.641648	0.210471	-3.04862	0.00229892	0.00685785	a
	A930005H10Rik	389.454	-1.52704	0.187066	-8.16308	3.26579e-16	1.45966e-14	b		A930005H10Rik	423.89	-1.2445	0.204363	-6.08964	1.13163e-09	6.58737e-08	b		A930005H10Rik	329.62	0.122502	0.169854	0.721216	0.470776	0.590765	a
	A930005N03Rik	0	NA	NA	NA	NA	0.99	a		A930005N03Rik	0.121509	-0.802664	3.53381	-0.227138	0.820316	0.99	a		A930005N03Rik	0	NA	NA	NA	NA	0.99	a
	A930006K02Rik	64.5834	-1.41664	0.417329	-3.39454	0.000687433	0.00323424	b		A930006K02Rik	70.1694	-1.13886	0.367506	-3.09889	0.00194247	0.016952	a		A930006K02Rik	108.101	-1.39417	0.32223	-4.32662	1.51416e-05	7.00202e-05	b
	A930006L05Rik	0.450858	1.82856	3.75338	0.487176	0.626133	0.99	a		A930006L05Rik	0.976953	-0.0761389	2.22352	-0.0342426	0.972684	0.99	a		A930006L05Rik	1.87246	-0.846948	1.5316	-0.552982	0.580276	0.688942	a
	A930007I19Rik	33.1003	2.19716	0.494351	4.44454	8.80814e-06	6.76676e-05	c		A930007I19Rik	44.261	0.932814	0.458764	2.03332	0.0420204	0.166549	a		A930007I19Rik	76.0693	0.1037	0.274649	0.377573	0.705748	0.790858	a
	A930011G23Rik	0.588314	0.818142	3.62079	0.225957	0.821235	0.99	a		A930011G23Rik	1.05	-0.40423	2.85846	-0.141415	0.887542	0.99	a		A930011G23Rik	0.703259	2.46665	3.2075	0.769028	0.441877	0.99	a
	A930012O16Rik	4.32158	1.44117	1.48495	0.970518	0.331788	0.488257	a		A930012O16Rik	4.19398	2.2596	1.46279	1.54473	0.122412	0.33794	a		A930012O16Rik	6.21716	1.60339	1.0921	1.46817	0.142057	0.235911	a
	A930015D03Rik	3.34517	4.6887	1.64846	2.84429	0.00445106	0.0161721	a		A930015D03Rik	3.62811	3.80101	1.39335	2.72797	0.00637257	0.0424342	a		A930015D03Rik	5.14752	3.28102	1.12841	2.90764	0.00364163	0.0103485	a
	A930016O22Rik	0.104391	0.124598	3.81694	0.0326433	0.973959	0.99	a		A930016O22Rik	0.980362	-2.59158	2.14195	-1.20992	0.226311	0.99	a		A930016O22Rik	0.337097	0.0536079	3.52756	0.0151969	0.987875	0.99	a
	A930017K11Rik	0.409806	1.56116	3.76364	0.414802	0.678287	0.99	a		A930017K11Rik	0.417418	2.07349	3.47629	0.596467	0.550863	0.99	a		A930017K11Rik	0.572445	2.95817	3.38001	0.875195	0.381468	0.99	a
	A930019D19Rik	32.307	-1.76652	0.488435	-3.61669	0.0002984	0.00156209	b		A930019D19Rik	18.0638	0.116085	0.817652	0.141973	0.887101	0.956769	a		A930019D19Rik	18.3611	1.21233	0.58841	2.06034	0.0393657	0.0824325	a
	A930024E05Rik	104.697	-0.520246	0.251138	-2.07155	0.0383072	0.0954228	a		A930024E05Rik	128.096	-0.569363	0.226216	-2.5169	0.0118393	0.0672908	a		A930024E05Rik	116.581	0.600712	0.206055	2.91529	0.00355355	0.0101227	a
	A930024N18Rik	0	NA	NA	NA	NA	0.99	a		A930024N18Rik	0.121509	-0.802664	3.53381	-0.227138	0.820316	0.99	a		A930024N18Rik	0.0831429	0.0834177	3.53381	0.0236056	0.981167	0.99	a
	A930029G22Rik	12.7912	-0.780514	0.662868	-1.17748	0.239004	0.385519	a		A930029G22Rik	15.3711	-0.764719	0.530777	-1.44075	0.149654	0.381303	a		A930029G22Rik	16.4916	-0.15673	0.493143	-0.317819	0.750622	0.826948	a
	A930032L01Rik	4.65922	1.51987	1.31198	1.15845	0.246679	0.39415	a		A930032L01Rik	5.56383	0.975467	1.00069	0.974797	0.329661	0.598547	a		A930032L01Rik	12.7978	-0.668209	0.816374	-0.818508	0.413067	0.535469	a
	A930033H14Rik	0.868424	2.76164	3.08612	0.894857	0.370864	0.99	a		A930033H14Rik	0.887196	3.27939	2.82759	1.15978	0.246137	0.99	a		A930033H14Rik	1.20601	4.16499	2.59569	1.60458	0.108586	0.190607	a
	A930036K24Rik	0.104391	0.124598	3.81694	0.0326433	0.973959	0.99	a		A930036K24Rik	0.106646	0.640008	3.53381	0.18111	0.856281	0.99	a		A930036K24Rik	0.236114	0.804756	3.53381	0.22773	0.819856	0.99	a
	A930038B10Rik	8.08374	-0.5207	0.970629	-0.536457	0.591643	0.72449	a		A930038B10Rik	11.5393	-0.916518	0.770615	-1.18933	0.234308	0.4964	a		A930038B10Rik	10.8891	0.00769168	0.749798	0.0102583	0.991815	0.994832	a
	A930041C12Rik	2.37756	-0.0763233	1.49541	-0.0510384	0.959295	0.978114	a		A930041C12Rik	2.28937	0.56352	1.32848	0.424186	0.67143	0.854132	a		A930041C12Rik	5.5114	-1.00303	1.05225	-0.95322	0.340478	0.463623	a
	AA386476	40.0495	-1.00527	0.450917	-2.22939	0.0257881	0.0689359	a		AA386476	29.1521	0.346099	0.54056	0.64026	0.522004	0.760384	a		AA386476	60.017	-0.761634	0.340436	-2.23723	0.0252712	0.05647	a
	AA387200	0	NA	NA	NA	NA	0.99	a		AA387200	0	NA	NA	NA	NA	0.99	a		AA387200	0.0915906	0.0834177	3.53381	0.0236056	0.981167	0.99	a
	AA413626	4.3373	-1.30823	1.32474	-0.987539	0.323378	0.480048	a		AA413626	2.75961	0.33687	1.56331	0.215484	0.82939	0.93575	a		AA413626	2.44205	2.44998	1.65302	1.48212	0.138308	0.230959	a
	AA414768	0.382016	1.61709	3.76161	0.429892	0.667274	0.99	a		AA414768	1.25838	-1.0263	2.10496	-0.487564	0.625858	0.99	a		AA414768	0.946458	0.413896	2.57897	0.160489	0.872496	0.914837	a
	AA415398	23.9118	-0.995866	0.529952	-1.87916	0.0602224	0.136281	a		AA415398	26.88	-0.821776	0.424745	-1.93475	0.053021	0.194295	a		AA415398	30.1262	-0.333913	0.425165	-0.785374	0.432234	0.554012	a
	AA465934	75.0676	-0.773364	0.366424	-2.11057	0.0348091	0.0881374	a		AA465934	98.3829	-0.944999	0.319383	-2.95883	0.00308808	0.0242427	a		AA465934	129.841	-0.870203	0.283049	-3.07439	0.00210936	0.00635649	a
	AA467197	40.0123	8.27279	1.24727	6.63274	3.29512e-11	7.4244e-10	c		AA467197	48.6693	2.3942	0.576635	4.15203	3.2954e-05	0.000569368	c		AA467197	73.1012	1.68465	0.313546	5.37289	7.74857e-08	5.08226e-07	c
	AA474331	19.3113	-0.830019	0.722196	-1.1493	0.250433	0.398869	a		AA474331	10.9408	1.64264	0.929918	1.76644	0.0773224	0.250064	a		AA474331	13.3671	2.45214	0.816481	3.0033	0.00267066	0.00784913	c
	AA474408	33.4001	-1.14627	0.400017	-2.86554	0.00416295	0.0152601	a		AA474408	34.3587	-0.745963	0.415788	-1.7941	0.0727979	0.240449	a		AA474408	39.7901	-0.350548	0.354769	-0.988103	0.323102	0.445917	a
	AA543186	0.885405	0.299686	2.47955	0.120863	0.9038	0.99	a		AA543186	1.0055	0.321333	2.14529	0.149785	0.880934	0.99	a		AA543186	4.4334	-2.13284	1.21857	-1.75027	0.0800716	0.149058	a
	AA645442	0.104391	0.124598	3.81694	0.0326433	0.973959	0.99	a		AA645442	0.106646	0.640008	3.53381	0.18111	0.856281	0.99	a		AA645442	2.10477	-3.30238	1.90206	-1.73622	0.0825253	0.152673	a
	AA914427	6.06751	-1.51915	1.0208	-1.48819	0.1367	0.256672	a		AA914427	3.35304	0.580541	1.19688	0.485045	0.627645	0.831043	a		AA914427	7.98375	-0.993457	0.845809	-1.17456	0.240169	0.354845	a
	AA986860	2.15134	0.710667	1.64119	0.43302	0.665	0.783912	a		AA986860	3.0396	0.0171171	1.24946	0.0136995	0.98907	0.995694	a		AA986860	3.11339	0.953646	1.30986	0.728054	0.46658	0.586753	a
	Aaas	125.254	0.678083	0.258281	2.62536	0.00865564	0.028242	a		Aaas	172.898	0.0179374	0.228867	0.0783748	0.93753	0.976001	a		Aaas	264.329	-0.295695	0.189837	-1.55762	0.119323	0.205933	a
	Aacs	57.7999	-0.0587451	0.312228	-0.188148	0.85076	0.911557	a		Aacs	56.9901	0.461338	0.437262	1.05506	0.291398	0.560554	a		Aacs	78.3365	0.442856	0.27069	1.63603	0.101834	0.181053	a
	Aaed1	13.4531	-1.90162	0.811663	-2.34287	0.0191359	0.0542021	a		Aaed1	11.1588	-1.08275	0.788477	-1.37322	0.169684	0.411998	a		Aaed1	9.66395	0.0031789	0.760301	0.00418111	0.996664	0.997832	a
	Aagab	161.459	-0.205089	0.242298	-0.846433	0.397311	0.553202	a		Aagab	163.369	0.226724	0.303612	0.746756	0.455211	0.710603	a		Aagab	300.185	-0.57053	0.178085	-3.20369	0.00135677	0.00425582	a
	Aak1	10.9651	-0.546408	0.817304	-0.668549	0.503783	0.651023	a		Aak1	13.9665	-0.682091	0.627083	-1.08772	0.276719	0.544024	a		Aak1	19.9043	-0.771851	0.54177	-1.42469	0.154248	0.251542	a
	Aamdc	58.089	-0.880384	0.358768	-2.45391	0.0141313	0.0424145	a		Aamdc	62.7607	-0.613298	0.257883	-2.3782	0.0173973	0.0892447	a		Aamdc	126.172	-1.45033	0.201169	-7.20949	5.61604e-13	6.41491e-12	b
	Aamp	425.876	0.591894	0.162922	3.633	0.000280142	0.00147685	a		Aamp	661.149	-0.355284	0.196843	-1.80491	0.0710892	0.236979	a		Aamp	915.559	-0.390676	0.125933	-3.10225	0.00192058	0.00583814	a
	Aanat	0.344891	-2.41942	3.77507	-0.640894	0.521592	0.99	a		Aanat	0.533064	-2.5928	3.39359	-0.764027	0.444851	0.99	a		Aanat	0	NA	NA	NA	NA	0.99	a
	Aar2	39.1662	0.777181	0.375568	2.06935	0.0385131	0.095834	a		Aar2	64.9607	-0.418513	0.248352	-1.68516	0.0919582	0.279735	a		Aar2	94.223	-0.565149	0.234808	-2.40685	0.0160906	0.0381091	a
	Aars	326.042	0.631533	0.206887	3.05255	0.00226909	0.00906094	a		Aars	455.501	-0.0467483	0.165161	-0.283046	0.777141	0.910514	a		Aars	890.331	-0.935571	0.135039	-6.92813	4.26433e-12	4.51357e-11	a
	Aars2	37.3545	-0.874396	0.420826	-2.07781	0.0377269	0.0941769	a		Aars2	34.7346	-0.225566	0.406394	-0.555043	0.578866	0.799979	a		Aars2	139.725	-2.45947	0.266313	-9.23525	2.5768e-20	5.14757e-19	b
	Aarsd1	6.04551	-0.270631	1.11306	-0.24314	0.807897	0.88559	a		Aarsd1	4.48983	1.32434	1.02067	1.29751	0.194455	0.445915	a		Aarsd1	7.25753	0.649256	0.795756	0.815898	0.414558	0.537106	a
	Aasdh	46.9119	-1.07561	0.371137	-2.89814	0.00375385	0.0139984	a		Aasdh	45.0055	-0.512608	0.341165	-1.50252	0.132963	0.355751	a		Aasdh	71.3911	-0.871162	0.30219	-2.88283	0.00394121	0.0111042	a
	Aasdhppt	83.1481	-0.355563	0.320534	-1.10928	0.267308	0.418015	a		Aasdhppt	84.3684	0.0672108	0.31569	0.212901	0.831404	0.936429	a		Aasdhppt	132.113	-0.302817	0.211408	-1.43238	0.152034	0.248884	a
	Aass	1.01344	-1.22083	3.05389	-0.399764	0.68933	0.99	a		Aass	0.453667	1.93106	3.48227	0.554539	0.57921	0.99	a		Aass	0.626406	2.828	3.48155	0.812281	0.416631	0.99	a
	Aatf	183.611	-0.372832	0.224425	-1.66128	0.0966581	0.196567	a		Aatf	173.084	0.284901	0.235635	1.20908	0.226634	0.486814	a		Aatf	207.036	0.746095	0.197442	3.7788	0.000157586	0.000603319	a
	Aatk	2.7771	1.78549	1.82567	0.977993	0.328078	0.484447	a		Aatk	3.83086	0.670397	1.4775	0.453739	0.650017	0.843044	a		Aatk	5.12697	0.758311	1.26682	0.598595	0.549443	0.662631	a
	AB041806	0	NA	NA	NA	NA	0.99	a		AB041806	0	NA	NA	NA	NA	0.99	a		AB041806	0.730678	-2.60802	2.66425	-0.978895	0.327632	0.99	a
	AB124611	124.344	0.0722722	0.251075	0.287851	0.773461	0.86302	a		AB124611	169.771	-0.369955	0.202868	-1.82362	0.0682092	0.230837	a		AB124611	156.273	0.866858	0.228331	3.7965	0.000146756	0.000565428	a
	Abat	0.188956	-1.55851	3.81694	-0.408315	0.683042	0.99	a		Abat	1.2775	-3.85952	2.31354	-1.66823	0.0952698	0.99	a		Abat	15.6531	-7.02562	1.12989	-6.21796	5.03653e-10	4.33303e-09	b
	Abca1	74.3876	1.03488	0.291965	3.54452	0.000393329	0.00199245	c		Abca1	134.977	-0.514905	0.230639	-2.23252	0.0255808	0.117427	a		Abca1	91.461	2.26943	0.246552	9.20465	3.42774e-20	6.76834e-19	c
	Abca13	0.277625	1.24664	3.77655	0.330101	0.741324	0.99	a		Abca13	0.283629	1.7639	3.49004	0.50541	0.613271	0.99	a		Abca13	0.588188	1.14937	2.9913	0.384235	0.700804	0.99	a
	Abca17	0.15523	-1.55851	3.81694	-0.408315	0.683042	0.99	a		Abca17	0	NA	NA	NA	NA	0.99	a		Abca17	0.249429	-1.07579	3.49529	-0.307784	0.758247	0.99	a
	Abca2	265.822	1.40619	0.219028	6.42016	1.36135e-10	2.77466e-09	c		Abca2	475.938	-0.324226	0.234869	-1.38046	0.167446	0.409254	a		Abca2	458.02	0.765096	0.155154	4.93119	8.17284e-07	4.60669e-06	a
	Abca3	41.9853	-0.014909	0.365395	-0.0408025	0.967453	0.982611	a		Abca3	40.8895	0.572592	0.329074	1.74001	0.081857	0.259859	a		Abca3	59.4045	0.355215	0.375304	0.94647	0.343909	0.466975	a
	Abca5	6.48959	-0.83442	0.956393	-0.872466	0.382954	0.539191	a		Abca5	4.17237	0.99911	1.14872	0.869758	0.384433	0.652752	a		Abca5	4.85288	1.76922	1.30522	1.35549	0.175261	0.27746	a
	Abca6	0.15523	-1.55851	3.81694	-0.408315	0.683042	0.99	a		Abca6	0	NA	NA	NA	NA	0.99	a		Abca6	0.281173	-1.22652	3.48436	-0.352007	0.724833	0.99	a
	Abca7	366.804	-0.666124	0.193197	-3.44791	0.000564942	0.00272338	a		Abca7	338.405	0.0275893	0.191947	0.143734	0.885711	0.956203	a		Abca7	334.529	1.20279	0.196121	6.13287	8.63065e-10	7.23958e-09	c
	Abca8a	0	NA	NA	NA	NA	0.99	a		Abca8a	0	NA	NA	NA	NA	0.99	a		Abca8a	0.100984	0.0834177	3.53381	0.0236056	0.981167	0.99	a
	Abca8b	0	NA	NA	NA	NA	0.99	a		Abca8b	0	NA	NA	NA	NA	0.99	a		Abca8b	0.166286	-0.574645	3.53121	-0.162733	0.870728	0.99	a
	Abca9	1.49643	-1.09789	1.90725	-0.57564	0.564859	0.702996	a		Abca9	0.884815	1.18229	2.60764	0.453394	0.650265	0.99	a		Abca9	1.52147	0.274224	2.02736	0.135262	0.892405	0.928872	a
	Abcb10	34.4358	0.229541	0.447518	0.512919	0.608008	0.737936	a		Abcb10	29.8162	1.35653	0.444193	3.05391	0.00225877	0.0190372	a		Abcb10	63.8339	-0.259843	0.303903	-0.855019	0.392541	0.516301	a
	Abcb11	0	NA	NA	NA	NA	0.99	a		Abcb11	1.17629	-3.75313	2.20854	-1.69937	0.0892494	0.99	a		Abcb11	0.451396	-1.91364	3.44646	-0.555248	0.578725	0.99	a
	Abcb1a	123.93	1.16924	0.320795	3.64482	0.000267582	0.00141882	c		Abcb1a	164.885	0.432103	0.380923	1.13436	0.256645	0.52259	a		Abcb1a	180.413	1.33468	0.236546	5.64235	1.67743e-08	1.21045e-07	c
	Abcb1b	70.0108	0.189644	0.336729	0.563194	0.573303	0.710494	a		Abcb1b	55.5312	1.79585	0.380473	4.72004	2.35798e-06	5.87362e-05	c		Abcb1b	98.7236	0.559033	0.26346	2.12189	0.0338472	0.0724503	a
	Abcb4	14.3114	-2.51191	0.868826	-2.89116	0.00383827	0.0142671	a		Abcb4	7.08991	-0.571346	1.03959	-0.54959	0.582601	0.80173	a		Abcb4	28.759	-2.83413	0.5072	-5.58779	2.29976e-08	1.63074e-07	b
	Abcb6	0.0866167	0.124598	3.81694	0.0326433	0.973959	0.99	a		Abcb6	0.197513	-0.0813257	3.53381	-0.0230136	0.981639	0.99	a		Abcb6	0.120849	1.52609	3.53381	0.431854	0.665848	0.99	a
	Abcb7	89.047	-1.0105	0.294911	-3.42644	0.000611546	0.0029249	b		Abcb7	79.2698	-0.259557	0.300249	-0.864473	0.387328	0.655008	a		Abcb7	115.91	-0.429271	0.224351	-1.91339	0.0556978	0.110235	a
	Abcb8	46.6677	0.594993	0.352686	1.68703	0.0915969	0.188417	a		Abcb8	57.8899	0.290307	0.340319	0.853045	0.393634	0.660473	a		Abcb8	111.918	-0.661759	0.223318	-2.9633	0.00304359	0.00883195	a
	Abcb9	101.217	-0.365964	0.342745	-1.06775	0.285635	0.438095	a		Abcb9	170.691	-1.17382	0.332711	-3.52804	0.000418648	0.00487053	b		Abcb9	288.205	-1.60044	0.250207	-6.39645	1.59029e-10	1.4386e-09	b
	Abcc1	195.299	0.686912	0.291628	2.35544	0.0185006	0.0527015	a		Abcc1	210.777	0.859245	0.293567	2.92691	0.00342347	0.0262515	a		Abcc1	213.194	2.71244	0.294883	9.19837	3.63431e-20	7.15369e-19	c
	Abcc10	16.5538	1.83242	0.615626	2.97652	0.00291544	0.0111936	a		Abcc10	28.0519	-0.0416694	0.375018	-0.111113	0.911527	0.96702	a		Abcc10	29.6186	0.828699	0.379657	2.18275	0.0290539	0.0635803	a
	Abcc2	0.191008	0.813519	3.79918	0.21413	0.830445	0.99	a		Abcc2	0.558325	-0.647356	2.58702	-0.250232	0.802408	0.99	a		Abcc2	0.530673	0.25359	2.72832	0.0929471	0.925946	0.99	a
	Abcc3	12.894	-0.0942758	0.753606	-0.1251	0.900445	0.943105	a		Abcc3	9.6742	1.66301	0.919811	1.80799	0.0706081	0.235908	a		Abcc3	12.8404	1.83409	1.03388	1.77399	0.0760644	0.142587	a
	Abcc4	90.156	0.8266	0.276227	2.99247	0.00276731	0.0107376	a		Abcc4	112.467	0.435267	0.242949	1.7916	0.0731966	0.241231	a		Abcc4	133.025	0.973177	0.203284	4.78729	1.6905e-06	9.10282e-06	a
	Abcc5	120.396	-1.05674	0.286588	-3.68732	0.00022663	0.00122659	b		Abcc5	112.87	-0.433855	0.265627	-1.63332	0.102401	0.300546	a		Abcc5	381.802	-2.2614	0.193366	-11.6949	1.35358e-31	5.03854e-30	b
	Abcc8	0.0937895	0.124598	3.81694	0.0326433	0.973959	0.99	a		Abcc8	0.0952923	0.640008	3.53381	0.18111	0.856281	0.99	a		Abcc8	0.129621	1.52609	3.53381	0.431854	0.665848	0.99	a
	Abcc9	0.188956	-1.55851	3.81694	-0.408315	0.683042	0.99	a		Abcc9	0	NA	NA	NA	NA	0.99	a		Abcc9	0.516698	-2.11285	3.43839	-0.614487	0.538893	0.99	a
	Abcd1	138.228	1.37327	0.32575	4.2157	2.49005e-05	0.000171079	c		Abcd1	279.052	-0.634584	0.26681	-2.37842	0.0173872	0.0892213	a		Abcd1	387.208	-0.671217	0.226844	-2.95893	0.00308708	0.00894022	a
	Abcd2	9.90324	1.75585	0.967284	1.81524	0.069487	0.152451	a		Abcd2	10.3128	2.01947	0.872353	2.31497	0.0206145	0.100783	a		Abcd2	11.836	4.34033	1.06192	4.08724	4.3653e-05	0.000185948	c
	Abcd3	115.681	-0.0770277	0.246775	-0.312138	0.754936	0.850259	a		Abcd3	112.597	0.49604	0.238553	2.07937	0.0375829	0.154254	a		Abcd3	219.714	-0.536513	0.175361	-3.05947	0.00221725	0.00663905	a
	Abcd4	24.6656	-1.66518	0.454704	-3.66211	0.000250145	0.00133932	b		Abcd4	13.2995	0.324957	0.566531	0.573591	0.566245	0.789931	a		Abcd4	20.1101	0.0300631	0.428302	0.0701913	0.944041	0.964409	a
	Abce1	198.595	-0.709165	0.199784	-3.54966	0.000385733	0.0019594	a		Abce1	161.838	0.347394	0.303275	1.14548	0.252012	0.517215	a		Abce1	227.329	0.261837	0.184067	1.42251	0.154879	0.252376	a
	Abcf1	684.512	0.421165	0.195028	2.15951	0.0308107	0.0798572	a		Abcf1	888.342	0.0211307	0.207335	0.101915	0.918824	0.970261	a		Abcf1	1403.73	-0.373959	0.178152	-2.0991	0.0358077	0.0761096	a
	Abcf2	50.4708	1.08195	0.462029	2.34173	0.0191945	0.05433	a		Abcf2	77.6099	-0.0571325	0.283622	-0.201439	0.840355	0.939673	a		Abcf2	149.249	-0.905693	0.235177	-3.8511	0.000117586	0.000461747	a
	Abcf3	103.508	0.0180414	0.270811	0.0666198	0.946884	0.971243	a		Abcf3	117.85	0.079667	0.293521	0.271418	0.78607	0.914706	a		Abcf3	154.664	0.201169	0.217683	0.924135	0.355416	0.478581	a
	Abcg1	237.742	0.652789	0.272108	2.39901	0.0164394	0.047866	a		Abcg1	283.578	0.45618	0.371819	1.22689	0.219865	0.478151	a		Abcg1	274.972	2.12857	0.254058	8.37829	5.37015e-17	8.52602e-16	c
	Abcg2	63.0723	-1.78271	0.308084	-5.78646	7.18831e-09	1.0978e-07	b		Abcg2	49.7333	-0.816865	0.287298	-2.84327	0.00446532	0.0320465	a		Abcg2	52.2659	-0.169627	0.296988	-0.571159	0.567892	0.679258	a
	Abcg3	106.415	-1.09343	0.440867	-2.48017	0.0131319	0.0400285	a		Abcg3	102.336	-0.533487	0.451275	-1.18218	0.237136	0.499199	a		Abcg3	142.492	-0.576863	0.395213	-1.45963	0.144393	0.238956	a
	Abcg4	1.4629	-2.96624	2.12683	-1.39468	0.163114	0.292254	a		Abcg4	0.304065	0.516527	3.52065	0.146713	0.883358	0.99	a		Abcg4	1.13662	-1.56713	2.45129	-0.639309	0.522622	0.638851	a
	Abcg5	0	NA	NA	NA	NA	0.99	a		Abcg5	0	NA	NA	NA	NA	0.99	a		Abcg5	0.0990151	0.0834177	3.53381	0.0236056	0.981167	0.99	a
	Abhd1	0	NA	NA	NA	NA	0.99	a		Abhd1	0.109022	-0.802664	3.53381	-0.227138	0.820316	0.99	a		Abhd1	0	NA	NA	NA	NA	0.99	a
	Abhd10	48.425	-0.428075	0.353858	-1.20974	0.22638	0.370534	a		Abhd10	46.9454	0.139592	0.371038	0.376222	0.706752	0.875248	a		Abhd10	74.9207	-0.298557	0.240507	-1.24137	0.214471	0.324555	a
	Abhd11	39.3859	-0.226173	0.395473	-0.571904	0.567387	0.705075	a		Abhd11	57.6044	-0.755309	0.298587	-2.52961	0.0114189	0.065578	a		Abhd11	60.6128	-0.10299	0.272725	-0.377635	0.705702	0.790858	a
	Abhd11os	0	NA	NA	NA	NA	0.99	a		Abhd11os	0.218044	-1.44397	3.53051	-0.408997	0.682542	0.99	a		Abhd11os	0	NA	NA	NA	NA	0.99	a
	Abhd12	163.678	1.08864	0.278806	3.90464	9.43664e-05	0.00056339	c		Abhd12	205.17	0.5916	0.236578	2.50066	0.0123963	0.0694883	a		Abhd12	276.217	0.640708	0.198791	3.22302	0.00126847	0.00400683	a
	Abhd12b	0.29197	1.29956	3.77419	0.344328	0.7306	0.99	a		Abhd12b	1.15846	-1.38202	1.88663	-0.732533	0.463843	0.99	a		Abhd12b	1.34486	-1.05263	1.69376	-0.621474	0.534288	0.649643	a
	Abhd13	126.629	-0.334711	0.246634	-1.35711	0.174745	0.307238	a		Abhd13	134.524	-0.0448873	0.300771	-0.149241	0.881364	0.954947	a		Abhd13	179.338	0.0303597	0.1962	0.154738	0.877028	0.917754	a
	Abhd14a	20.8853	1.39328	0.545212	2.55548	0.0106041	0.033535	a		Abhd14a	33.7854	-0.042041	0.360291	-0.116686	0.907109	0.965441	a		Abhd14a	34.3206	0.943668	0.393997	2.39512	0.0166151	0.0392031	a
	Abhd15	2.88233	0.391075	1.35129	0.289408	0.772269	0.862341	a		Abhd15	4.07717	-0.264652	0.918812	-0.288037	0.773318	0.908869	a		Abhd15	9.46305	-1.4618	0.724786	-2.01687	0.043709	0.090043	a
	Abhd16a	179.017	0.161623	0.261358	0.618397	0.536314	0.679126	a		Abhd16a	215.428	0.0433155	0.260659	0.166177	0.868017	0.95022	a		Abhd16a	266.046	0.351583	0.213098	1.64987	0.0989704	0.176966	a
	Abhd16b	0.0937895	0.124598	3.81694	0.0326433	0.973959	0.99	a		Abhd16b	0.53138	-1.61045	3.45035	-0.466751	0.640678	0.99	a		Abhd16b	0.624696	-1.31645	3.38073	-0.389399	0.696981	0.99	a
	Abhd17a	162.764	0.395113	0.250481	1.57742	0.114699	0.224165	a		Abhd17a	210.951	0.00923021	0.210773	0.0437921	0.96507	0.987373	a		Abhd17a	280.402	0.0876863	0.146443	0.598773	0.549324	0.66253	a
	Abhd17b	335.348	0.370365	0.163236	2.2689	0.0232747	0.0635494	a		Abhd17b	387.4	0.33955	0.168694	2.01281	0.0441344	0.172134	a		Abhd17b	533.988	0.309742	0.124932	2.47929	0.0131645	0.0320611	a
	Abhd17c	196.509	1.4921	0.269471	5.53716	3.0741e-08	4.0678e-07	c		Abhd17c	252.936	0.737879	0.246768	2.99018	0.00278814	0.0223948	a		Abhd17c	473.559	-0.255451	0.248253	-1.02899	0.303482	0.424848	a
	Abhd2	562.927	0.587663	0.267549	2.19647	0.0280585	0.0739	a		Abhd2	572.764	1.01003	0.344032	2.93586	0.00332626	0.0256548	a		Abhd2	648.328	2.04032	0.246936	8.26256	1.42586e-16	2.18091e-15	c
	Abhd3	0	NA	NA	NA	NA	0.99	a		Abhd3	0	NA	NA	NA	NA	0.99	a		Abhd3	0.0831429	0.0834177	3.53381	0.0236056	0.981167	0.99	a
	Abhd4	69.9928	3.28622	0.521557	6.30078	2.96149e-10	5.69714e-09	c		Abhd4	75.911	2.79657	0.440452	6.34931	2.16287e-10	1.56121e-08	c		Abhd4	104.141	2.70916	0.406663	6.66193	2.7026e-11	2.65709e-10	c
	Abhd5	13.8107	0.54684	0.619607	0.882559	0.377475	0.53399	a		Abhd5	17.9113	0.116962	0.462711	0.252775	0.800442	0.921527	a		Abhd5	21.3312	0.564948	0.459152	1.23041	0.218542	0.329073	a
	Abhd6	44.1836	-0.70813	0.399134	-1.77416	0.0760363	0.163206	a		Abhd6	53.9332	-0.741062	0.390416	-1.89814	0.0576781	0.205789	a		Abhd6	40.2385	1.14909	0.379071	3.03133	0.00243481	0.00721691	c
	Abhd8	208.152	-0.0290084	0.321248	-0.0902991	0.92805	0.95963	a		Abhd8	218.075	0.290038	0.44703	0.648812	0.51646	0.757224	a		Abhd8	220.086	1.53252	0.297769	5.14668	2.65135e-07	1.60567e-06	c
	Abi1	323.14	0.205395	0.184395	1.11389	0.265326	0.415865	a		Abi1	369.408	0.230972	0.238615	0.967968	0.333061	0.602367	a		Abi1	469.362	0.468938	0.148478	3.1583	0.0015869	0.00490393	a
	Abi2	167.036	1.71261	0.237264	7.21819	5.26838e-13	1.57553e-11	c		Abi2	187.919	1.48757	0.214718	6.928	4.2684e-12	4.53092e-10	c		Abi2	218.914	2.6641	0.197894	13.4622	2.6095e-41	1.61893e-39	c
	Abi3	1.06993	-0.117164	2.32855	-0.0503162	0.95987	0.99	a		Abi3	2.65906	-1.78689	1.36789	-1.30631	0.191447	0.442604	a		Abi3	27.0367	-5.08264	0.751929	-6.75946	1.38504e-11	1.40583e-10	b
	Abi3bp	2.15863	-2.00267	1.84472	-1.08562	0.277648	0.429488	a		Abi3bp	1.09083	-0.0568445	2.46813	-0.0230314	0.981625	0.99	a		Abi3bp	2.77457	-1.4371	1.59831	-0.899137	0.36858	0.492015	a
	Abl1	144.659	0.179761	0.292459	0.614655	0.538783	0.68137	a		Abl1	190.552	-0.195776	0.288826	-0.677833	0.497877	0.744169	a		Abl1	325.135	-0.745665	0.237915	-3.13416	0.00172344	0.00529281	a
	Abl2	269.308	-0.163481	0.229237	-0.713155	0.47575	0.626061	a		Abl2	318.485	-0.176276	0.242548	-0.726767	0.467369	0.720917	a		Abl2	418.667	-0.0764464	0.177543	-0.43058	0.666773	0.760144	a
	Ablim1	2465	-0.265934	0.149175	-1.7827	0.0746352	0.160891	a		Ablim1	3195.74	-0.502488	0.157586	-3.18865	0.00142936	0.0133096	a		Ablim1	4102.51	-0.345938	0.12731	-2.71728	0.00658202	0.0174512	a
	Ablim2	27.8178	0.910734	0.46816	1.94535	0.051733	0.120953	a		Ablim2	24.9001	2.1472	0.490312	4.37925	1.19087e-05	0.000235578	c		Ablim2	29.4522	4.0222	0.534554	7.52442	5.29564e-14	6.61445e-13	c
	Ablim3	0.537475	2.07846	3.68232	0.564443	0.572453	0.99	a		Ablim3	1.73788	-1.02052	1.66408	-0.613266	0.5397	0.771871	a		Ablim3	0.946797	2.00562	2.60098	0.771104	0.440645	0.561881	a
	Abo	0.208783	0.901372	3.79407	0.237574	0.812212	0.99	a		Abo	0.213293	1.41853	3.50898	0.404257	0.686024	0.99	a		Abo	0.289046	2.30034	3.50889	0.655576	0.512097	0.99	a
	Abr	255.445	0.92559	0.257984	3.58779	0.000333496	0.00172224	a		Abr	278.375	1.02622	0.261403	3.92583	8.64315e-05	0.00129087	c		Abr	399.849	0.811168	0.205532	3.94668	7.92428e-05	0.000322216	a
	Abra	0.25985	1.17926	3.77967	0.312	0.75504	0.99	a		Abra	0.265474	1.69652	3.49341	0.485635	0.627226	0.99	a		Abra	0.362547	2.58575	3.49297	0.740274	0.459134	0.99	a
	Abracl	40.6933	-0.0969765	0.510954	-0.189795	0.84947	0.910765	a		Abracl	44.6607	0.082732	0.497195	0.166397	0.867844	0.950159	a		Abracl	43.7542	1.32483	0.404603	3.2744	0.00105887	0.00340133	c
	Abt1	59.2591	0.626946	0.41004	1.52898	0.126268	0.241636	a		Abt1	68.686	0.526325	0.501761	1.04896	0.294198	0.563253	a		Abt1	83.4344	0.985622	0.327132	3.01292	0.00258749	0.00762688	a
	Abtb1	74.4607	0.467879	0.323478	1.4464	0.148065	0.271816	a		Abtb1	106.554	-0.223717	0.224781	-0.995266	0.319607	0.588966	a		Abtb1	280.933	-1.67408	0.181258	-9.23589	2.56151e-20	5.12248e-19	b
	Abtb2	159.157	-0.66741	0.283274	-2.35606	0.0184699	0.0526583	a		Abtb2	285.006	-1.50989	0.239238	-6.31125	2.76797e-10	1.92938e-08	b		Abtb2	389.722	-1.51268	0.214258	-7.06011	1.66372e-12	1.82572e-11	b
	AC034285.1	0.208783	0.901372	3.79407	0.237574	0.812212	0.99	a		AC034285.1	0.649381	-0.835519	3.25703	-0.256528	0.797543	0.99	a		AC034285.1	0.372189	1.57901	3.50889	0.450002	0.652709	0.99	a
	AC079245.1	0	NA	NA	NA	NA	0.99	a		AC079245.1	0.243017	-1.53104	3.52689	-0.434106	0.664211	0.99	a		AC079245.1	0	NA	NA	NA	NA	0.99	a
	AC087559.2	0	NA	NA	NA	NA	0.99	a		AC087559.2	0.151816	-0.802664	3.53381	-0.227138	0.820316	0.99	a		AC087559.2	0	NA	NA	NA	NA	0.99	a
	AC108848.6	3.2856	-1.7943	1.32627	-1.35289	0.176092	0.308814	a		AC108848.6	2.06443	-0.302945	1.4517	-0.208682	0.834696	0.937374	a		AC108848.6	1.21478	4.18432	2.2726	1.84121	0.0655915	0.126305	a
	AC113029.6	20.4494	0.725291	0.516363	1.40461	0.160136	0.287986	a		AC113029.6	29.648	-0.0797252	0.392105	-0.203326	0.83888	0.939344	a		AC113029.6	48.5773	-0.56316	0.320142	-1.7591	0.0785613	0.146551	a
	AC117232.1	3.10928	3.49514	1.87675	1.86234	0.0625547	0.140483	a		AC117232.1	5.42284	0.290352	1.247	0.23284	0.815885	0.929359	a		AC117232.1	4.77169	2.62705	1.25566	2.09216	0.0364244	0.0772197	a
	AC117623.1	0.759286	-1.70731	2.599	-0.656912	0.511238	0.99	a		AC117623.1	1.02626	-1.80009	1.98439	-0.907128	0.364339	0.99	a		AC117623.1	0.659914	-0.291787	2.57613	-0.113266	0.90982	0.99	a
	AC121821.1	0.468948	1.88067	3.75077	0.501409	0.616083	0.99	a		AC121821.1	0.476461	2.39099	3.46252	0.690534	0.489859	0.99	a		AC121821.1	0.648104	3.27235	3.46293	0.944967	0.344676	0.99	a
	AC122228.1	0	NA	NA	NA	NA	0.99	a		AC122228.1	0	NA	NA	NA	NA	0.99	a		AC122228.1	0.332571	-1.48615	3.46794	-0.428541	0.668257	0.99	a
	AC123920.1	0.222227	0.124598	3.81694	0.0326433	0.973959	0.99	a		AC123920.1	1.44136	-3.04721	2.67541	-1.13897	0.254716	0.99	a		AC123920.1	0.313203	1.52609	3.53381	0.431854	0.665848	0.99	a
	AC124587.1	1.60078	0.129322	2.34157	0.0552289	0.955956	0.976195	a		AC124587.1	1.40085	1.23624	1.9062	0.648539	0.516637	0.99	a		AC124587.1	1.99931	0.993028	1.721	0.577005	0.563936	0.675688	a
	AC125149.4	0	NA	NA	NA	NA	0.99	a		AC125149.4	0	NA	NA	NA	NA	0.99	a		AC125149.4	0.332571	-1.48615	3.46794	-0.428541	0.668257	0.99	a
	AC127252.1	0.188956	-1.55851	3.81694	-0.408315	0.683042	0.99	a		AC127252.1	0	NA	NA	NA	NA	0.99	a		AC127252.1	0	NA	NA	NA	NA	0.99	a
	AC132444.1	0.444455	1.41494	3.76931	0.375384	0.707375	0.99	a		AC132444.1	0.805706	-0.153095	2.72304	-0.0562221	0.955165	0.99	a		AC132444.1	0.626406	2.828	3.48155	0.812281	0.416631	0.99	a
	AC132444.6	0	NA	NA	NA	NA	0.99	a		AC132444.6	0	NA	NA	NA	NA	0.99	a		AC132444.6	0.100984	0.0834177	3.53381	0.0236056	0.981167	0.99	a
	AC133103.1	3.26686	2.60301	1.58081	1.64663	0.0996347	0.201187	a		AC133103.1	3.2059	3.59677	1.42039	2.53224	0.0113335	0.0652954	a		AC133103.1	4.65816	2.68337	1.05503	2.54342	0.0109774	0.0274078	a
	AC137871.1	0.188956	-1.55851	3.81694	-0.408315	0.683042	0.99	a		AC137871.1	0	NA	NA	NA	NA	0.99	a		AC137871.1	0	NA	NA	NA	NA	0.99	a
	AC139294.1	0.189661	-1.55851	3.81694	-0.408315	0.683042	0.99	a		AC139294.1	0	NA	NA	NA	NA	0.99	a		AC139294.1	0	NA	NA	NA	NA	0.99	a
	AC147266.1	2.93495	1.89587	1.48067	1.28042	0.200399	0.339146	a		AC147266.1	4.50658	0.35747	0.90633	0.394414	0.693275	0.867471	a		AC147266.1	4.20547	2.17548	1.01215	2.14938	0.0316046	0.0683428	a
	AC155839.1	0	NA	NA	NA	NA	0.99	a		AC155839.1	0.218044	-1.44397	3.53051	-0.408997	0.682542	0.99	a		AC155839.1	0	NA	NA	NA	NA	0.99	a
	AC158786.1	0	NA	NA	NA	NA	0.99	a		AC158786.1	0.127083	-0.802664	3.53381	-0.227138	0.820316	0.99	a		AC158786.1	0.0831429	0.0834177	3.53381	0.0236056	0.981167	0.99	a
	AC161199.1	0.927433	2.78403	2.41498	1.15281	0.248987	0.99	a		AC161199.1	1.21936	1.80541	1.76707	1.0217	0.306924	0.99	a		AC161199.1	1.39456	3.4431	1.86828	1.84293	0.0653391	0.125987	a
	AC161585.1	0.444455	1.41494	3.76931	0.375384	0.707375	0.99	a		AC161585.1	0.453667	1.93106	3.48227	0.554539	0.57921	0.99	a		AC161585.1	0.626406	2.828	3.48155	0.812281	0.416631	0.99	a
	AC168977.1	4.32628	-1.87086	1.54442	-1.21137	0.225755	0.36967	a		AC168977.1	2.85102	-0.539328	1.52154	-0.354462	0.722993	0.885396	a		AC168977.1	4.09328	-0.654532	1.49411	-0.438075	0.661332	0.755727	a
	Acaa1a	172.191	-0.528918	0.235688	-2.24414	0.0248233	0.0668471	a		Acaa1a	173.023	-0.072732	0.222187	-0.327345	0.743407	0.893839	a		Acaa1a	273.28	-0.455544	0.215562	-2.11329	0.034576	0.0738491	a
	Acaa1b	0.187579	0.797194	3.80016	0.209779	0.83384	0.99	a		Acaa1b	0.190585	1.30904	3.5159	0.372321	0.709654	0.99	a		Acaa1b	0.360225	1.47325	3.51556	0.419064	0.67517	0.99	a
	Acaa2	270.304	0.301589	0.229111	1.31634	0.188059	0.324069	a		Acaa2	437.82	-0.636043	0.193266	-3.29102	0.000998249	0.00996469	a		Acaa2	768.053	-1.18978	0.174184	-6.83057	8.45805e-12	8.7168e-11	b
	Acaca	77.3784	0.561317	0.288325	1.94682	0.0515566	0.120678	a		Acaca	97.3172	0.215897	0.268417	0.804333	0.421205	0.682649	a		Acaca	188.971	-0.720293	0.178971	-4.02463	5.70657e-05	0.00023833	a
	Acacb	5.04177	-0.825107	0.972032	-0.848847	0.395966	0.551937	a		Acacb	4.61698	-0.101118	0.911752	-0.110905	0.911692	0.967132	a		Acacb	5.37211	0.387545	0.843592	0.459398	0.645948	0.74421	a
	Acad10	16.9448	-1.43468	0.686878	-2.0887	0.0367351	0.0920504	a		Acad10	18.7624	-1.18992	0.569703	-2.08867	0.0367372	0.151819	a		Acad10	22.3337	-0.891519	0.527106	-1.69135	0.0907705	0.16486	a
	Acad11	38.7598	-0.837196	0.418019	-2.00277	0.0452019	0.109175	a		Acad11	30.8524	0.261829	0.415568	0.630051	0.528661	0.763857	a		Acad11	54.0404	-0.421363	0.298432	-1.41192	0.157972	0.256412	a
	Acad12	11.6958	-2.71918	0.763076	-3.56345	0.000366012	0.00186901	b		Acad12	5.7423	-0.849605	0.882259	-0.962987	0.335554	0.605055	a		Acad12	15.546	-2.21909	0.676772	-3.27894	0.00104197	0.00335565	b
	Acad8	59.3125	-0.0614402	0.322742	-0.190369	0.84902	0.910463	a		Acad8	69.1578	-0.0533291	0.27604	-0.193193	0.846808	0.942097	a		Acad8	98.5683	-0.172005	0.235603	-0.730062	0.465352	0.585587	a
	Acad9	16.9929	0.501615	0.611352	0.820501	0.411931	0.567172	a		Acad9	20.2819	0.350471	0.535807	0.654099	0.513048	0.754867	a		Acad9	24.8591	0.717452	0.482996	1.48542	0.137432	0.229768	a
	Acadl	259.293	1.02791	0.223952	4.58989	4.43473e-06	3.67839e-05	c		Acadl	308.439	0.749362	0.20478	3.65936	0.000252848	0.00318828	a		Acadl	364.709	1.38575	0.182769	7.58199	3.40306e-14	4.3107e-13	c
	Acadm	141.061	-0.43723	0.249134	-1.755	0.0792594	0.168344	a		Acadm	146.118	-0.0721263	0.298802	-0.241385	0.809257	0.926095	a		Acadm	212.815	-0.242522	0.203334	-1.19273	0.232976	0.346396	a
	Acads	171.307	2.05078	0.293556	6.98598	2.82883e-12	7.61515e-11	c		Acads	269.02	0.284615	0.24526	1.16046	0.24586	0.51013	a		Acads	561.404	-0.83439	0.220546	-3.78329	0.000154771	0.000593874	a
	Acadsb	88.858	0.211045	0.358935	0.587977	0.556548	0.696288	a		Acadsb	111.355	-0.0311136	0.242536	-0.128284	0.897924	0.96119	a		Acadsb	140.602	0.200714	0.201226	0.997455	0.318544	0.440909	a
	Acadvl	0.208783	0.901372	3.79407	0.237574	0.812212	0.99	a		Acadvl	0.583393	-0.58536	2.9024	-0.201682	0.840166	0.99	a		Acadvl	5.58938	-4.00465	1.43928	-2.7824	0.00539591	0.0146575	a
	Acan	0	NA	NA	NA	NA	0.99	a		Acan	0	NA	NA	NA	NA	0.99	a		Acan	8.66782	-6.17526	1.21551	-5.08038	3.76684e-07	2.2232e-06	b
	Acap1	416.173	-0.731983	0.209355	-3.49637	0.000471637	0.00233399	a		Acap1	448.707	-0.458051	0.230631	-1.98608	0.0470246	0.179403	a		Acap1	509.771	0.0381972	0.19928	0.191676	0.847996	0.898114	a
	Acap2	170.695	-0.0677704	0.2634	-0.257291	0.796954	0.878808	a		Acap2	171.864	0.382504	0.340356	1.12383	0.261083	0.526909	a		Acap2	204.012	0.902198	0.227834	3.95989	7.49838e-05	0.00030669	a
	Acap3	57.1905	1.09175	0.347914	3.13799	0.00170113	0.00707641	c		Acap3	82.914	0.111198	0.308857	0.36003	0.718824	0.882897	a		Acap3	147.277	-0.599275	0.22085	-2.7135	0.00665773	0.0176345	a
	Acat1	187.8	0.0787848	0.285384	0.276066	0.782497	0.86916	a		Acat1	198.072	0.372544	0.371863	1.00183	0.316425	0.586091	a		Acat1	317.322	-0.10396	0.221969	-0.468352	0.639533	0.739022	a
	Acat2	103.854	0.237897	0.274776	0.865787	0.386607	0.542968	a		Acat2	163.636	-0.615168	0.289184	-2.12725	0.0333992	0.141869	a		Acat2	241.862	-0.797482	0.183659	-4.34219	1.41067e-05	6.55571e-05	a
	Acat3	2.47105	-1.74421	1.77357	-0.983448	0.325387	0.482202	a		Acat3	5.89025	-2.79453	1.09317	-2.55636	0.0105774	0.06195	a		Acat3	3.93164	-1.5722	1.3157	-1.19495	0.232107	0.34535	a
	Acbd3	543.407	-0.284744	0.178788	-1.59263	0.111242	0.218682	a		Acbd3	729.679	-0.603511	0.180478	-3.34395	0.000825937	0.00859324	a		Acbd3	999.181	-0.61087	0.140833	-4.33756	1.44072e-05	6.68321e-05	a
	Acbd4	54.7582	0.398123	0.400119	0.995014	0.31973	0.475963	a		Acbd4	72.535	-0.0543222	0.32341	-0.167967	0.866609	0.949191	a		Acbd4	93.98	0.0959126	0.278336	0.344592	0.730401	0.810273	a
	Acbd5	184.045	-0.0322346	0.226009	-0.142626	0.886586	0.933668	a		Acbd5	198.069	0.211463	0.206983	1.02164	0.306951	0.576133	a		Acbd5	276.701	0.139726	0.167562	0.833877	0.404351	0.527297	a
	Acbd6	228.61	1.08747	0.194143	5.60137	2.12659e-08	2.92215e-07	c		Acbd6	347.514	-0.0268247	0.188173	-0.142554	0.886643	0.956554	a		Acbd6	452.986	0.109428	0.139908	0.782139	0.434133	0.555915	a
	Acbd7	0.188956	-1.55851	3.81694	-0.408315	0.683042	0.99	a		Acbd7	0.121509	-0.802664	3.53381	-0.227138	0.820316	0.99	a		Acbd7	0.555945	-2.21208	2.94378	-0.751443	0.452386	0.99	a
	Accs	123.228	0.0346694	0.244441	0.141831	0.887213	0.933979	a		Accs	145.242	0.00612609	0.241011	0.0254183	0.979721	0.992493	a		Accs	187.043	0.172293	0.196343	0.877509	0.38021	0.503607	a
	Accsl	0	NA	NA	NA	NA	0.99	a		Accsl	0.455448	-2.34451	3.46985	-0.675682	0.499243	0.99	a		Accsl	0.0831429	0.0834177	3.53381	0.0236056	0.981167	0.99	a
	Acd	101.65	0.422329	0.303434	1.39183	0.163973	0.29329	a		Acd	144.07	-0.225193	0.249552	-0.90239	0.36685	0.636132	a		Acd	265.703	-0.947061	0.192007	-4.93242	8.12176e-07	4.58202e-06	a
	Ace	2.46795	0.387319	1.33331	0.290495	0.771438	0.861705	a		Ace	3.18897	0.0128284	1.17613	0.0109073	0.991297	0.996636	a		Ace	10.3203	-1.97254	0.679257	-2.90397	0.00368468	0.010455	a
	Acer1	0.0866167	0.124598	3.81694	0.0326433	0.973959	0.99	a		Acer1	0.0884912	0.640008	3.53381	0.18111	0.856281	0.99	a		Acer1	0.287135	0.146695	3.53121	0.0415425	0.966863	0.99	a
	Acer2	20.0708	-2.05543	0.606844	-3.38708	0.000706409	0.00330743	b		Acer2	19.7308	-1.57369	0.582221	-2.70291	0.00687364	0.0447564	a		Acer2	17.8828	-0.716889	0.574339	-1.2482	0.211959	0.32153	a
	Acer3	46.9209	-0.341338	0.477515	-0.714823	0.474718	0.625088	a		Acer3	38.8016	0.764947	0.454034	1.68478	0.092031	0.279902	a		Acer3	48.5397	1.12695	0.46637	2.41642	0.015674	0.0372409	a
	Ache	1.95863	-0.385439	1.99154	-0.193538	0.846537	0.909401	a		Ache	1.03447	3.43224	2.75402	1.24627	0.212666	0.99	a		Ache	2.84141	-0.0848194	1.77447	-0.0477998	0.961876	0.976258	a
	Acin1	1355.56	-0.286498	0.139149	-2.05893	0.039501	0.0977452	a		Acin1	1669.93	-0.39219	0.156502	-2.50597	0.0122115	0.0687918	a		Acin1	2405.49	-0.524946	0.119283	-4.40083	1.07839e-05	5.12428e-05	a
	Ackr1	0.854261	2.6501	3.17419	0.83489	0.40378	0.99	a		Ackr1	1.63017	0.142092	2.29121	0.0620163	0.95055	0.981477	a		Ackr1	1.19885	4.04752	2.67821	1.51128	0.130718	0.221184	a
	Ackr2	2.80066	-2.78192	1.81805	-1.53017	0.125974	0.24127	a		Ackr2	0.802996	0.961867	2.42497	0.396651	0.691625	0.99	a		Ackr2	0.913541	1.92467	2.67373	0.719845	0.47162	0.591508	a
	Ackr3	7.46577	2.27653	1.18916	1.91441	0.0555684	0.128028	a		Ackr3	6.84322	4.70797	1.43266	3.28618	0.00101556	0.0100756	a		Ackr3	9.49819	4.07556	1.06174	3.83857	0.000123754	0.000484147	c
	Ackr4	9.87727	-0.977206	0.857786	-1.13922	0.254612	0.403882	a		Ackr4	7.50947	0.228786	0.836051	0.27365	0.784353	0.91374	a		Ackr4	12.5816	-0.344821	0.729921	-0.472409	0.636635	0.73655	a
	Acly	388.466	1.00269	0.19991	5.01569	5.28439e-07	5.45281e-06	c		Acly	522.251	0.302353	0.190752	1.58506	0.112954	0.320657	a		Acly	688.255	0.419111	0.149768	2.79841	0.00513548	0.0140452	a
	Acmsd	3.62564	-0.191959	1.33055	-0.14427	0.885287	0.932693	a		Acmsd	2.37302	2.35009	1.44448	1.62694	0.103749	0.302947	a		Acmsd	4.83416	0.352589	0.968916	0.363901	0.715932	0.799031	a
	Acnat1	0	NA	NA	NA	NA	0.99	a		Acnat1	0	NA	NA	NA	NA	0.99	a		Acnat1	0.899878	-2.91103	2.20263	-1.32161	0.186297	0.290735	a
	Acnat2	1.3008	2.04577	2.93153	0.69785	0.485271	0.99	a		Acnat2	1.13417	3.55211	3.22175	1.10254	0.270227	0.99	a		Acnat2	1.56601	4.43867	2.90234	1.52934	0.12618	0.215453	a
	Aco1	52.5844	0.0886522	0.387817	0.228593	0.819185	0.892966	a		Aco1	52.924	0.54451	0.387394	1.40557	0.159851	0.397572	a		Aco1	68.6593	0.737151	0.312042	2.36235	0.0181595	0.0423365	a
	Aco2	176.633	0.330281	0.274387	1.20371	0.228703	0.373481	a		Aco2	229.635	-0.0496513	0.269245	-0.184409	0.853692	0.944603	a		Aco2	339.295	-0.262409	0.205462	-1.27717	0.201543	0.309098	a
	Acot1	0.853056	-0.803379	2.48563	-0.32321	0.746536	0.99	a		Acot1	0.360766	2.05053	3.47721	0.589706	0.555388	0.99	a		Acot1	8.41764	-3.76058	1.00667	-3.73566	0.000187225	0.000706717	b
	Acot10	0	NA	NA	NA	NA	0.99	a		Acot10	0	NA	NA	NA	NA	0.99	a		Acot10	0.100984	0.0834177	3.53381	0.0236056	0.981167	0.99	a
	Acot11	21.911	2.54628	0.603184	4.22139	2.42796e-05	0.000167654	c		Acot11	27.8923	1.28165	0.439545	2.91585	0.00354715	0.0269454	a		Acot11	29.1597	3.59376	0.715133	5.0253	5.02649e-07	2.9127e-06	c
	Acot12	0	NA	NA	NA	NA	0.99	a		Acot12	0.278899	-1.59911	3.52208	-0.454025	0.649811	0.99	a		Acot12	0	NA	NA	NA	NA	0.99	a
	Acot13	168.362	-0.447896	0.256641	-1.74522	0.0809462	0.171	a		Acot13	179.91	-0.163411	0.226363	-0.721897	0.470358	0.723398	a		Acot13	304.916	-0.708401	0.181386	-3.9055	9.40315e-05	0.000376888	a
	Acot2	66.1413	0.460688	0.290959	1.58334	0.113343	0.222122	a		Acot2	122.18	-0.850318	0.391464	-2.17215	0.0298447	0.130948	a		Acot2	130.766	-0.255269	0.237889	-1.07306	0.283244	0.403365	a
	Acot3	0	NA	NA	NA	NA	0.99	a		Acot3	0	NA	NA	NA	NA	0.99	a		Acot3	0.504919	-2.06442	3.44025	-0.600079	0.548453	0.99	a
	Acot4	0.187579	0.797194	3.80016	0.209779	0.83384	0.99	a		Acot4	0.190585	1.30904	3.5159	0.372321	0.709654	0.99	a		Acot4	0.342385	1.47325	3.51556	0.419064	0.67517	0.99	a
	Acot5	0	NA	NA	NA	NA	0.99	a		Acot5	0	NA	NA	NA	NA	0.99	a		Acot5	9.24232	-6.2674	1.20279	-5.21073	1.88098e-07	1.16888e-06	b
	Acot6	13.732	-0.00300992	0.6964	-0.00432211	0.996551	0.998616	a		Acot6	31.8087	-1.61867	0.494193	-3.27538	0.00105521	0.010399	a		Acot6	24.2252	-0.304738	0.527888	-0.577277	0.563752	0.675511	a
	Acot7	334.545	4.15294	0.291021	14.2702	3.35516e-46	1.83952e-43	c		Acot7	430.442	1.66364	0.244365	6.80803	9.8945e-12	9.73918e-10	c		Acot7	938.95	-0.141152	0.143828	-0.981394	0.326398	0.449416	a
	Acot8	0.825788	1.45082	2.54363	0.570372	0.568425	0.99	a		Acot8	1.3014	0.22979	1.51453	0.151723	0.879405	0.99	a		Acot8	1.46743	0.85496	1.6211	0.527397	0.597918	0.703094	a
	Acot9	76.191	0.7304	0.294924	2.47657	0.0132652	0.0403675	a		Acot9	105.03	0.054432	0.245359	0.221847	0.824433	0.933311	a		Acot9	123.241	0.542101	0.233105	2.32557	0.0200415	0.0461748	a
	Acox1	58.159	-0.0251856	0.327014	-0.0770169	0.93861	0.96622	a		Acox1	63.9236	0.157921	0.271823	0.580968	0.561262	0.786244	a		Acox1	98.1345	-0.181124	0.280577	-0.645541	0.518576	0.635145	a
	Acox2	0	NA	NA	NA	NA	0.99	a		Acox2	0	NA	NA	NA	NA	0.99	a		Acox2	0.578669	-2.26469	2.94596	-0.768747	0.442043	0.99	a
	Acox3	146.514	0.2469	0.271043	0.910924	0.362336	0.519544	a		Acox3	184.748	-0.0280774	0.247831	-0.113293	0.909799	0.966449	a		Acox3	250.621	-0.00979788	0.226941	-0.0431737	0.965563	0.978472	a
	Acoxl	9.91183	-2.44023	1.13577	-2.14852	0.0316726	0.081641	a		Acoxl	8.45178	-1.68713	1.0484	-1.60925	0.107562	0.310466	a		Acoxl	36.4116	-3.62327	1.1624	-3.11705	0.0018267	0.00558074	b
	Acp1	102.556	0.879694	0.3192	2.75594	0.00585242	0.0204158	a		Acp1	148.023	0.0135044	0.289269	0.0466845	0.962765	0.986794	a		Acp1	224.619	-0.280482	0.263152	-1.06586	0.286488	0.406691	a
	Acp2	108.239	-0.336002	0.280076	-1.19968	0.230263	0.37521	a		Acp2	100.99	0.350981	0.297828	1.17847	0.23861	0.501328	a		Acp2	178.626	-0.384784	0.225044	-1.70982	0.0872992	0.159697	a
	Acp5	425.69	0.238	0.179584	1.32528	0.185078	0.320303	a		Acp5	727.377	-0.798134	0.14828	-5.38262	7.34077e-08	2.72195e-06	a		Acp5	591.239	0.665211	0.116036	5.7328	9.87865e-09	7.32829e-08	a
	Acp6	97.3744	-0.837639	0.2648	-3.16329	0.00155996	0.00657061	a		Acp6	97.2862	-0.375235	0.289167	-1.29764	0.194412	0.445915	a		Acp6	112.819	0.0741417	0.268838	0.275786	0.782712	0.851225	a
	Acpp	64.8659	-0.0340632	0.361722	-0.0941696	0.924974	0.957818	a		Acpp	51.1558	1.46222	0.327215	4.46868	7.8705e-06	0.000165148	c		Acpp	76.9102	1.00087	0.305313	3.27818	0.0010448	0.00336304	c
	Acpt	0.43101	1.65476	3.76028	0.440063	0.659891	0.99	a		Acpt	0.440126	2.17185	3.47247	0.625449	0.531676	0.99	a		Acpt	0.602249	3.05121	3.33665	0.914453	0.360479	0.99	a
	Acrbp	171.035	-1.13401	0.212187	-5.3444	9.07154e-08	1.08515e-06	b		Acrbp	166.758	-0.609888	0.239693	-2.54446	0.0109447	0.0635513	a		Acrbp	252.943	-0.855265	0.191686	-4.46181	8.12704e-06	3.9354e-05	a
	Acsbg1	117.962	2.55091	0.407067	6.26658	3.69074e-10	6.98915e-09	c		Acsbg1	182.619	0.491462	0.389998	1.26017	0.20761	0.462395	a		Acsbg1	149.225	5.12879	0.412902	12.4213	2.00207e-35	9.09055e-34	c
	Acsbg2	0.62092	-3.27797	3.71102	-0.883307	0.37707	0.99	a		Acsbg2	0.56447	-2.66609	3.3375	-0.798827	0.424391	0.99	a		Acsbg2	0	NA	NA	NA	NA	0.99	a
	Acsf2	12.0103	0.182804	0.743067	0.246013	0.805672	0.884212	a		Acsf2	14.689	0.0133901	0.616219	0.0217294	0.982664	0.993263	a		Acsf2	31.1765	-1.04997	0.529793	-1.98185	0.0474956	0.0966544	a
	Acsf3	15.139	1.13316	0.754972	1.50094	0.133372	0.251745	a		Acsf3	21.1776	0.270786	0.434535	0.623163	0.533177	0.766888	a		Acsf3	43.7871	-0.825564	0.345668	-2.38831	0.0169259	0.0398215	a
	Acsl1	104.542	-0.115979	0.252281	-0.459722	0.645716	0.768242	a		Acsl1	117.424	0.000629037	0.24569	0.00256028	0.997957	0.998834	a		Acsl1	134.441	0.56436	0.193447	2.91738	0.00352984	0.0100643	a
	Acsl3	72.1575	-1.08905	0.328156	-3.31869	0.000904402	0.00410248	b		Acsl3	82.6911	-0.941304	0.276596	-3.40317	0.000666082	0.00722635	a		Acsl3	371.399	-3.12443	0.20004	-15.619	5.40062e-55	6.22827e-53	b
	Acsl4	226.42	0.0357136	0.293095	0.12185	0.903018	0.945017	a		Acsl4	260.057	0.0715355	0.325895	0.219505	0.826257	0.933967	a		Acsl4	321.786	0.376713	0.252905	1.48955	0.136344	0.228218	a
	Acsl5	325.801	0.783127	0.16371	4.78361	1.72176e-06	1.57069e-05	a		Acsl5	401.915	0.443177	0.14186	3.12405	0.00178381	0.0158832	a		Acsl5	444.174	1.30284	0.124409	10.4723	1.15838e-25	3.15127e-24	c
	Acsl6	0.566166	2.15773	3.1618	0.682439	0.494962	0.99	a		Acsl6	0.576307	2.67325	2.81512	0.949604	0.342313	0.99	a		Acsl6	3.34123	-1.56167	1.16202	-1.34392	0.178974	0.282196	a
	Acsm1	0.275573	-0.837177	3.81694	-0.219332	0.826391	0.99	a		Acsm1	0.215574	-0.0813257	3.53381	-0.0230136	0.981639	0.99	a		Acsm1	0.120849	1.52609	3.53381	0.431854	0.665848	0.99	a
	Acsm3	6.50722	-0.027141	0.86829	-0.031258	0.975064	0.986884	a		Acsm3	5.03683	1.55656	0.903812	1.72222	0.0850306	0.26588	a		Acsm3	8.59695	0.545848	0.750602	0.727214	0.467095	0.587281	a
	Acsm4	0.40425	-1.56882	3.78831	-0.414121	0.678786	0.99	a		Acsm4	0.0952923	0.640008	3.53381	0.18111	0.856281	0.99	a		Acsm4	0.129621	1.52609	3.53381	0.431854	0.665848	0.99	a
	Acss1	131.295	-0.528028	0.250344	-2.10921	0.0349263	0.0883932	a		Acss1	189.48	-0.955485	0.214446	-4.45559	8.36626e-06	0.000174201	a		Acss1	234.269	-0.734216	0.207168	-3.54406	0.000394023	0.00139778	a
	Acss2	140.044	-2.12456	0.321481	-6.60867	3.87798e-11	8.70191e-10	b		Acss2	147.375	-1.76441	0.336731	-5.23983	1.60725e-07	5.49544e-06	b		Acss2	118.255	-0.660072	0.296699	-2.22472	0.0261003	0.0580083	a
	Acta1	5.50089	0.525681	1.04232	0.504339	0.614023	0.743044	a		Acta1	9.86479	-0.753743	0.661096	-1.14014	0.254227	0.519734	a		Acta1	11.1013	-0.281025	0.606583	-0.463291	0.643155	0.741857	a
	Acta2	2.55345	-0.854845	1.28556	-0.664957	0.506078	0.652963	a		Acta2	1.69429	1.02112	1.52861	0.66801	0.504127	0.749135	a		Acta2	4.7047	-1.12909	0.884644	-1.27632	0.201841	0.309403	a
	Actb	64351.9	0.824874	0.157697	5.23075	1.68825e-07	1.93444e-06	a		Actb	89872	0.075754	0.175602	0.431395	0.666181	0.852274	a		Actb	94297.3	1.01183	0.172102	5.87924	4.12162e-09	3.1884e-08	c
	Actbl2	0	NA	NA	NA	NA	0.99	a		Actbl2	0	NA	NA	NA	NA	0.99	a		Actbl2	0.0990151	0.0834177	3.53381	0.0236056	0.981167	0.99	a
	Actc1	1.65803	3.69021	2.55635	1.44355	0.148866	0.27294	a		Actc1	1.68809	4.20255	2.36993	1.77328	0.0761826	0.247704	a		Actc1	2.29297	5.08631	2.18041	2.33273	0.0196623	0.045418	a
	Actg1	41.7265	0.535472	0.367078	1.45874	0.144636	0.267442	a		Actg1	46.4634	0.602369	0.333903	1.80402	0.071228	0.237344	a		Actg1	52.7845	1.40342	0.305436	4.59481	4.33147e-06	2.18996e-05	c
	Actg2	16.2037	6.94321	1.31535	5.27859	1.30182e-07	1.52509e-06	c		Actg2	19.6997	2.36984	0.559887	4.23272	2.30881e-05	0.000420846	c		Actg2	23.1004	5.56209	0.847554	6.56252	5.29058e-11	5.02284e-10	c
	Actl6a	89.9083	-0.450583	0.320194	-1.40722	0.159362	0.287064	a		Actl6a	85.3856	0.182993	0.318092	0.575284	0.565099	0.789554	a		Actl6a	126.027	-0.0546364	0.259253	-0.210745	0.833086	0.887725	a
	Actl6b	0.15523	-1.55851	3.81694	-0.408315	0.683042	0.99	a		Actl6b	0	NA	NA	NA	NA	0.99	a		Actl6b	0	NA	NA	NA	NA	0.99	a
	Actn1	1629.23	-2.0694	0.246104	-8.40863	4.1482e-17	2.13886e-15	b		Actn1	1630.92	-1.61763	0.38821	-4.16688	3.08791e-05	0.000539835	b		Actn1	1537.2	-0.852798	0.224805	-3.7935	0.00014854	0.000571716	a
	Actn2	15.8826	0.753593	0.628	1.19999	0.230144	0.375126	a		Actn2	15.6155	1.35286	0.542183	2.4952	0.0125886	0.0702583	a		Actn2	15.5852	6.35169	1.14546	5.54508	2.93818e-08	2.04942e-07	c
	Actn3	0	NA	NA	NA	NA	0.99	a		Actn3	0	NA	NA	NA	NA	0.99	a		Actn3	2.71783	-4.50021	1.84508	-2.43903	0.0147267	0.0353192	a
	Actn4	224.68	0.576997	0.229385	2.51541	0.0118894	0.0368628	a		Actn4	272.342	0.34063	0.430145	0.791895	0.428422	0.688025	a		Actn4	366.973	0.390605	0.185846	2.10176	0.035574	0.0757242	a
	Actr10	378.388	0.196504	0.163858	1.19923	0.230437	0.375415	a		Actr10	499.915	-0.194146	0.173257	-1.12056	0.262473	0.528297	a		Actr10	704.066	-0.275422	0.129152	-2.13254	0.0329627	0.0708719	a
	Actr1a	192.064	0.331911	0.215908	1.53728	0.124225	0.238782	a		Actr1a	288.008	-0.425496	0.173323	-2.45493	0.0140913	0.0763617	a		Actr1a	559.408	-1.21925	0.14481	-8.41964	3.77649e-17	6.05721e-16	b
	Actr1b	203.678	0.465928	0.206247	2.25908	0.0238786	0.064854	a		Actr1b	303.83	-0.328857	0.196504	-1.67353	0.094222	0.284382	a		Actr1b	443.503	-0.496078	0.141431	-3.50757	0.000452221	0.00158391	a
	Actr2	798.032	-0.146401	0.174665	-0.838182	0.401928	0.557462	a		Actr2	790.113	0.363068	0.209015	1.73704	0.0823796	0.260754	a		Actr2	880.259	1.14926	0.145207	7.91465	2.47959e-15	3.4681e-14	c
	Actr3	840.177	-0.154548	0.148727	-1.03914	0.29874	0.453125	a		Actr3	853.362	0.271921	0.229175	1.18652	0.235417	0.497386	a		Actr3	919.515	1.17544	0.134103	8.76522	1.86406e-18	3.26871e-17	c
	Actr3b	7.65513	1.08178	0.881505	1.22719	0.21975	0.36235	a		Actr3b	8.52147	1.03239	0.719402	1.43507	0.151267	0.384172	a		Actr3b	9.96909	1.87148	0.667342	2.80438	0.00504139	0.0138267	a
	Actr5	182.549	-0.413485	0.229687	-1.80021	0.0718272	0.156251	a		Actr5	228.057	-0.52938	0.263401	-2.00979	0.0444536	0.17268	a		Actr5	279.264	-0.260685	0.171283	-1.52195	0.128021	0.217884	a
	Actr6	120.524	-0.72564	0.2286	-3.17428	0.00150211	0.0063595	a		Actr6	135.421	-0.551198	0.208303	-2.64613	0.00814185	0.0508779	a		Actr6	164.499	-0.25106	0.233378	-1.07576	0.282033	0.401976	a
	Actr8	127.014	0.376501	0.238566	1.57819	0.114523	0.223867	a		Actr8	186.065	-0.338225	0.197101	-1.716	0.0861621	0.268436	a		Actr8	260.693	-0.406876	0.201147	-2.02278	0.0430959	0.0889945	a
	Actrt3	0	NA	NA	NA	NA	0.99	a		Actrt3	0.127083	-0.802664	3.53381	-0.227138	0.820316	0.99	a		Actrt3	0.300983	-1.31441	3.47847	-0.37787	0.705527	0.99	a
	Acvr1	20.2575	3.67326	2.2472	1.6346	0.102134	0.204816	a		Acvr1	21.1807	3.564	0.937175	3.80291	0.000143004	0.0019953	c		Acvr1	26.9558	5.86847	1.62333	3.61509	0.000300246	0.00109148	c
	Acvr1b	87.8822	-1.55323	0.453343	-3.42617	0.00061215	0.00292693	b		Acvr1b	76.1382	-0.79504	0.540553	-1.47079	0.141348	0.368775	a		Acvr1b	72.4967	0.140746	0.42352	0.332324	0.739645	0.818355	a
	Acvr1c	2.72796	-0.98473	1.39248	-0.707176	0.479457	0.629127	a		Acvr1c	4.92274	-1.68662	0.951069	-1.7734	0.0761632	0.247691	a		Acvr1c	4.30069	-0.81034	0.960192	-0.843936	0.398705	0.521817	a
	Acvr2a	59.536	-0.236415	0.357435	-0.661421	0.508342	0.654755	a		Acvr2a	68.4149	-0.168207	0.402605	-0.417796	0.676096	0.856712	a		Acvr2a	62.1364	1.25211	0.370757	3.37717	0.000732352	0.00244916	c
	Acvr2b	7.46058	1.27076	0.993113	1.27958	0.200694	0.339506	a		Acvr2b	6.16787	3.95413	1.12869	3.5033	0.000459529	0.00527162	c		Acvr2b	73.7783	-3.08493	0.370129	-8.33476	7.7658e-17	1.21046e-15	b
	Acvrl1	44.2156	-1.67024	0.614779	-2.71682	0.00659133	0.0225253	a		Acvrl1	64.6971	-1.94515	0.574417	-3.3863	0.000708426	0.00757941	b		Acvrl1	28.9637	0.735248	0.639871	1.14906	0.250533	0.366927	a
	Acy1	21.3462	0.737223	0.513925	1.4345	0.151431	0.276073	a		Acy1	34.1221	-0.351546	0.349023	-1.00723	0.313824	0.584096	a		Acy1	35.093	0.489444	0.360501	1.35768	0.174566	0.276593	a
	Acy3	2.01285	3.91329	2.18554	1.79053	0.0733682	0.158805	a		Acy3	2.29841	2.97575	1.83822	1.61882	0.105486	0.306311	a		Acy3	7.86913	-0.956697	0.910515	-1.05072	0.293387	0.414232	a
	Acyp1	94.0332	-2.38682	0.330514	-7.22154	5.14017e-13	1.53999e-11	b		Acyp1	54.9152	-0.836	0.5134	-1.62836	0.103448	0.302482	a		Acyp1	79.1727	-0.974112	0.300882	-3.23753	0.00120571	0.00382726	a
	Acyp2	2.9207	-0.475593	1.61417	-0.294637	0.768271	0.85967	a		Acyp2	1.588	3.25342	1.74554	1.86384	0.0623438	0.2165	a		Acyp2	2.83683	1.20343	1.42038	0.847263	0.396849	0.520221	a
	Ada	18.8999	0.509214	0.564513	0.902041	0.367035	0.523801	a		Ada	28.2877	-0.324321	0.425395	-0.762401	0.445821	0.702164	a		Ada	85.57	-2.04445	0.296826	-6.8877	5.66999e-12	5.93124e-11	b
	Adal	55.7689	-1.3383	0.356889	-3.7499	0.000176907	0.000981701	b		Adal	46.1489	-0.441952	0.402072	-1.09919	0.271686	0.538366	a		Adal	77.9698	-0.93296	0.295627	-3.15587	0.00160019	0.00494255	a
	Adam10	342.601	-0.0185145	0.187309	-0.0988448	0.921261	0.955477	a		Adam10	365.78	0.244067	0.24537	0.994692	0.319886	0.589103	a		Adam10	486.082	0.335134	0.142981	2.3439	0.0190832	0.0442545	a
	Adam11	4.50789	2.49148	1.21628	2.04845	0.0405158	0.0999406	a		Adam11	6.51681	0.738824	0.827722	0.892599	0.372072	0.641489	a		Adam11	6.51789	2.46475	0.865563	2.84757	0.0044055	0.0122652	a
	Adam12	0.29197	1.29956	3.77419	0.344328	0.7306	0.99	a		Adam12	1.51518	-1.86879	2.0049	-0.932111	0.351279	0.620865	a		Adam12	9.27335	-4.27588	1.09712	-3.89735	9.72506e-05	0.000388465	b
	Adam15	68.0253	0.228022	0.421102	0.541488	0.588171	0.721743	a		Adam15	66.917	0.7679	0.344667	2.22794	0.0258842	0.118552	a		Adam15	68.631	2.39546	0.310316	7.71941	1.16868e-14	1.55038e-13	c
	Adam17	302.418	0.112133	0.185145	0.60565	0.544747	0.685761	a		Adam17	349.895	0.117445	0.170553	0.688616	0.491065	0.739351	a		Adam17	414.815	0.582992	0.16659	3.49957	0.000466002	0.00162702	a
	Adam19	467.348	2.46149	0.204524	12.0352	2.31955e-33	4.76899e-31	c		Adam19	767.073	0.272242	0.326385	0.834112	0.404218	0.668591	a		Adam19	746.468	1.71933	0.163054	10.5445	5.38456e-26	1.50176e-24	c
	Adam1a	1.19662	-3.36314	2.2302	-1.508	0.131555	0.99	a		Adam1a	1.03434	-2.68591	2.45741	-1.09298	0.274402	0.99	a		Adam1a	1.324	-2.59501	1.89698	-1.36797	0.17132	0.272945	a
	Adam1b	0.567573	-3.12509	3.53481	-0.884088	0.376649	0.99	a		Adam1b	0.486034	-2.47268	3.46259	-0.714114	0.475157	0.99	a		Adam1b	0.201968	-0.709173	3.52562	-0.201148	0.840582	0.99	a
	Adam21	0.375158	1.59836	3.76228	0.424839	0.670954	0.99	a		Adam21	0.381169	2.10976	3.47485	0.607151	0.543751	0.99	a		Adam21	0.709089	1.53628	2.85426	0.53824	0.590411	0.99	a
	Adam22	71.9284	-1.45234	0.351929	-4.1268	3.67839e-05	0.000242883	b		Adam22	52.2823	-0.242598	0.484172	-0.501057	0.616331	0.824613	a		Adam22	44.5447	1.44437	0.345564	4.17975	2.91828e-05	0.000128653	c
	Adam23	25.3225	0.997236	0.678865	1.46898	0.14184	0.263673	a		Adam23	22.076	2.52652	0.777611	3.24908	0.00115779	0.0112395	a		Adam23	27.0639	4.18139	0.56496	7.4012	1.34956e-13	1.62935e-12	c
	Adam3	0.0937895	0.124598	3.81694	0.0326433	0.973959	0.99	a		Adam3	0.0952923	0.640008	3.53381	0.18111	0.856281	0.99	a		Adam3	0.996731	-2.1388	2.55468	-0.83721	0.402475	0.52547	a
	Adam30	0.25985	1.17926	3.77967	0.312	0.75504	0.99	a		Adam30	0.671455	-0.400087	2.79039	-0.14338	0.88599	0.99	a		Adam30	0.445689	1.86442	3.49297	0.533763	0.593505	0.99	a
	Adam32	1.04391	3.01455	3.41414	0.882963	0.377256	0.99	a		Adam32	1.19355	2.81461	2.77533	1.01415	0.31051	0.99	a		Adam32	1.73879	2.3411	2.27369	1.02964	0.303177	0.424515	a
	Adam33	1.20239	-1.73245	2.58123	-0.671171	0.502111	0.99	a		Adam33	0.811281	-0.249036	2.43564	-0.102246	0.918561	0.99	a		Adam33	0.626406	2.828	3.48155	0.812281	0.416631	0.99	a
	Adam4	12.8623	-2.32577	0.674818	-3.44651	0.000567874	0.00273671	b		Adam4	5.86286	-0.151873	0.758655	-0.200187	0.841335	0.939962	a		Adam4	10.5114	-0.836789	0.634803	-1.31819	0.187441	0.292238	a
	Adam6a	0	NA	NA	NA	NA	0.99	a		Adam6a	0.109022	-0.802664	3.53381	-0.227138	0.820316	0.99	a		Adam6a	0	NA	NA	NA	NA	0.99	a
	Adam6b	16.1113	-5.04634	0.933838	-5.40387	6.52186e-08	8.0233e-07	b		Adam6b	3.15877	-2.14056	1.67886	-1.27501	0.202305	0.456149	a		Adam6b	1.04845	1.41793	2.47427	0.573068	0.566599	0.678057	a
	Adam8	88.148	4.90299	0.606376	8.08573	6.17924e-16	2.67464e-14	c		Adam8	98.2011	3.04579	0.49447	6.1597	7.28812e-10	4.44986e-08	c		Adam8	129.472	3.55558	0.386212	9.20631	3.3753e-20	6.67181e-19	c
	Adam9	14.4874	2.29349	0.849889	2.69858	0.00696357	0.0235818	a		Adam9	14.9211	2.57504	0.707435	3.63997	0.000272668	0.00339862	c		Adam9	20.5069	2.52792	0.580418	4.35535	1.32856e-05	6.19864e-05	c
	Adamdec1	13.1934	-1.36858	0.760597	-1.79936	0.0719625	0.156483	a		Adamdec1	5.49711	2.08955	1.07571	1.94249	0.052078	0.19199	a		Adamdec1	11.3467	0.243403	0.974278	0.249829	0.802719	0.866087	a
	Adamts1	0.189661	-1.55851	3.81694	-0.408315	0.683042	0.99	a		Adamts1	0	NA	NA	NA	NA	0.99	a		Adamts1	0.184127	-0.61092	3.53031	-0.17305	0.862612	0.99	a
	Adamts10	319.71	-0.117918	0.188942	-0.624095	0.532565	0.676211	a		Adamts10	394.162	-0.257272	0.184308	-1.39588	0.162751	0.402198	a		Adamts10	361.233	1.08465	0.168306	6.44451	1.15973e-10	1.06708e-09	c
	Adamts14	7.60273	-1.06017	0.797325	-1.32966	0.183631	0.318726	a		Adamts14	11.0551	-1.40366	0.594659	-2.36045	0.0182527	0.0925126	a		Adamts14	10.5025	-0.624735	0.660351	-0.946065	0.344115	0.467188	a
	Adamts17	4.03126	-2.33703	1.4268	-1.63796	0.101431	0.203704	a		Adamts17	3.84096	-1.83126	1.25893	-1.45461	0.145776	0.375087	a		Adamts17	22.3856	-4.58274	0.810975	-5.65091	1.59603e-08	1.15616e-07	b
	Adamts18	0	NA	NA	NA	NA	0.99	a		Adamts18	0.121509	-0.802664	3.53381	-0.227138	0.820316	0.99	a		Adamts18	0.0831429	0.0834177	3.53381	0.0236056	0.981167	0.99	a
	Adamts2	0.440028	0.317632	3.11677	0.101911	0.918828	0.99	a		Adamts2	0.29043	1.78871	3.48883	0.512696	0.608164	0.99	a		Adamts2	0.680103	0.644541	2.29102	0.281333	0.778455	0.99	a
	Adamts20	1.62876	3.57286	2.4052	1.48547	0.137419	0.25758	a		Adamts20	1.66279	4.08933	2.1967	1.86158	0.062663	0.216996	a		Adamts20	3.97057	0.284123	1.32515	0.214409	0.830228	0.885784	a
	Adamts3	0.501697	0.551141	3.76545	0.146368	0.883631	0.99	a		Adamts3	0.657597	0.448836	3.26444	0.137492	0.890642	0.99	a		Adamts3	0.824415	0.605414	2.69379	0.224744	0.822178	0.99	a
	Adamts4	0.951413	-0.71525	2.46252	-0.290454	0.771469	0.99	a		Adamts4	0.657116	0.831845	2.85045	0.29183	0.770417	0.99	a		Adamts4	0.578092	3.11234	3.47025	0.896864	0.369791	0.99	a
	Adamts5	0.666682	2.27419	3.73376	0.609089	0.542466	0.99	a		Adamts5	0.807584	2.04793	3.09891	0.660854	0.508706	0.99	a		Adamts5	1.03862	2.93254	2.9049	1.00951	0.312728	0.434619	a
	Adamts6	21.6351	0.556214	0.544249	1.02199	0.306788	0.461922	a		Adamts6	20.8119	1.25462	0.613804	2.04401	0.0409522	0.163416	a		Adamts6	32.7499	0.63491	0.40623	1.56293	0.118069	0.204088	a
	Adamts7	0.241847	-0.837177	3.81694	-0.219332	0.826391	0.99	a		Adamts7	0.908465	-2.4855	2.52608	-0.983935	0.325147	0.99	a		Adamts7	1.18171	-2.41572	1.9156	-1.26108	0.207281	0.315844	a
	Adamts8	3.01067	-3.08609	1.58289	-1.94965	0.0512174	0.120003	a		Adamts8	1.34495	-1.22471	2.30825	-0.53058	0.59571	0.99	a		Adamts8	0.610074	2.27493	3.36054	0.676954	0.498435	0.99	a
	Adamts9	0.568983	-3.12926	3.71964	-0.84128	0.400191	0.99	a		Adamts9	0	NA	NA	NA	NA	0.99	a		Adamts9	0.302951	-1.32278	3.47793	-0.380336	0.703696	0.99	a
	Adamtsl1	0.46569	-2.86722	3.7371	-0.767232	0.442944	0.99	a		Adamtsl1	0	NA	NA	NA	NA	0.99	a		Adamtsl1	0	NA	NA	NA	NA	0.99	a
	Adamtsl2	0.308844	0.891689	3.79462	0.234988	0.814218	0.99	a		Adamtsl2	1.25681	-1.94188	2.12499	-0.91383	0.360806	0.99	a		Adamtsl2	35.3462	-6.76369	1.00625	-6.72169	1.79627e-11	1.79703e-10	b
	Adamtsl3	0.25985	1.17926	3.77967	0.312	0.75504	0.99	a		Adamtsl3	0.265474	1.69652	3.49341	0.485635	0.627226	0.99	a		Adamtsl3	0.647657	0.547339	2.89767	0.188889	0.850179	0.99	a
	Adamtsl4	38.5469	-0.457658	0.445592	-1.02708	0.304383	0.459142	a		Adamtsl4	34.2489	0.369734	0.383578	0.96391	0.335091	0.604691	a		Adamtsl4	33.1339	1.93226	0.380196	5.08227	3.72948e-07	2.20184e-06	c
	Adamtsl5	0.475806	1.9073	3.32267	0.574028	0.565949	0.99	a		Adamtsl5	0.485567	2.42666	2.93872	0.825756	0.408942	0.99	a		Adamtsl5	0.660365	3.31396	2.75079	1.20473	0.228307	0.99	a
	Adap1	67.9785	4.02125	0.457516	8.78931	1.50481e-18	9.27006e-17	c		Adap1	86.8808	1.67864	0.289299	5.80244	6.53574e-09	3.12197e-07	c		Adap1	93.0303	5.30891	0.41604	12.7606	2.72178e-37	1.38281e-35	c
	Adap2	23.2113	2.22361	0.664404	3.34677	0.000817588	0.00375949	c		Adap2	25.6845	1.94559	0.667612	2.91425	0.00356543	0.0270337	a		Adap2	28.7254	5.05101	0.705606	7.15839	8.16291e-13	9.19645e-12	c
	Adap2os	0.999704	2.91097	2.61738	1.11217	0.266065	0.99	a		Adap2os	1.29425	1.94265	1.88861	1.02862	0.303659	0.99	a		Adap2os	1.48199	3.5818	2.00476	1.78665	0.0739946	0.139444	a
	Adar	114.568	0.302643	0.297267	1.01808	0.308638	0.463986	a		Adar	173.11	-0.466193	0.296886	-1.57028	0.116351	0.326462	a		Adar	158.763	0.741422	0.239367	3.09743	0.00195209	0.00592147	a
	Adarb1	9.57715	0.482311	0.792349	0.608711	0.542716	0.684145	a		Adarb1	10.0045	0.800985	0.654255	1.22427	0.22085	0.479074	a		Adarb1	10.4814	2.25324	0.911395	2.4723	0.0134248	0.0326382	a
	Adarb2	1.17848	3.19925	2.80885	1.13899	0.254707	0.99	a		Adarb2	1.20028	3.71247	2.5894	1.43372	0.151652	0.99	a		Adarb2	1.62996	4.59621	2.37886	1.9321	0.053347	0.106486	a
	Adat1	26.3673	-0.99814	0.462904	-2.15626	0.0310637	0.0803359	a		Adat1	25.714	-0.47172	0.419051	-1.12568	0.260299	0.526192	a		Adat1	40.7865	-0.82807	0.367592	-2.25269	0.0242787	0.0545923	a
	Adat2	23.6887	1.07973	0.486755	2.21822	0.0265397	0.0705667	a		Adat2	28.5428	0.731346	0.453467	1.61279	0.106791	0.308962	a		Adat2	64.7187	-0.73237	0.270267	-2.7098	0.00673243	0.0177997	a
	Adat3	7.08531	0.924198	0.850924	1.08611	0.27743	0.429273	a		Adat3	11.852	-0.391149	0.60412	-0.647469	0.517328	0.757613	a		Adat3	22.7077	-1.21209	0.433735	-2.79454	0.00519742	0.0141925	a
	Adck1	44.8642	-0.254146	0.387318	-0.656169	0.511716	0.657778	a		Adck1	57.1806	-0.456163	0.308989	-1.47631	0.139862	0.366953	a		Adck1	80.9808	-0.546059	0.270766	-2.01671	0.0437254	0.0900569	a
	Adck2	98.9807	-0.322589	0.28814	-1.11956	0.262903	0.413011	a		Adck2	130.031	-0.582399	0.239196	-2.43482	0.0148993	0.0795723	a		Adck2	120.299	0.532264	0.218197	2.43937	0.0147128	0.0352905	a
	Adck3	21.4621	1.30637	0.63443	2.05912	0.0394829	0.0977151	a		Adck3	29.3381	0.406707	0.510085	0.797332	0.425258	0.685656	a		Adck3	39.9815	0.4127	0.476502	0.866103	0.386434	0.509874	a
	Adck4	2.82691	0.311898	1.34377	0.232107	0.816455	0.891491	a		Adck4	6.34094	-1.33932	0.840307	-1.59385	0.11097	0.316521	a		Adck4	13.8757	-2.22439	0.631576	-3.52196	0.000428368	0.00150542	b
	Adck5	65.4346	0.137506	0.31191	0.44085	0.659321	0.779164	a		Adck5	91.396	-0.380394	0.258769	-1.47002	0.141557	0.369085	a		Adck5	112.575	-0.108792	0.24171	-0.450094	0.652643	0.749313	a
	Adcy1	1.29623	0.919117	2.49795	0.367948	0.712912	0.99	a		Adcy1	1.31836	1.32624	2.33034	0.569117	0.569277	0.99	a		Adcy1	138.631	-6.63768	0.523713	-12.6743	8.21219e-37	4.06244e-35	b
	Adcy10	0.570081	-2.14755	3.58478	-0.599074	0.549124	0.99	a		Adcy10	0.106646	0.640008	3.53381	0.18111	0.856281	0.99	a		Adcy10	0.144523	1.52609	3.53381	0.431854	0.665848	0.99	a
	Adcy2	0	NA	NA	NA	NA	0.99	a		Adcy2	0	NA	NA	NA	NA	0.99	a		Adcy2	0.0915906	0.0834177	3.53381	0.0236056	0.981167	0.99	a
	Adcy3	1.72825	-1.72449	2.23302	-0.772267	0.439956	0.592856	a		Adcy3	2.11217	-1.61545	1.61995	-0.99722	0.318658	0.588418	a		Adcy3	1.91181	-0.765086	1.4691	-0.520784	0.602518	0.706911	a
	Adcy4	2.76005	3.39704	1.90856	1.77989	0.0750934	0.161627	a		Adcy4	3.96855	1.08161	1.28877	0.83926	0.401323	0.66611	a		Adcy4	4.17169	2.74873	1.57297	1.74748	0.0805549	0.149809	a
	Adcy5	9.79032	1.15594	0.796704	1.4509	0.146806	0.270232	a		Adcy5	13.1063	0.418695	0.739303	0.566338	0.571164	0.79393	a		Adcy5	17.7566	0.425893	0.633132	0.672676	0.501153	0.619374	a
	Adcy6	17.8353	-0.606267	0.774283	-0.783005	0.433624	0.587113	a		Adcy6	19.702	-0.402599	0.670517	-0.600431	0.548219	0.777881	a		Adcy6	33.8436	-0.941266	0.581024	-1.62001	0.10523	0.185869	a
	Adcy7	711.274	-0.395787	0.175412	-2.25633	0.0240499	0.0652221	a		Adcy7	669.865	0.259394	0.180096	1.44031	0.149779	0.381398	a		Adcy7	673.374	1.50365	0.159717	9.41449	4.75362e-21	9.90672e-20	c
	Adcy8	0	NA	NA	NA	NA	0.99	a		Adcy8	0.127083	-0.802664	3.53381	-0.227138	0.820316	0.99	a		Adcy8	0	NA	NA	NA	NA	0.99	a
	Adcy9	7.98844	-0.221954	0.891073	-0.249086	0.803294	0.882604	a		Adcy9	8.68813	-0.0324294	0.703122	-0.0461219	0.963213	0.986794	a		Adcy9	22.863	-1.59698	0.522537	-3.05621	0.00224152	0.00669996	b
	Adcyap1r1	0.0866167	0.124598	3.81694	0.0326433	0.973959	0.99	a		Adcyap1r1	0.0884912	0.640008	3.53381	0.18111	0.856281	0.99	a		Adcyap1r1	0.120849	1.52609	3.53381	0.431854	0.665848	0.99	a
	Add1	608.538	-0.519039	0.170005	-3.05308	0.00226506	0.00904703	a		Add1	828.737	-0.822266	0.182269	-4.51128	6.44387e-06	0.000140476	a		Add1	820.652	-0.0111142	0.138759	-0.0800968	0.93616	0.95933	a
	Add2	0.379322	-2.54062	3.76364	-0.675043	0.499648	0.99	a		Add2	0	NA	NA	NA	NA	0.99	a		Add2	0	NA	NA	NA	NA	0.99	a
	Add3	1280.23	-0.773426	0.199954	-3.86803	0.000109719	0.000641086	a		Add3	1646.74	-0.907706	0.226322	-4.01069	6.05411e-05	0.000961142	a		Add3	911.544	2.60965	0.183823	14.1965	9.62746e-46	7.38682e-44	c
	Adgb	0.761547	1.29748	3.34107	0.388344	0.697762	0.99	a		Adgb	1.47	-0.412273	2.64864	-0.155655	0.876305	0.99	a		Adgb	0.845942	3.65503	3.44172	1.06198	0.288246	0.99	a
	Adgra1	0	NA	NA	NA	NA	0.99	a		Adgra1	0	NA	NA	NA	NA	0.99	a		Adgra1	0.457953	-1.93379	3.44559	-0.561236	0.574637	0.99	a
	Adgra2	6.39973	0.565115	0.944516	0.598311	0.549632	0.690367	a		Adgra2	8.96802	-0.088965	0.666475	-0.133486	0.893809	0.95935	a		Adgra2	9.82646	0.596385	0.636538	0.93692	0.3488	0.471708	a
	Adgra3	3.41531	-1.87117	1.61755	-1.15679	0.247358	0.394915	a		Adgra3	1.70225	0.152583	2.20195	0.0692948	0.944755	0.979181	a		Adgra3	3.98612	-1.08452	1.34908	-0.803897	0.421456	0.543832	a
	Adgrb1	0.454602	1.83982	3.75281	0.490251	0.623956	0.99	a		Adgrb1	0.462859	2.35292	3.46458	0.679135	0.497052	0.99	a		Adgrb1	0.63056	3.2422	3.21935	1.0071	0.313889	0.99	a
	Adgrb2	0.982395	-0.410381	2.13974	-0.19179	0.847906	0.99	a		Adgrb2	0.619451	1.74008	2.43921	0.713381	0.47561	0.99	a		Adgrb2	9.8752	-3.61858	0.882074	-4.10235	4.08978e-05	0.000175325	b
	Adgrb3	1.43536	3.44887	2.34541	1.47048	0.141432	0.263063	a		Adgrb3	1.46336	3.96313	2.11082	1.87753	0.060445	0.99	a		Adgrb3	2.16341	3.447	1.84662	1.86665	0.0619502	0.120553	a
	Adgrd1	15.022	0.862728	0.725097	1.18981	0.23412	0.37969	a		Adgrd1	20.3726	0.167361	0.57775	0.289677	0.772063	0.908372	a		Adgrd1	18.0589	2.20315	0.646104	3.4099	0.000649861	0.00219556	c
	Adgre1	70.1787	0.591158	0.477775	1.23732	0.21597	0.357888	a		Adgre1	53.3022	3.06456	0.476264	6.43457	1.23823e-10	9.48591e-09	c		Adgre1	72.1954	3.15756	0.800075	3.94658	7.92758e-05	0.000322281	c
	Adgre4	14.8024	-1.96162	0.766996	-2.55754	0.0105417	0.0333634	a		Adgre4	4.90295	1.79191	1.39811	1.28167	0.199959	0.453148	a		Adgre4	6.84655	1.67399	1.03685	1.61449	0.106421	0.187576	a
	Adgre5	754.754	-0.282964	0.194212	-1.45699	0.14512	0.268052	a		Adgre5	823.212	-0.0654776	0.251019	-0.260847	0.794211	0.918891	a		Adgre5	860.978	0.814944	0.176242	4.624	3.76415e-06	1.92422e-05	a
	Adgrf2	0.188956	-1.55851	3.81694	-0.408315	0.683042	0.99	a		Adgrf2	0	NA	NA	NA	NA	0.99	a		Adgrf2	0	NA	NA	NA	NA	0.99	a
	Adgrf3	1.4032	1.0842	2.41012	0.449851	0.652818	0.773821	a		Adgrf3	1.90745	0.365183	1.85658	0.196697	0.844065	0.940611	a		Adgrf3	2.94736	-0.0228651	1.48561	-0.015391	0.98772	0.992154	a
	Adgrf4	0.222227	0.124598	3.81694	0.0326433	0.973959	0.99	a		Adgrf4	0.226834	0.640008	3.53381	0.18111	0.856281	0.99	a		Adgrf4	0.313203	1.52609	3.53381	0.431854	0.665848	0.99	a
	Adgrf5	0.609832	0.894624	3.11058	0.287607	0.773648	0.99	a		Adgrf5	0.462859	2.35292	3.46458	0.679135	0.497052	0.99	a		Adgrf5	0.63056	3.2422	3.21935	1.0071	0.313889	0.99	a
	Adgrg1	13.6611	-1.29475	0.844028	-1.53401	0.125028	0.239988	a		Adgrg1	8.66211	0.372239	0.704459	0.528404	0.597219	0.810989	a		Adgrg1	564.079	-6.29039	0.263938	-23.8328	1.5261e-125	1.91251e-122	b
	Adgrg3	11.2161	-0.0616943	0.69923	-0.0882318	0.929692	0.960466	a		Adgrg3	15.3311	-0.459721	0.568974	-0.807982	0.419101	0.681381	a		Adgrg3	33.7929	-1.46862	0.411938	-3.56516	0.00036364	0.00130031	b
	Adgrg5	14.151	1.48902	0.742474	2.00549	0.0449107	0.108663	a		Adgrg5	30.0605	-0.70268	0.592007	-1.18694	0.23525	0.497162	a		Adgrg5	23.4634	0.982964	0.572129	1.71808	0.0857817	0.157565	a
	Adgrg6	10.6182	2.44451	1.0167	2.40437	0.0162005	0.0472966	a		Adgrg6	9.92572	4.59876	1.07038	4.29638	1.73609e-05	0.00032634	c		Adgrg6	13.4231	4.58983	0.872597	5.25997	1.44082e-07	9.10712e-07	c
	Adgrg7	0.173233	0.720702	3.80489	0.189415	0.849768	0.99	a		Adgrg7	0.176982	1.23786	3.52065	0.3516	0.725138	0.99	a		Adgrg7	0.439728	0.61331	3.51182	0.174641	0.861361	0.99	a
	Adgrl1	693.554	-0.200848	0.187243	-1.07266	0.283424	0.435788	a		Adgrl1	954.195	-0.596307	0.169381	-3.52051	0.000430714	0.00499302	a		Adgrl1	1042.15	-0.0131885	0.129842	-0.101574	0.919095	0.948148	a
	Adgrl2	2.7087	3.2581	2.20678	1.4764	0.139836	0.260981	a		Adgrl2	3.96165	0.816984	1.5466	0.528244	0.59733	0.811005	a		Adgrl2	6.94382	-0.0675127	1.12723	-0.0598926	0.952241	0.969765	a
	Adgrl3	1.78091	0.739249	2.35106	0.314432	0.753193	0.848861	a		Adgrl3	1.6034	1.78264	2.60057	0.68548	0.493041	0.741356	a		Adgrl3	3.00706	0.41988	1.79738	0.233607	0.81529	0.875712	a
	Adgrl4	0	NA	NA	NA	NA	0.99	a		Adgrl4	0	NA	NA	NA	NA	0.99	a		Adgrl4	0.691587	-2.51939	2.74854	-0.916629	0.359337	0.99	a
	Adgrv1	0.29197	1.29956	3.77419	0.344328	0.7306	0.99	a		Adgrv1	0.297231	1.81311	3.48766	0.519864	0.603158	0.99	a		Adgrv1	0.403765	2.69682	3.48751	0.77328	0.439357	0.99	a
	Adh1	33.4192	-2.75953	1.4521	-1.90038	0.0573838	0.131163	a		Adh1	21.5421	-1.55171	0.899289	-1.72549	0.0844396	0.264579	a		Adh1	8.5855	3.54052	1.38673	2.55315	0.0106754	0.026768	a
	Adh4	0.417565	1.71432	3.75825	0.456148	0.648283	0.99	a		Adh4	0.426585	2.23163	3.47026	0.643073	0.520177	0.99	a		Adh4	0.578092	3.11234	3.47025	0.896864	0.369791	0.99	a
	Adh5	254.055	-0.193113	0.202066	-0.955691	0.339228	0.49632	a		Adh5	274.724	0.0423139	0.259042	0.163348	0.870245	0.951504	a		Adh5	375.453	0.040982	0.159263	0.257324	0.796929	0.862495	a
	Adh6b	0	NA	NA	NA	NA	0.99	a		Adh6b	0	NA	NA	NA	NA	0.99	a		Adh6b	0.0990151	0.0834177	3.53381	0.0236056	0.981167	0.99	a
	Adh7	0.823777	-0.599219	3.27675	-0.18287	0.8549	0.99	a		Adh7	0.757299	0.301836	3.19409	0.0944982	0.924713	0.99	a		Adh7	0.626406	2.828	3.48155	0.812281	0.416631	0.99	a
	Adhfe1	1.06947	1.84075	2.6524	0.693992	0.487687	0.99	a		Adhfe1	1.00754	2.59638	2.45422	1.05793	0.290089	0.99	a		Adhfe1	1.90474	0.928249	1.88548	0.492315	0.622497	0.724249	a
	Adi1	53.0248	0.69266	0.350137	1.97826	0.0478998	0.114017	a		Adi1	86.2081	-0.423657	0.282387	-1.50027	0.133543	0.356442	a		Adi1	106.924	-0.168445	0.200483	-0.840199	0.400797	0.523803	a
	Adipoq	0.736425	2.44058	2.92953	0.833096	0.40479	0.99	a		Adipoq	0.750898	2.95199	2.62528	1.12445	0.260823	0.99	a		Adipoq	1.12919	3.09129	2.20108	1.40444	0.160188	0.259185	a
	Adipor1	293.217	0.0739595	0.183068	0.404	0.686213	0.800144	a		Adipor1	300.84	0.46324	0.200885	2.30599	0.021111	0.102592	a		Adipor1	390.927	0.640982	0.149945	4.27478	1.91323e-05	8.68715e-05	a
	Adipor2	467.655	0.401319	0.169469	2.3681	0.0178798	0.0514047	a		Adipor2	536.881	0.386541	0.171409	2.25508	0.024128	0.112799	a		Adipor2	743.921	0.338619	0.13734	2.46555	0.0136804	0.0331403	a
	Adk	132.949	-0.24769	0.266144	-0.930664	0.352027	0.509203	a		Adk	159.977	-0.300001	0.297974	-1.0068	0.314029	0.584188	a		Adk	146.341	1.01875	0.196875	5.17459	2.28406e-07	1.39583e-06	c
	Adm	0.313174	1.37309	3.77104	0.364113	0.715773	0.99	a		Adm	1.18137	-1.29532	2.39749	-0.54028	0.589004	0.99	a		Adm	1.56235	-1.26227	2.27021	-0.556014	0.578201	0.687261	a
	Adnp	1.87407	0.469571	2.02958	0.231364	0.817032	0.891801	a		Adnp	3.85154	-1.17094	1.20361	-0.972861	0.330623	0.599759	a		Adnp	2.61579	0.88666	1.34531	0.659074	0.509848	0.627562	a
	Adnp2	36.021	-0.459375	0.460678	-0.997172	0.318681	0.475047	a		Adnp2	38.7226	-0.194376	0.412998	-0.470647	0.637893	0.836378	a		Adnp2	45.2933	0.257043	0.350935	0.732451	0.463893	0.58439	a
	Ado	122.548	0.0385378	0.229935	0.167603	0.866896	0.921235	a		Ado	160.079	-0.284886	0.23168	-1.22965	0.218827	0.476937	a		Ado	174.468	0.378726	0.188469	2.00949	0.0444852	0.0912956	a
	Adora1	0	NA	NA	NA	NA	0.99	a		Adora1	0.127083	-0.802664	3.53381	-0.227138	0.820316	0.99	a		Adora1	0	NA	NA	NA	NA	0.99	a
	Adora2a	164.525	2.15621	0.300879	7.16638	7.70057e-13	2.23779e-11	c		Adora2a	204.46	1.24313	0.267068	4.65475	3.24368e-06	7.6794e-05	c		Adora2a	239.841	2.15413	0.313611	6.8688	6.47429e-12	6.74632e-11	c
	Adora2b	0.819579	-0.110873	2.84483	-0.0389737	0.968911	0.99	a		Adora2b	1.57872	-1.21438	1.8167	-0.668458	0.503841	0.749116	a		Adora2b	2.6633	-1.60621	1.55913	-1.03019	0.302919	0.424252	a
	Adora3	2.36714	0.223666	1.84511	0.121221	0.903516	0.945418	a		Adora3	2.01242	1.52136	1.6395	0.927941	0.353438	0.622715	a		Adora3	3.72419	0.309783	1.16485	0.265942	0.790284	0.857574	a
	Adpgk	151.068	-1.20532	0.269352	-4.47487	7.64566e-06	5.98552e-05	b		Adpgk	123.765	-0.264935	0.388761	-0.681484	0.495565	0.742959	a		Adpgk	110.634	1.17369	0.291191	4.03065	5.56221e-05	0.000232818	c
	Adprh	235.528	1.6145	0.203069	7.95054	1.85702e-15	7.59807e-14	c		Adprh	354.71	0.25006	0.169506	1.47523	0.140151	0.367306	a		Adprh	482.249	0.263006	0.146849	1.791	0.0732933	0.138372	a
	Adprhl2	57.3124	1.00706	0.376994	2.67129	0.00755602	0.0252451	a		Adprhl2	92.2269	-0.203557	0.2624	-0.775748	0.437898	0.696084	a		Adprhl2	100.237	0.480064	0.252995	1.89752	0.0577593	0.113597	a
	Adprm	99.8891	0.504187	0.290526	1.73543	0.0826642	0.173825	a		Adprm	122.584	0.262452	0.218476	1.20128	0.229641	0.490134	a		Adprm	143.714	0.791643	0.222763	3.55374	0.00037979	0.00135214	a
	Adra1a	0.222227	0.124598	3.81694	0.0326433	0.973959	0.99	a		Adra1a	0.226834	0.640008	3.53381	0.18111	0.856281	0.99	a		Adra1a	0.313203	1.52609	3.53381	0.431854	0.665848	0.99	a
	Adra1b	0.308844	0.891689	3.79462	0.234988	0.814218	0.99	a		Adra1b	0.315325	1.40855	3.50959	0.401343	0.688168	0.99	a		Adra1b	0.737003	0.168237	2.83738	0.059293	0.952719	0.99	a
	Adra2a	0.490151	1.9385	3.74798	0.517211	0.605009	0.99	a		Adra2a	0.499169	2.45236	3.42671	0.71566	0.474201	0.99	a		Adra2a	0.677908	3.33688	3.14689	1.06038	0.288974	0.99	a
	Adra2b	0.104391	0.124598	3.81694	0.0326433	0.973959	0.99	a		Adra2b	0.106646	0.640008	3.53381	0.18111	0.856281	0.99	a		Adra2b	0.144523	1.52609	3.53381	0.431854	0.665848	0.99	a
	Adra2c	2.04975	3.99637	1.89342	2.11066	0.0348017	0.0881374	a		Adra2c	2.08966	4.51295	1.66312	2.71355	0.00665662	0.0436615	a		Adra2c	3.13034	3.36934	1.36092	2.47579	0.0132943	0.0323483	a
	Adrb1	30.8131	3.60807	0.772973	4.66778	3.04476e-06	2.62836e-05	c		Adrb1	31.1823	4.18633	0.681979	6.1385	8.33037e-10	4.99238e-08	c		Adrb1	41.8459	4.62245	0.608891	7.5916	3.15991e-14	4.01894e-13	c
	Adrb2	14.36	-1.46273	0.841694	-1.73784	0.0822394	0.173109	a		Adrb2	14.3458	-0.997178	0.679338	-1.46787	0.14214	0.369952	a		Adrb2	12.7017	0.0310452	0.818072	0.0379492	0.969728	0.981053	a
	Adrbk1	995.592	0.224708	0.128821	1.74434	0.0811006	0.171228	a		Adrbk1	1385.38	-0.310718	0.133882	-2.32083	0.0202959	0.0999026	a		Adrbk1	1673.96	0.0255599	0.102637	0.249031	0.803337	0.86633	a
	Adrbk2	47.4914	2.21335	0.492044	4.49829	6.85032e-06	5.4327e-05	c		Adrbk2	54.3021	1.74597	0.508291	3.43497	0.000592621	0.00654746	c		Adrbk2	63.4536	3.16646	0.472022	6.70829	1.96925e-11	1.96277e-10	c
	Adrm1	256.562	0.430065	0.194906	2.20652	0.0273473	0.0723863	a		Adrm1	363.959	-0.222889	0.201179	-1.10791	0.2679	0.534543	a		Adrm1	593.037	-0.664203	0.147124	-4.51459	6.34406e-06	3.10885e-05	a
	Adsl	122.289	-0.380871	0.229964	-1.65622	0.0976778	0.198175	a		Adsl	137.706	-0.246247	0.229733	-1.07188	0.283773	0.552807	a		Adsl	203.943	-0.456602	0.170706	-2.67478	0.00747791	0.0195344	a
	Adss	282.52	0.810817	0.203711	3.98023	6.88498e-05	0.00042557	a		Adss	355.693	0.39161	0.245291	1.59651	0.110375	0.3156	a		Adss	526.424	0.135589	0.164672	0.82339	0.410286	0.532819	a
	Adssl1	10.7568	3.07152	0.971018	3.1632	0.00156045	0.00657098	c		Adssl1	12.2563	2.21317	0.681756	3.24628	0.00116922	0.0113099	a		Adssl1	20.3108	1.06591	0.568777	1.87404	0.0609249	0.118929	a
	Aebp1	15.8848	6.94761	1.36242	5.09945	3.40634e-07	3.64762e-06	c		Aebp1	16.3181	6.74134	1.19606	5.63627	1.73771e-08	7.48597e-07	c		Aebp1	23.6587	3.7675	0.748562	5.03298	4.82902e-07	2.80779e-06	c
	Aebp2	661.718	0.125898	0.236849	0.531553	0.595036	0.727236	a		Aebp2	684.187	0.492166	0.249351	1.97379	0.048406	0.182914	a		Aebp2	752.916	1.3903	0.215987	6.43698	1.21874e-10	1.1181e-09	c
	Aen	79.5697	0.057215	0.294993	0.193954	0.846212	0.909228	a		Aen	110.596	-0.425023	0.264423	-1.60736	0.107975	0.310926	a		Aen	123.038	0.139278	0.260954	0.533726	0.593531	0.699423	a
	Aes	933.5	0.0845575	0.142136	0.594907	0.551906	0.692589	a		Aes	1357.18	-0.519407	0.140208	-3.70454	0.000211778	0.0027731	a		Aes	1551.72	-0.0531994	0.106114	-0.501344	0.616129	0.718733	a
	AF251705	16.1748	1.59619	0.7273	2.19468	0.0281866	0.0741483	a		AF251705	16.6008	1.9537	0.827909	2.3598	0.0182849	0.0925703	a		AF251705	18.5904	4.96585	0.952378	5.21416	1.84651e-07	1.1486e-06	c
	AF357399	0.0866167	0.124598	3.81694	0.0326433	0.973959	0.99	a		AF357399	0.0884912	0.640008	3.53381	0.18111	0.856281	0.99	a		AF357399	1.12528	-2.34638	2.124	-1.1047	0.26929	0.388317	a
	Afap1	71.4597	-0.862556	0.286492	-3.01075	0.00260606	0.0102082	a		Afap1	95.7123	-1.06775	0.22657	-4.71269	2.44469e-06	6.07099e-05	b		Afap1	220.026	-2.07735	0.203153	-10.2255	1.52397e-24	3.9514e-23	b
	Afap1l1	0.37724	-0.164582	3.80016	-0.0433091	0.965455	0.99	a		Afap1l1	0.190585	1.30904	3.5159	0.372321	0.709654	0.99	a		Afap1l1	0.259242	2.19458	3.51556	0.624247	0.532466	0.99	a
	Afap1l2	0.282746	-0.837177	3.81694	-0.219332	0.826391	0.99	a		Afap1l2	0.0952923	0.640008	3.53381	0.18111	0.856281	0.99	a		Afap1l2	2.16317	-3.35633	1.83064	-1.83342	0.0667407	0.12815	a
	Aff1	203.061	-0.248524	0.263938	-0.941597	0.346399	0.503675	a		Aff1	242.409	-0.279184	0.252612	-1.10519	0.269078	0.535983	a		Aff1	615.65	-1.63725	0.208372	-7.85732	3.92425e-15	5.40425e-14	b
	Aff3	554.552	-0.598012	0.331005	-1.80665	0.0708165	0.154728	a		Aff3	646.166	-0.522969	0.354746	-1.47421	0.140426	0.36767	a		Aff3	922.388	-0.619849	0.449565	-1.37877	0.167965	0.268898	a
	Aff4	414.862	-0.809262	0.176809	-4.57704	4.71593e-06	3.89005e-05	a		Aff4	373.943	-0.0628421	0.165351	-0.380052	0.703907	0.873951	a		Aff4	543.348	-0.234439	0.134844	-1.73859	0.0821065	0.152063	a
	Afg3l1	266.821	0.591774	0.183997	3.21622	0.00129889	0.0056133	a		Afg3l1	344.504	0.162032	0.207847	0.779575	0.435641	0.693987	a		Afg3l1	530.035	-0.187418	0.135091	-1.38734	0.165337	0.265755	a
	Afg3l2	121.492	0.102419	0.310297	0.330068	0.741349	0.840134	a		Afg3l2	135.128	0.22284	0.380514	0.585629	0.558125	0.784895	a		Afg3l2	156.207	0.806477	0.269811	2.98904	0.00279856	0.00818281	a
	Afm	0.104391	0.124598	3.81694	0.0326433	0.973959	0.99	a		Afm	0.106646	0.640008	3.53381	0.18111	0.856281	0.99	a		Afm	0.144523	1.52609	3.53381	0.431854	0.665848	0.99	a
	Afmid	3.11763	1.83641	1.6205	1.13324	0.257112	0.406672	a		Afmid	5.41355	-0.123472	1.00256	-0.123156	0.901983	0.963419	a		Afmid	11.3712	-1.17549	0.794538	-1.47946	0.139017	0.231979	a
	Afp	26.6017	-2.41403	0.547517	-4.40904	1.03828e-05	7.85178e-05	b		Afp	20.8108	-1.47666	0.566392	-2.60714	0.00913023	0.055454	a		Afp	9.59691	2.18637	0.785977	2.78172	0.00540719	0.01468	a
	Aftph	545.238	-0.291735	0.154378	-1.88974	0.058793	0.133734	a		Aftph	562.636	0.0867798	0.201594	0.430468	0.666855	0.852341	a		Aftph	645.183	0.665746	0.14023	4.74755	2.05898e-06	1.09863e-05	a
	Aga	106.188	-0.0448021	0.269072	-0.166506	0.867759	0.921588	a		Aga	107.029	0.404878	0.258797	1.56446	0.11771	0.329098	a		Aga	151.836	0.276481	0.271711	1.01756	0.308889	0.430586	a
	Agap1	17.5383	-0.100445	0.65617	-0.153077	0.878337	0.928523	a		Agap1	10.6209	3.69102	0.916853	4.02575	5.6794e-05	0.000912355	c		Agap1	20.0006	1.0456	0.588687	1.77616	0.0757065	0.142043	a
	Agap2	158.077	0.544181	0.22258	2.44487	0.0144903	0.0432395	a		Agap2	233.283	-0.253364	0.226406	-1.11907	0.26311	0.529316	a		Agap2	248.592	0.491489	0.174546	2.81582	0.00486526	0.0134101	a
	Agap3	105.871	0.153335	0.259788	0.590233	0.555035	0.694947	a		Agap3	145.614	-0.336699	0.235284	-1.43103	0.152422	0.385567	a		Agap3	261.344	-0.981216	0.209868	-4.6754	2.93387e-06	1.5273e-05	a
	Agbl1	0.222227	0.124598	3.81694	0.0326433	0.973959	0.99	a		Agbl1	0.226834	0.640008	3.53381	0.18111	0.856281	0.99	a		Agbl1	0.313203	1.52609	3.53381	0.431854	0.665848	0.99	a
	Agbl2	0.433084	1.77662	3.75606	0.473	0.636213	0.99	a		Agbl2	0.746088	0.722657	3.14987	0.229425	0.818539	0.99	a		Agbl2	0.687387	2.46601	3.23215	0.762961	0.445486	0.99	a
	Agbl3	21.8757	-0.472245	0.503615	-0.93771	0.348394	0.505592	a		Agbl3	17.8369	0.66763	0.490786	1.36033	0.173727	0.417196	a		Agbl3	36.9552	-0.563754	0.358933	-1.57064	0.116267	0.201659	a
	Agbl5	16.2137	-0.0732863	0.614468	-0.119268	0.905063	0.946438	a		Agbl5	19.7017	-0.190302	0.495637	-0.383955	0.701012	0.87229	a		Agbl5	44.502	-1.37928	0.335318	-4.11334	3.89981e-05	0.000167985	b
	Ager	49.6855	-0.114361	0.354417	-0.322673	0.746943	0.844321	a		Ager	95.5839	-1.27181	0.282724	-4.4984	6.84679e-06	0.000146894	b		Ager	118.727	-1.07518	0.293185	-3.66723	0.000245195	0.000907318	b
	Agfg1	701.427	-0.329383	0.181325	-1.81654	0.0692882	0.152096	a		Agfg1	855.079	-0.401516	0.187309	-2.1436	0.0320646	0.137658	a		Agfg1	780.633	0.857226	0.167449	5.11933	3.06625e-07	1.83682e-06	a
	Agfg2	292.369	-1.14098	0.234028	-4.87538	1.08601e-06	1.03014e-05	b		Agfg2	289.514	-0.654651	0.228611	-2.8636	0.00418851	0.0304774	a		Agfg2	1626.97	-3.26792	0.17836	-18.322	5.52232e-75	1.50447e-72	b
	Aggf1	254.826	0.600071	0.207998	2.88498	0.00391441	0.014501	a		Aggf1	376.173	-0.21661	0.192335	-1.12621	0.260076	0.526057	a		Aggf1	547.511	-0.383806	0.153112	-2.5067	0.0121863	0.0300266	a
	Agk	168.3	-1.46369	0.205302	-7.12947	1.00754e-12	2.87709e-11	b		Agk	141.082	-0.601421	0.339084	-1.77366	0.0761188	0.247596	a		Agk	209.218	-0.798766	0.166662	-4.79273	1.6453e-06	8.87473e-06	a
	Agl	89.2047	0.622144	0.315729	1.9705	0.0487813	0.115563	a		Agl	107.153	0.411381	0.214734	1.91577	0.0553947	0.199792	a		Agl	227.049	-0.783937	0.167162	-4.68969	2.73613e-06	1.4307e-05	a
	Agmat	0	NA	NA	NA	NA	0.99	a		Agmat	0.121509	-0.802664	3.53381	-0.227138	0.820316	0.99	a		Agmat	0	NA	NA	NA	NA	0.99	a
	Ago1	132.427	0.294793	0.224431	1.31352	0.189009	0.325295	a		Ago1	192.467	-0.374496	0.211206	-1.77313	0.0762071	0.247734	a		Ago1	253.827	-0.288094	0.155909	-1.84783	0.0646273	0.124832	a
	Ago2	1384.41	-0.222443	0.171776	-1.29496	0.195334	0.332766	a		Ago2	1542.42	-0.0686978	0.241095	-0.284941	0.77569	0.909864	a		Ago2	1905.33	0.226837	0.148594	1.52655	0.126873	0.216401	a
	Ago3	193.895	-0.918261	0.217435	-4.22316	2.40902e-05	0.000166625	a		Ago3	171.237	-0.131819	0.286028	-0.46086	0.644899	0.840048	a		Ago3	210.594	0.170729	0.181428	0.941031	0.346689	0.469698	a
	Ago4	6.48017	1.66449	0.962824	1.72876	0.083852	0.175919	a		Ago4	7.32041	1.45722	0.870014	1.67494	0.0939455	0.283758	a		Ago4	10.2405	1.31404	0.656425	2.00182	0.0453043	0.0927802	a
	Agpat1	24.0321	0.620347	0.497452	1.24705	0.21238	0.353601	a		Agpat1	37.1556	-0.335521	0.342942	-0.978361	0.327896	0.596545	a		Agpat1	46.1617	-0.087342	0.307779	-0.283781	0.776578	0.846611	a
	Agpat2	22.8822	2.45287	0.582201	4.2131	2.51891e-05	0.000172845	c		Agpat2	34.8854	0.532735	0.415701	1.28153	0.200007	0.453168	a		Agpat2	44.5061	0.77239	0.365263	2.11461	0.0344629	0.0736509	a
	Agpat3	297.383	0.465723	0.176623	2.63682	0.00836872	0.0274693	a		Agpat3	398.356	-0.0406062	0.172944	-0.234794	0.814369	0.928478	a		Agpat3	477.656	0.355628	0.130476	2.72562	0.00641816	0.0170528	a
	Agpat4	103.893	3.08056	0.377217	8.16654	3.17368e-16	1.42625e-14	c		Agpat4	128.561	1.63861	0.372659	4.39708	1.09717e-05	0.000218372	c		Agpat4	160.089	2.27642	0.271616	8.38105	5.24573e-17	8.34257e-16	c
	Agpat5	186.91	0.89658	0.215058	4.16902	3.05917e-05	0.000206303	a		Agpat5	227.382	0.568365	0.209634	2.71123	0.00670348	0.0438384	a		Agpat5	389.798	-0.139778	0.141564	-0.987383	0.323455	0.446195	a
	Agpat6	172.937	0.468001	0.237888	1.96732	0.0491466	0.116228	a		Agpat6	254.892	-0.293157	0.227187	-1.29038	0.19692	0.448996	a		Agpat6	444.16	-0.874717	0.139457	-6.2723	3.55758e-10	3.11483e-09	a
	Agpat9	2.94203	-2.8313	1.73349	-1.63329	0.102408	0.20514	a		Agpat9	2.21281	-1.89845	1.45895	-1.30124	0.193175	0.444515	a		Agpat9	6.99491	-3.34773	1.05995	-3.15839	0.00158643	0.00490327	b
	Agps	119.631	-0.203752	0.274784	-0.741501	0.45839	0.609655	a		Agps	130.63	0.0073594	0.262781	0.0280059	0.977657	0.991268	a		Agps	186.094	-0.10996	0.222198	-0.494873	0.62069	0.722773	a
	Agr2	0.281369	1.26142	3.77588	0.334074	0.738324	0.99	a		Agr2	1.29139	-1.64824	2.3337	-0.706278	0.480016	0.99	a		Agr2	0.472005	1.93675	3.48937	0.555044	0.578865	0.99	a
	Agr3	2.00005	3.89164	2.90119	1.3414	0.179792	0.313796	a		Agr3	2.0415	4.41289	2.78618	1.58385	0.113228	0.320876	a		Agr3	2.81883	5.3032	2.52395	2.10115	0.035628	0.0758134	a
	Agrn	23.9234	-0.316408	0.736399	-0.429669	0.667436	0.785834	a		Agrn	31.1001	-0.550975	0.696466	-0.791101	0.428885	0.688497	a		Agrn	84.8899	-2.00739	0.504544	-3.97862	6.93154e-05	0.000285806	b
	Agrp	1.03998	-3.13886	2.55356	-1.22921	0.218992	0.99	a		Agrp	2.62592	-4.114	1.5709	-2.61888	0.00882194	0.0540464	a		Agrp	1.22257	-2.46717	2.39717	-1.0292	0.303386	0.424776	a
	Agt	0.0866167	0.124598	3.81694	0.0326433	0.973959	0.99	a		Agt	0.215574	-0.0813257	3.53381	-0.0230136	0.981639	0.99	a		Agt	0.120849	1.52609	3.53381	0.431854	0.665848	0.99	a
	Agtpbp1	158.624	-0.476372	0.276799	-1.721	0.0852503	0.178238	a		Agtpbp1	160.497	-0.0366935	0.257955	-0.142247	0.886885	0.956752	a		Agtpbp1	228.473	-0.154228	0.24556	-0.628068	0.529959	0.645689	a
	Agtr1a	0.46569	-2.86722	3.7371	-0.767232	0.442944	0.99	a		Agtr1a	0	NA	NA	NA	NA	0.99	a		Agtr1a	0	NA	NA	NA	NA	0.99	a
	Agtr1b	0	NA	NA	NA	NA	0.99	a		Agtr1b	0.121509	-0.802664	3.53381	-0.227138	0.820316	0.99	a		Agtr1b	0	NA	NA	NA	NA	0.99	a
	Agtrap	77.9479	0.192428	0.335744	0.57314	0.56655	0.704408	a		Agtrap	101.1	-0.144821	0.264883	-0.546738	0.584559	0.803063	a		Agtrap	490.76	-2.68045	0.17959	-14.9254	2.25245e-50	2.17136e-48	b
	Ahctf1	299.635	-0.178242	0.197473	-0.902617	0.366729	0.523471	a		Ahctf1	334.79	-0.0358448	0.202974	-0.176598	0.859824	0.946354	a		Ahctf1	423.751	0.186379	0.151899	1.22699	0.219827	0.330664	a
	Ahcy	26.1547	0.687109	0.633634	1.0844	0.27819	0.429956	a		Ahcy	26.144	1.17436	0.539126	2.17826	0.0293868	0.129482	a		Ahcy	39.7872	0.730479	0.433682	1.68437	0.0921106	0.166891	a
	Ahcyl1	309.616	-0.168777	0.167908	-1.00518	0.314811	0.47105	a		Ahcyl1	333.672	0.0785954	0.177114	0.443757	0.657218	0.847298	a		Ahcyl1	428.225	0.267948	0.137916	1.94283	0.0520365	0.104428	a
	Ahcyl2	201.614	-1.12585	0.258132	-4.36152	1.29159e-05	9.56942e-05	b		Ahcyl2	185.691	-0.455558	0.404523	-1.12616	0.260097	0.526057	a		Ahcyl2	201.664	0.170833	0.235786	0.724524	0.468744	0.588844	a
	Ahdc1	205.15	-0.527588	0.188975	-2.79184	0.005241	0.0185664	a		Ahdc1	245.201	-0.526285	0.176914	-2.97481	0.00293174	0.0232833	a		Ahdc1	548.246	-1.58796	0.129474	-12.2648	1.40011e-34	6.16378e-33	b
	Ahi1	188.729	1.19237	0.28383	4.20099	2.65756e-05	0.000181376	c		Ahi1	221.351	0.926206	0.320443	2.89039	0.00384764	0.028521	a		Ahi1	650.853	-1.20006	0.197282	-6.08299	1.17965e-09	9.77734e-09	b
	Ahnak	1273.21	3.51137	0.289182	12.1425	6.29089e-34	1.43712e-31	c		Ahnak	1466.6	2.2948	0.355028	6.46371	1.02163e-10	8.01563e-09	c		Ahnak	1797.82	3.58441	0.250814	14.2911	2.4862e-46	1.99725e-44	c
	Ahnak2	2.3317	4.18955	2.00517	2.08937	0.0366743	0.0919681	a		Ahnak2	2.63207	3.23821	1.67811	1.92968	0.0536468	0.195605	a		Ahnak2	5.10114	0.860087	0.942308	0.912745	0.361377	0.484741	a
	Ahr	82.813	2.66344	0.416379	6.39669	1.58781e-10	3.19661e-09	c		Ahr	105.696	1.33837	0.397997	3.36277	0.000771644	0.00814313	c		Ahr	140.388	1.47668	0.257753	5.72904	1.00998e-08	7.48055e-08	c
	Ahrr	1.105	3.08746	2.27068	1.35971	0.173921	0.99	a		Ahrr	1.50888	1.57157	1.74601	0.900092	0.368071	0.99	a		Ahrr	2.42789	0.804011	1.67217	0.480818	0.630646	0.731016	a
	Ahsa1	40.6781	1.89538	0.579762	3.26925	0.00107835	0.00476408	c		Ahsa1	64.6126	0.199646	0.55397	0.360392	0.718554	0.88273	a		Ahsa1	71.3898	0.965291	0.372888	2.58869	0.00963414	0.0244766	a
	Ahsa2	16.1769	-0.579359	0.554589	-1.04466	0.296178	0.450027	a		Ahsa2	16.6202	-0.194207	0.488789	-0.397322	0.69113	0.866592	a		Ahsa2	20.7455	0.0677181	0.425748	0.159057	0.873624	0.915415	a
	AI118078	0	NA	NA	NA	NA	0.99	a		AI118078	0	NA	NA	NA	NA	0.99	a		AI118078	0.0831429	0.0834177	3.53381	0.0236056	0.981167	0.99	a
	AI182371	1.62572	-0.837892	2.27189	-0.368808	0.71227	0.81949	a		AI182371	0.801081	2.21189	2.5859	0.855366	0.392348	0.99	a		AI182371	2.09556	-0.201618	1.46184	-0.137921	0.890303	0.92716	a
	AI314180	335.377	-0.303036	0.184667	-1.64099	0.100799	0.202807	a		AI314180	340.823	0.128069	0.239739	0.5342	0.593203	0.808443	a		AI314180	423.002	0.430515	0.15458	2.78507	0.00535167	0.0145524	a
	AI413582	210.12	0.125925	0.232011	0.542753	0.5873	0.721098	a		AI413582	309.075	-0.516696	0.212662	-2.42965	0.0151133	0.0803188	a		AI413582	279.296	0.711272	0.184748	3.84995	0.00011814	0.000463631	a
	AI427809	0.173233	0.720702	3.80489	0.189415	0.849768	0.99	a		AI427809	0.61307	-1.01287	3.31686	-0.305369	0.760085	0.99	a		AI427809	0.241698	2.12724	3.52005	0.604322	0.54563	0.99	a
	AI429214	2.98224	4.49642	1.74423	2.57788	0.00994083	0.031712	a		AI429214	3.2877	3.56458	1.47538	2.41604	0.0156905	0.0825761	a		AI429214	11.0922	-0.788889	0.660492	-1.1944	0.232323	0.345614	a
	AI464131	0.0866167	0.124598	3.81694	0.0326433	0.973959	0.99	a		AI464131	0.240307	-0.0813257	3.53381	-0.0230136	0.981639	0.99	a		AI464131	0.21244	0.804756	3.53381	0.22773	0.819856	0.99	a
	AI467606	705.485	-0.726619	0.139241	-5.21844	1.80436e-07	2.05385e-06	a		AI467606	849.61	-0.719805	0.20347	-3.53764	0.000403718	0.00472276	a		AI467606	886.032	-0.031685	0.140204	-0.225992	0.821208	0.879999	a
	AI480526	170.982	-1.352	0.284099	-4.7589	1.94647e-06	1.75909e-05	b		AI480526	145.426	-0.5081	0.3398	-1.49529	0.134839	0.358278	a		AI480526	379.992	-1.8733	0.224468	-8.34551	7.09082e-17	1.10893e-15	b
	AI481877	0.382016	1.61709	3.76161	0.429892	0.667274	0.99	a		AI481877	0.760375	0.155592	2.34129	0.0664557	0.947015	0.99	a		AI481877	0.530744	3.01952	3.43612	0.87876	0.379532	0.99	a
	AI504432	343.271	-0.141682	0.213186	-0.664595	0.506309	0.653072	a		AI504432	371.422	0.0917725	0.195188	0.470174	0.638231	0.836664	a		AI504432	641.717	-0.538821	0.179807	-2.99667	0.0027295	0.00800204	a
	AI593442	5.63858	3.45918	1.38438	2.49871	0.0124645	0.0383279	a		AI593442	5.36361	5.85952	1.34605	4.35311	1.34222e-05	0.000260754	c		AI593442	7.6065	4.69286	1.12655	4.1657	3.10395e-05	0.000135915	c
	AI597479	58.8309	-0.0114817	0.344581	-0.0333207	0.973419	0.986086	a		AI597479	67.5838	0.0412047	0.28549	0.144329	0.88524	0.956192	a		AI597479	110.203	-0.437022	0.246618	-1.77206	0.0763838	0.143085	a
	AI606181	56.4499	-0.10456	0.331652	-0.315271	0.752556	0.848683	a		AI606181	61.1736	0.127476	0.322385	0.395414	0.692537	0.86726	a		AI606181	72.0909	0.605788	0.279998	2.16354	0.0304995	0.0663039	a
	AI607873	26.1306	1.46681	0.753789	1.94592	0.0516647	0.12085	a		AI607873	29.0307	1.38395	0.793338	1.74447	0.081077	0.258757	a		AI607873	33.3364	2.60556	0.595753	4.37355	1.2224e-05	5.74323e-05	c
	AI661453	1.22781	-0.991209	2.25884	-0.438813	0.660797	0.99	a		AI661453	1.25824	-0.627842	1.69518	-0.370369	0.711108	0.99	a		AI661453	0.702065	3.32236	3.16121	1.05097	0.29327	0.99	a
	AI662270	1966.48	0.518864	0.150143	3.4558	0.000548659	0.00265813	a		AI662270	2250.94	0.494169	0.162787	3.03568	0.00239998	0.019998	a		AI662270	5112.33	-0.882452	0.12753	-6.91956	4.53049e-12	4.78182e-11	a
	AI837181	256.959	1.29587	0.247057	5.24525	1.56067e-07	1.79887e-06	c		AI837181	463.76	-0.393508	0.220776	-1.78239	0.0746862	0.2447	a		AI837181	598.937	-0.246914	0.196096	-1.25915	0.207976	0.316561	a
	AI838599	20.3669	7.29639	1.35563	5.38229	7.35456e-08	8.92751e-07	c		AI838599	21.0617	6.35879	1.18129	5.38292	7.32857e-08	2.72195e-06	c		AI838599	28.2618	8.69408	1.17392	7.40603	1.3014e-13	1.57323e-12	c
	AI846148	40.3597	0.539537	0.550367	0.980323	0.326927	0.483453	a		AI846148	49.6023	0.28374	0.476165	0.595887	0.551251	0.780682	a		AI846148	70.0718	0.175338	0.418551	0.418918	0.675276	0.766999	a
	AI847159	13.9195	0.00116036	0.76103	0.00152472	0.998783	0.999521	a		AI847159	14.6255	0.296269	0.559699	0.529336	0.596572	0.810618	a		AI847159	54.6745	-1.98878	0.3727	-5.33614	9.49456e-08	6.14808e-07	b
	AI849053	0.281369	1.26142	3.77588	0.334074	0.738324	0.99	a		AI849053	1.04496	-1.22517	2.8766	-0.425909	0.670174	0.99	a		AI849053	0.691814	0.533493	3.26131	0.163582	0.87006	0.99	a
	AI854703	11.9973	1.26496	0.846053	1.49513	0.134881	0.254067	a		AI854703	18.2606	0.0475932	0.484853	0.0981599	0.921805	0.970759	a		AI854703	13.635	3.78128	0.756564	4.99797	5.79374e-07	3.32552e-06	c
	AI987944	221.39	-0.414928	0.189383	-2.19095	0.0284553	0.0746822	a		AI987944	246.104	-0.237492	0.171235	-1.38693	0.165462	0.405994	a		AI987944	295.174	0.1284	0.140394	0.914572	0.360416	0.483729	a
	Aicda	14.7087	5.79995	1.40971	4.11429	3.88376e-05	0.000254908	c		Aicda	17.2431	2.62538	0.989184	2.65409	0.00795233	0.0500985	a		Aicda	20.3401	8.16781	1.23304	6.62411	3.49356e-11	3.38166e-10	c
	Aida	133.397	0.326912	0.234411	1.39461	0.163132	0.292256	a		Aida	149.894	0.392689	0.202383	1.94032	0.0523407	0.192542	a		Aida	176.093	0.952908	0.188671	5.05062	4.40375e-07	2.57726e-06	a
	Aif1	114.719	1.65012	0.478016	3.45201	0.000556424	0.00268941	c		Aif1	127.138	1.53018	0.504917	3.03055	0.00244108	0.020248	a		Aif1	137.973	3.86183	0.406335	9.50404	2.01897e-21	4.31771e-20	c
	Aif1l	0.884711	2.72912	2.75173	0.991784	0.321303	0.99	a		Aif1l	1.51019	0.584031	2.02843	0.287922	0.773406	0.908869	a		Aif1l	12.1235	-3.29216	0.833421	-3.95018	7.80937e-05	0.000318025	b
	Aifm1	122.826	1.14687	0.284452	4.03184	5.53408e-05	0.000348619	c		Aifm1	172.912	0.232617	0.227206	1.02381	0.305923	0.575101	a		Aifm1	270.642	-0.167385	0.196731	-0.850834	0.394861	0.518312	a
	Aifm2	21.2819	5.48965	1.12058	4.89893	9.63595e-07	9.24152e-06	c		Aifm2	28.1957	1.67021	0.416725	4.00794	6.12515e-05	0.000970522	c		Aifm2	30.5827	4.31281	0.52489	8.21658	2.09386e-16	3.16147e-15	c
	Aifm3	0.104391	0.124598	3.81694	0.0326433	0.973959	0.99	a		Aifm3	0.106646	0.640008	3.53381	0.18111	0.856281	0.99	a		Aifm3	0.144523	1.52609	3.53381	0.431854	0.665848	0.99	a
	Aig1	145.689	0.664028	0.229733	2.89043	0.00384715	0.0142872	a		Aig1	182.274	0.308059	0.211835	1.45424	0.145878	0.375232	a		Aig1	216.145	0.808524	0.189147	4.27459	1.91492e-05	8.69276e-05	a
	Aim1	302.33	0.809847	0.199738	4.05454	5.02332e-05	0.000319627	a		Aim1	427.409	0.0298597	0.18152	0.164498	0.869339	0.950879	a		Aim1	375.551	1.85869	0.192649	9.64811	5.00709e-22	1.11126e-20	c
	Aim1l	40.7773	0.123415	0.574538	0.214808	0.829917	0.899596	a		Aim1l	56.9068	-0.369813	0.355771	-1.03947	0.298587	0.568289	a		Aim1l	40.7821	2.22458	0.414717	5.3641	8.1354e-08	5.31558e-07	c
	Aim2	294.714	1.41289	0.199995	7.06462	1.61051e-12	4.45953e-11	c		Aim2	384.586	0.647463	0.190746	3.39437	0.000687879	0.00742163	a		Aim2	376.579	2.50205	0.25973	9.6333	5.78438e-22	1.27324e-20	c
	Aimp1	459.864	0.511089	0.161032	3.17384	0.00150438	0.00636392	a		Aimp1	654.967	-0.177187	0.163303	-1.08503	0.277911	0.545368	a		Aimp1	1061.42	-0.61466	0.126356	-4.86449	1.14751e-06	6.31467e-06	a
	Aimp2	1.0925	1.92184	2.615	0.734927	0.462384	0.99	a		Aimp2	1.08462	2.68038	2.38015	1.12614	0.260107	0.99	a		Aimp2	3.04753	-0.346457	1.45655	-0.237861	0.811989	0.872964	a
	Aip	242.654	1.06686	0.196519	5.42878	5.67411e-08	7.07028e-07	c		Aip	352.797	0.0922471	0.174074	0.529929	0.596161	0.810298	a		Aip	430.837	0.450758	0.167047	2.69839	0.00696757	0.0183415	a
	Aipl1	2.82678	4.41384	1.76248	2.50433	0.0122683	0.0378306	a		Aipl1	5.13498	0.29376	0.955178	0.307545	0.758429	0.89982	a		Aipl1	7.10438	0.264056	0.796542	0.331503	0.740264	0.818846	a
	Aire	0.191008	0.813519	3.79918	0.21413	0.830445	0.99	a		Aire	0.32222	0.609362	3.46972	0.175623	0.86059	0.99	a		Aire	0.265372	2.21607	3.51417	0.630611	0.528295	0.99	a
	Airn	88.6851	-1.37832	0.393381	-3.50377	0.000458715	0.00227806	b		Airn	92.4361	-0.999344	0.427523	-2.33752	0.0194121	0.0965444	a		Airn	116.224	-0.82456	0.332043	-2.48329	0.0130174	0.0317463	a
	Ajuba	4.05289	4.98648	1.77106	2.81553	0.00486973	0.0174276	a		Ajuba	4.28131	4.78378	1.52058	3.14602	0.0016551	0.0149752	a		Ajuba	7.12533	1.9511	0.970771	2.00985	0.0444469	0.0912432	a
	AK010878	32.2618	-0.425215	0.390029	-1.09021	0.275619	0.427113	a		AK010878	34.2652	-0.126399	0.33579	-0.376422	0.706603	0.875248	a		AK010878	40.938	0.267931	0.344984	0.776648	0.437366	0.558951	a
	Ak1	0.796153	2.64086	2.81477	0.938215	0.348134	0.99	a		Ak1	0.933816	2.44705	2.19948	1.11256	0.265898	0.99	a		Ak1	1.10271	4.04211	2.35465	1.71665	0.0860437	0.157939	a
	AK157302	27.903	-0.716735	0.55409	-1.29354	0.195826	0.333431	a		AK157302	26.4833	-0.128854	0.576167	-0.22364	0.823038	0.933124	a		AK157302	33.3462	0.116449	0.455458	0.255674	0.798203	0.863426	a
	Ak2	702.26	0.932478	0.182856	5.09952	3.40515e-07	3.64762e-06	a		Ak2	800.593	0.843651	0.197341	4.27508	1.91068e-05	0.000356272	a		Ak2	938.09	1.56722	0.167691	9.3459	9.11144e-21	1.8617e-19	c
	Ak3	132.45	1.55088	0.239109	6.48606	8.81122e-11	1.86281e-09	c		Ak3	173.192	0.708549	0.229102	3.09273	0.00198327	0.0172432	a		Ak3	389.474	-0.722337	0.180404	-4.00399	6.22828e-05	0.000258111	a
	Ak4	3.71502	1.23304	1.27828	0.964611	0.33474	0.491571	a		Ak4	4.79459	0.566229	1.15454	0.490438	0.623824	0.829131	a		Ak4	10.7749	-0.789429	0.747655	-1.05587	0.291026	0.411641	a
	Ak5	0	NA	NA	NA	NA	0.99	a		Ak5	0.109022	-0.802664	3.53381	-0.227138	0.820316	0.99	a		Ak5	1.46829	-3.61395	2.17442	-1.66203	0.0965064	0.173451	a
	Ak6	196.247	0.756948	0.37859	1.99939	0.0455667	0.109782	a		Ak6	293.045	-0.154943	0.341635	-0.453533	0.650165	0.843127	a		Ak6	828.779	-1.7522	0.425528	-4.11772	3.82647e-05	0.000165091	b
	Ak7	4.77895	4.15178	1.53912	2.6975	0.00698631	0.0236442	a		Ak7	6.96463	1.01155	0.802615	1.26031	0.207556	0.46234	a		Ak7	6.72833	4.4966	1.21305	3.70686	0.000209849	0.000784243	c
	Ak8	1.30151	3.346	2.72537	1.22772	0.219551	0.99	a		Ak8	1.83798	1.42083	2.12841	0.667555	0.504418	0.749315	a		Ak8	1.81025	4.75113	2.30903	2.05763	0.0396254	0.0828594	a
	Ak9	0.180406	0.759397	3.80247	0.199711	0.841706	0.99	a		Ak9	0.183783	1.27384	3.51822	0.362069	0.7173	0.99	a		Ak9	0.4485	0.65221	3.27691	0.199032	0.842238	0.99	a
	Akap1	15.8305	2.56817	0.720661	3.56363	0.00036576	0.00186868	c		Akap1	18.3703	1.79845	0.547877	3.28259	0.00102859	0.0101799	a		Akap1	51.5752	-0.687893	0.335937	-2.04769	0.0405908	0.0845646	a
	Akap10	166.698	-0.909203	0.248347	-3.66102	0.000251217	0.00134375	a		Akap10	147.294	-0.106678	0.312702	-0.341151	0.73299	0.8903	a		Akap10	165.314	0.499856	0.255481	1.95653	0.0504032	0.101748	a
	Akap11	199.21	-0.46599	0.206724	-2.25417	0.0241855	0.065519	a		Akap11	211.678	-0.166161	0.16865	-0.985243	0.324505	0.593099	a		Akap11	300.688	-0.273671	0.139359	-1.96378	0.0495554	0.100284	a
	Akap12	80.487	1.02121	0.307737	3.31846	0.000905152	0.00410249	c		Akap12	137.312	-0.373098	0.234696	-1.58971	0.111901	0.31856	a		Akap12	1485.94	-4.12557	0.153586	-26.8617	6.15763e-159	2.31502e-155	b
	Akap13	3922.32	-0.286532	0.114045	-2.51245	0.0119895	0.0371147	a		Akap13	4062.2	0.0830782	0.155389	0.534648	0.592893	0.808292	a		Akap13	4934.68	0.454816	0.0931018	4.88515	1.03351e-06	5.72924e-06	a
	Akap14	21.6623	0.483539	0.594731	0.813038	0.416197	0.571038	a		Akap14	34.8497	-0.504782	0.636598	-0.792936	0.427815	0.687459	a		Akap14	45.5633	-0.403182	0.362327	-1.11276	0.265813	0.384096	a
	Akap17b	49.0477	-0.0883438	0.402353	-0.219568	0.826208	0.897768	a		Akap17b	56.968	-0.0750447	0.309772	-0.242258	0.80858	0.925778	a		Akap17b	70.7471	0.215146	0.322488	0.667144	0.50468	0.622791	a
	Akap2	0	NA	NA	NA	NA	0.99	a		Akap2	0	NA	NA	NA	NA	0.99	a		Akap2	0.0915906	0.0834177	3.53381	0.0236056	0.981167	0.99	a
	Akap3	0	NA	NA	NA	NA	0.99	a		Akap3	0.254165	-1.57552	3.52373	-0.447117	0.654791	0.99	a		Akap3	0.752379	-2.64626	2.67137	-0.9906	0.321881	0.99	a
	Akap4	0	NA	NA	NA	NA	0.99	a		Akap4	0	NA	NA	NA	NA	0.99	a		Akap4	0.249429	-1.07579	3.49529	-0.307784	0.758247	0.99	a
	Akap5	93.4207	-1.50757	0.27905	-5.40251	6.5713e-08	8.07204e-07	b		Akap5	52.9838	0.421337	0.343687	1.22593	0.220223	0.478481	a		Akap5	55.3779	1.54683	0.32593	4.74589	2.07587e-06	1.10701e-05	c
	Akap6	0.420408	1.60259	3.54706	0.451807	0.651408	0.99	a		Akap6	1.13842	-0.93382	1.7626	-0.529796	0.596254	0.99	a		Akap6	3.87512	-2.74235	1.24601	-2.20091	0.0277422	0.0611227	a
	Akap7	63.9027	0.910389	0.347259	2.62164	0.00875081	0.0285094	a		Akap7	77.4278	0.58808	0.308807	1.90436	0.0568632	0.203642	a		Akap7	107.722	0.518964	0.247689	2.09523	0.0361507	0.0767086	a
	Akap8	654.594	-0.933716	0.155464	-6.00599	1.90169e-09	3.18848e-08	a		Akap8	563.496	-0.0771973	0.152153	-0.507365	0.611899	0.821178	a		Akap8	656.797	0.406871	0.14168	2.87177	0.00408181	0.0114676	a
	Akap8l	535.801	-0.810198	0.207507	-3.90444	9.44434e-05	0.000563645	a		Akap8l	588.931	-0.577581	0.219974	-2.62568	0.00864772	0.0533211	a		Akap8l	774.531	-0.482758	0.215502	-2.24016	0.0250806	0.0561002	a
	Akap9	1436.26	-0.325595	0.154902	-2.10193	0.0355591	0.0897737	a		Akap9	1673.06	-0.279389	0.256519	-1.08915	0.276086	0.543373	a		Akap9	2167.57	-0.138683	0.125894	-1.10158	0.270644	0.390002	a
	Akip1	56.3161	1.4607	0.38979	3.74741	0.000178673	0.000990165	c		Akip1	85.9384	0.148233	0.317659	0.466641	0.640756	0.837885	a		Akip1	117.711	0.137991	0.27834	0.495764	0.620061	0.722131	a
	Akirin1	64.9961	0.150782	0.306832	0.491414	0.623134	0.750182	a		Akirin1	88.5517	-0.30575	0.249068	-1.22758	0.219605	0.477714	a		Akirin1	118.33	-0.251291	0.245845	-1.02215	0.306709	0.4283	a
	Akirin2	272.935	0.221705	0.198586	1.11642	0.264242	0.414649	a		Akirin2	309.317	0.271913	0.296066	0.918421	0.358399	0.626696	a		Akirin2	433.573	0.195763	0.162198	1.20694	0.227456	0.339801	a
	Akna	272.061	0.0213885	0.276062	0.0774773	0.938244	0.965964	a		Akna	302.114	0.155782	0.440897	0.35333	0.723841	0.885834	a		Akna	284.168	1.69886	0.252645	6.72429	1.7645e-11	1.76808e-10	c
	Aknad1	0.377912	-2.53592	3.76407	-0.673718	0.500491	0.99	a		Aknad1	0.109022	-0.802664	3.53381	-0.227138	0.820316	0.99	a		Aknad1	0.100984	0.0834177	3.53381	0.0236056	0.981167	0.99	a
	Aknaos	9.77275	-0.367	0.779267	-0.470956	0.637672	0.761687	a		Aknaos	9.29174	0.27862	0.790714	0.352366	0.724564	0.88614	a		Aknaos	14.1984	-0.0492436	0.554242	-0.0888487	0.929202	0.954645	a
	Akr1a1	566.102	1.25476	0.157274	7.97814	1.48554e-15	6.13925e-14	c		Akr1a1	891.03	-0.0395513	0.15919	-0.248452	0.803784	0.923242	a		Akr1a1	1448.87	-0.500667	0.135912	-3.68375	0.000229827	0.00085415	a
	Akr1b10	162.107	0.41489	0.237152	1.74946	0.0802109	0.169948	a		Akr1b10	184.319	0.428443	0.198113	2.16262	0.0305705	0.133002	a		Akr1b10	279.17	0.0992067	0.169138	0.586543	0.55751	0.669696	a
	Akr1b3	109.176	-0.663821	0.295261	-2.24825	0.0245601	0.0663026	a		Akr1b3	106.031	-0.109151	0.324732	-0.336127	0.736775	0.891058	a		Akr1b3	99.7736	1.2047	0.257757	4.67379	2.9569e-06	1.5376e-05	c
	Akr1b7	0.552307	-2.1471	3.62434	-0.59241	0.553576	0.99	a		Akr1b7	0.21	-0.0813257	3.53381	-0.0230136	0.981639	0.99	a		Akr1b7	1.67913	-2.97145	1.99494	-1.48949	0.136358	0.228218	a
	Akr1b8	2.3151	0.901974	1.93519	0.46609	0.641151	0.764771	a		Akr1b8	1.72857	4.14838	2.125	1.95218	0.0509174	0.188955	a		Akr1b8	2.77622	2.52444	1.80412	1.39927	0.161733	0.261302	a
	Akr1c12	8.89439	1.68918	1.11179	1.51933	0.128679	0.24525	a		Akr1c12	10.0641	1.44321	1.02903	1.40249	0.160769	0.399061	a		Akr1c12	10.256	5.21423	1.2098	4.30999	1.63263e-05	7.51105e-05	c
	Akr1c13	65.5085	0.262156	0.438748	0.597508	0.550168	0.690776	a		Akr1c13	91.8662	-0.302473	0.394892	-0.765963	0.443698	0.700306	a		Akr1c13	67.9693	2.19588	0.39998	5.48996	4.02015e-08	2.74304e-07	c
	Akr1c18	1.86109	0.391456	1.75722	0.22277	0.823715	0.895825	a		Akr1c18	2.85682	-0.378192	1.27413	-0.296823	0.766601	0.904602	a		Akr1c18	2.61274	0.761634	1.41999	0.536366	0.591706	0.69806	a
	Akr1c19	0.277625	1.24664	3.77655	0.330101	0.741324	0.99	a		Akr1c19	1.29158	-1.64681	1.89844	-0.867458	0.385691	0.99	a		Akr1c19	0.386221	2.6502	3.48975	0.759424	0.447599	0.99	a
	Akr1c21	0	NA	NA	NA	NA	0.99	a		Akr1c21	0.127083	-0.802664	3.53381	-0.227138	0.820316	0.99	a		Akr1c21	0	NA	NA	NA	NA	0.99	a
	Akr1c6	0.15523	-1.55851	3.81694	-0.408315	0.683042	0.99	a		Akr1c6	0	NA	NA	NA	NA	0.99	a		Akr1c6	0	NA	NA	NA	NA	0.99	a
	Akr1cl	0.15523	-1.55851	3.81694	-0.408315	0.683042	0.99	a		Akr1cl	0.121509	-0.802664	3.53381	-0.227138	0.820316	0.99	a		Akr1cl	0.249429	-1.07579	3.49529	-0.307784	0.758247	0.99	a
	Akr1e1	41.5773	0.711543	0.378583	1.87949	0.0601775	0.136223	a		Akr1e1	45.6214	0.817262	0.308327	2.65063	0.00803414	0.0504768	a		Akr1e1	59.2547	1.0126	0.263904	3.83701	0.000124539	0.000487118	c
	Akr7a5	80.3647	0.340782	0.319404	1.06693	0.286004	0.438537	a		Akr7a5	121.818	-0.461823	0.267339	-1.72748	0.0840816	0.264082	a		Akr7a5	417.257	-2.3238	0.220987	-10.5156	7.32353e-26	2.01563e-24	b
	Akt1	416.2	2.31553	0.227525	10.1771	2.51043e-24	2.59695e-22	c		Akt1	654.687	0.371155	0.228904	1.62145	0.104922	0.305274	a		Akt1	836.008	0.600399	0.176435	3.40294	0.000666651	0.00224462	a
	Akt1s1	8.02962	0.804813	0.827558	0.972516	0.330794	0.487318	a		Akt1s1	11.3518	-0.01322	0.573787	-0.0230399	0.981618	0.993114	a		Akt1s1	19.1225	-0.578749	0.519305	-1.11447	0.265079	0.383405	a
	Akt2	167.517	0.954327	0.281199	3.39377	0.00068937	0.0032415	a		Akt2	300.868	-0.533113	0.258529	-2.06211	0.0391977	0.158637	a		Akt2	411.521	-0.538925	0.220361	-2.44565	0.0144591	0.0348017	a
	Akt2-ps	0	NA	NA	NA	NA	0.99	a		Akt2-ps	0.121509	-0.802664	3.53381	-0.227138	0.820316	0.99	a		Akt2-ps	0	NA	NA	NA	NA	0.99	a
	Akt3	144.964	-0.201933	0.229291	-0.880687	0.378487	0.534825	a		Akt3	154.75	0.0795819	0.227744	0.349435	0.726763	0.886911	a		Akt3	148.411	1.45548	0.225832	6.44494	1.15646e-10	1.0646e-09	c
	Aktip	101.998	-0.44325	0.272914	-1.62414	0.104346	0.208261	a		Aktip	111.534	-0.219772	0.254335	-0.864104	0.387531	0.655008	a		Aktip	157.657	-0.315349	0.218229	-1.44504	0.148448	0.244055	a
	AL589742.2	0.96462	-0.451477	2.14616	-0.210365	0.833383	0.99	a		AL589742.2	0.728379	0.935355	2.3637	0.395716	0.692314	0.99	a		AL589742.2	1.5425	-0.363952	1.8077	-0.201335	0.840437	0.89225	a
	AL596185.1	0	NA	NA	NA	NA	0.99	a		AL596185.1	0	NA	NA	NA	NA	0.99	a		AL596185.1	0.0831429	0.0834177	3.53381	0.0236056	0.981167	0.99	a
	AL645586.1	0	NA	NA	NA	NA	0.99	a		AL645586.1	0	NA	NA	NA	NA	0.99	a		AL645586.1	0.0990151	0.0834177	3.53381	0.0236056	0.981167	0.99	a
	AL672160.1	0	NA	NA	NA	NA	0.99	a		AL672160.1	0	NA	NA	NA	NA	0.99	a		AL672160.1	0.661361	-2.46037	3.22572	-0.762734	0.445622	0.99	a
	AL691423.1	0	NA	NA	NA	NA	0.99	a		AL691423.1	0.381248	-2.11635	3.48442	-0.607373	0.543603	0.99	a		AL691423.1	0	NA	NA	NA	NA	0.99	a
	Alad	73.2746	0.791131	0.416479	1.89957	0.0574895	0.131368	a		Alad	85.5962	0.631401	0.333059	1.89576	0.0579916	0.206454	a		Alad	155.399	-0.242629	0.207457	-1.16954	0.242187	0.357293	a
	Alas1	65.6637	0.804773	0.334774	2.40393	0.0162199	0.0473275	a		Alas1	72.4481	0.866859	0.367902	2.35622	0.018462	0.093256	a		Alas1	84.7368	1.62357	0.295645	5.49161	3.9829e-08	2.72059e-07	c
	Alas2	2.95445	-0.411209	1.2911	-0.318494	0.75011	0.846912	a		Alas2	2.54056	0.569191	1.4438	0.394232	0.69341	0.867471	a		Alas2	3.64355	0.397622	1.1576	0.343487	0.731232	0.811004	a
	Alb	0.364242	1.56592	3.76347	0.416085	0.677348	0.99	a		Alb	0.37212	2.08324	3.4759	0.599339	0.548947	0.99	a		Alb	0.50707	2.97005	3.47564	0.854532	0.39281	0.99	a
	Alcam	168.035	3.88075	0.389913	9.95287	2.45005e-23	2.28968e-21	c		Alcam	191.528	2.51959	0.348119	7.23771	4.56324e-13	6.50101e-11	c		Alcam	231.239	4.60913	0.300591	15.3335	4.56486e-53	4.76724e-51	c
	Aldh16a1	101.234	0.332916	0.24218	1.37466	0.169237	0.300184	a		Aldh16a1	132.987	-0.0727111	0.283924	-0.256094	0.797879	0.920729	a		Aldh16a1	212.369	-0.490827	0.181592	-2.70292	0.00687334	0.0181239	a
	Aldh18a1	51.4652	-0.177357	0.399249	-0.444226	0.65688	0.777124	a		Aldh18a1	42.7619	0.955722	0.603249	1.58429	0.113127	0.320757	a		Aldh18a1	73.218	0.164393	0.36797	0.446757	0.65505	0.751196	a
	Aldh1a1	2.288	-3.51993	2.12092	-1.65963	0.0969894	0.197046	a		Aldh1a1	0.486617	-0.0657484	3.08941	-0.0212819	0.983021	0.99	a		Aldh1a1	1.70775	-2.09226	1.68992	-1.23808	0.215686	0.325882	a
	Aldh1a2	4.88131	5.23972	1.53308	3.41777	0.000631369	0.00300051	c		Aldh1a2	6.72987	1.55954	0.886763	1.75869	0.0786308	0.253231	a		Aldh1a2	6.95676	5.22509	1.27533	4.09706	4.18438e-05	0.000178972	c
	Aldh1a3	0	NA	NA	NA	NA	0.99	a		Aldh1a3	0.121509	-0.802664	3.53381	-0.227138	0.820316	0.99	a		Aldh1a3	0	NA	NA	NA	NA	0.99	a
	Aldh1a7	0	NA	NA	NA	NA	0.99	a		Aldh1a7	0	NA	NA	NA	NA	0.99	a		Aldh1a7	0.566283	-2.23585	2.90259	-0.770297	0.441124	0.99	a
	Aldh1b1	27.6701	1.02957	0.472287	2.17997	0.0292596	0.0764383	a		Aldh1b1	50.8164	-0.524428	0.319868	-1.63951	0.101106	0.297976	a		Aldh1b1	183.707	-2.43693	0.224347	-10.8623	1.74247e-27	5.2408e-26	b
	Aldh1l1	1.24478	0.849882	2.60498	0.326253	0.744233	0.99	a		Aldh1l1	4.97085	-2.09047	1.27492	-1.63969	0.101071	0.297965	a		Aldh1l1	25.0735	-4.08491	0.786678	-5.19261	2.0737e-07	1.27515e-06	b
	Aldh1l2	8.60439	0.191212	0.91805	0.20828	0.83501	0.902526	a		Aldh1l2	7.63735	1.18552	0.900943	1.31587	0.188219	0.438256	a		Aldh1l2	11.1976	0.862069	0.654189	1.31777	0.187581	0.292384	a
	Aldh2	168.083	-0.398675	0.425967	-0.935928	0.34931	0.506328	a		Aldh2	155.39	0.320143	0.429224	0.745864	0.455749	0.710894	a		Aldh2	320.438	-0.772511	0.508689	-1.51863	0.128856	0.21891	a
	Aldh3a1	2.42446	4.19398	1.77911	2.35735	0.0184058	0.052504	a		Aldh3a1	2.47293	4.7069	1.55469	3.02755	0.00246546	0.0203981	a		Aldh3a1	3.56323	4.15134	1.3919	2.9825	0.00285902	0.00834272	c
	Aldh3a2	60.7166	-0.2574	0.357095	-0.720815	0.471023	0.621432	a		Aldh3a2	61.4818	0.165659	0.476335	0.347778	0.728007	0.887386	a		Aldh3a2	78.3272	0.406681	0.277726	1.46432	0.143105	0.237246	a
	Aldh3b1	8.67059	1.69825	0.980276	1.73242	0.0831996	0.174839	a		Aldh3b1	11.5338	0.749435	0.652029	1.14939	0.250395	0.515607	a		Aldh3b1	27.7944	-0.837887	0.4851	-1.72724	0.0841239	0.155096	a
	Aldh4a1	72.9648	-0.963587	0.289589	-3.32743	0.000876514	0.00399692	a		Aldh4a1	82.6643	-0.794066	0.287583	-2.76118	0.00575936	0.0392357	a		Aldh4a1	155.912	-1.48064	0.206427	-7.17272	7.35199e-13	8.31044e-12	b
	Aldh5a1	8.53631	-0.33449	0.818498	-0.408664	0.682787	0.797404	a		Aldh5a1	7.88882	0.381407	0.770585	0.494957	0.62063	0.827151	a		Aldh5a1	8.76684	1.14346	0.78811	1.45089	0.146811	0.242147	a
	Aldh6a1	37.7721	-1.25067	0.419348	-2.98242	0.00285981	0.0110263	a		Aldh6a1	25.8525	0.185704	0.420971	0.441132	0.659117	0.848626	a		Aldh6a1	41.3268	-0.252042	0.366023	-0.688597	0.491077	0.609728	a
	Aldh7a1	16.0327	0.118434	0.562202	0.210661	0.833152	0.901302	a		Aldh7a1	19.1345	0.0306574	0.458881	0.0668091	0.946734	0.979748	a		Aldh7a1	120.734	-3.06498	0.263918	-11.6134	3.52389e-31	1.29127e-29	b
	Aldh8a1	0.623634	-0.323034	3.52927	-0.0915299	0.927072	0.99	a		Aldh8a1	0.665066	-0.0242716	2.79977	-0.00866915	0.993083	0.99	a		Aldh8a1	0.813757	0.309837	2.72029	0.113898	0.909318	0.99	a
	Aldh9a1	136.43	0.665925	0.261142	2.55005	0.0107707	0.033977	a		Aldh9a1	191.579	-0.0362578	0.247767	-0.146338	0.883655	0.955882	a		Aldh9a1	236.063	0.276751	0.176533	1.5677	0.116951	0.202603	a
	Aldoa	1129.66	1.89195	0.154647	12.234	2.04506e-34	4.94663e-32	c		Aldoa	1648.44	0.47396	0.145421	3.25922	0.00111718	0.0109171	a		Aldoa	2069.64	0.783791	0.134845	5.81254	6.15331e-09	4.67542e-08	a
	Aldoart1	0.618589	2.22468	3.07201	0.724176	0.468958	0.99	a		Aldoart1	0.630711	2.73793	2.73874	0.999704	0.317454	0.99	a		Aldoart1	1.15854	1.5221	2.18317	0.697197	0.48568	0.604837	a
	Aldoart2	0.758644	-3.5461	3.66173	-0.968422	0.332834	0.99	a		Aldoart2	0	NA	NA	NA	NA	0.99	a		Aldoart2	3.25835	-4.76253	1.49574	-3.18405	0.00145229	0.00452813	b
	Aldob	0.799581	2.63945	3.19697	0.825612	0.409024	0.99	a		Aldob	0.943943	2.44447	2.49958	0.977951	0.328099	0.99	a		Aldob	1.10884	4.04019	2.69216	1.50072	0.133427	0.224705	a
	Aldoc	26.1743	1.92187	0.551364	3.48566	0.000490926	0.0024147	c		Aldoc	34.535	0.853737	0.470477	1.81462	0.0695822	0.233972	a		Aldoc	43.2001	1.26564	0.397797	3.18162	0.00146452	0.00455796	c
	Alg1	15.7511	-0.139759	0.620345	-0.225293	0.821751	0.894873	a		Alg1	18.4957	-0.130266	0.641137	-0.203179	0.838995	0.939344	a		Alg1	13.5086	3.18509	0.854672	3.72669	0.000194014	0.000729705	c
	Alg10b	14.1174	1.33036	0.820556	1.62129	0.104955	0.209198	a		Alg10b	15.3255	1.39946	0.753051	1.85839	0.0631136	0.218138	a		Alg10b	21.8806	1.20748	0.464699	2.59842	0.00936549	0.0238392	a
	Alg11	140.61	-0.209324	0.227659	-0.919463	0.357854	0.515094	a		Alg11	164.674	-0.194768	0.198478	-0.981307	0.326441	0.595404	a		Alg11	236.633	-0.327775	0.214914	-1.52514	0.127223	0.2169	a
	Alg12	47.0958	-0.619796	0.393469	-1.57521	0.115209	0.224894	a		Alg12	48.0059	-0.201315	0.335153	-0.600666	0.548063	0.777795	a		Alg12	52.0214	0.498522	0.286135	1.74226	0.0814631	0.151139	a
	Alg13	32.7043	-1.21219	0.458127	-2.64597	0.00814571	0.0268714	a		Alg13	22.3532	0.254967	0.450001	0.566592	0.570991	0.793901	a		Alg13	37.1084	-0.307136	0.3937	-0.780128	0.435316	0.556898	a
	Alg14	30.9224	0.472991	0.459117	1.03022	0.302908	0.457399	a		Alg14	41.1149	-0.00929538	0.38647	-0.024052	0.980811	0.9928	a		Alg14	57.9926	-0.100048	0.318997	-0.313632	0.7538	0.829185	a
	Alg2	33.2329	-0.306781	0.413306	-0.742263	0.457928	0.609287	a		Alg2	35.1144	0.00394596	0.418814	0.00942174	0.992483	0.997252	a		Alg2	75.8169	-1.10374	0.25082	-4.40052	1.07993e-05	5.1303e-05	b
	Alg3	52.5751	-0.111061	0.423065	-0.262515	0.792925	0.876243	a		Alg3	67.6243	-0.370313	0.347536	-1.06554	0.286631	0.556042	a		Alg3	111.966	-0.834736	0.317593	-2.62832	0.00858072	0.0220295	a
	Alg5	267.718	0.228449	0.187625	1.21758	0.223383	0.366687	a		Alg5	357.166	-0.197347	0.222163	-0.888298	0.374381	0.643624	a		Alg5	506.491	-0.29655	0.134184	-2.21002	0.0271037	0.0599196	a
	Alg6	62.2926	0.0978028	0.338038	0.289325	0.772333	0.862353	a		Alg6	64.2912	0.482144	0.345306	1.39628	0.16263	0.40202	a		Alg6	101.402	0.0149495	0.263669	0.056698	0.954786	0.97123	a
	Alg8	97.9956	0.768818	0.297869	2.58106	0.00984982	0.0314827	a		Alg8	129.436	0.205118	0.269236	0.761854	0.446147	0.702164	a		Alg8	236.444	-0.5894	0.211615	-2.78525	0.00534868	0.0145464	a
	Alg9	44.8241	0.471769	0.374048	1.26125	0.207218	0.347708	a		Alg9	61.3409	-0.0808626	0.314573	-0.257055	0.797136	0.920542	a		Alg9	85.9801	-0.157824	0.252454	-0.625159	0.531867	0.647289	a
	Alkbh1	262.032	-0.773659	0.167343	-4.62319	3.77878e-06	3.18899e-05	a		Alkbh1	263.94	-0.327574	0.173806	-1.88471	0.0594691	0.210053	a		Alkbh1	312.804	0.0649345	0.141544	0.458757	0.646409	0.744498	a
	Alkbh2	0.389189	1.6394	3.59504	0.456018	0.648377	0.99	a		Alkbh2	0.760264	0.200319	2.11672	0.0946368	0.924603	0.99	a		Alkbh2	0.539516	3.04447	2.97342	1.02389	0.305885	0.99	a
	Alkbh3	93.1398	0.665646	0.279203	2.3841	0.0171211	0.0495441	a		Alkbh3	136.075	-0.148277	0.272682	-0.543773	0.586598	0.804821	a		Alkbh3	236.174	-0.752835	0.231351	-3.25408	0.00113762	0.00362949	a
	Alkbh4	139.574	0.24542	0.21899	1.12069	0.26242	0.412607	a		Alkbh4	203.324	-0.411418	0.196913	-2.08934	0.036677	0.151631	a		Alkbh4	185.266	0.846583	0.171632	4.93256	8.11584e-07	4.58005e-06	a
	Alkbh5	271.224	0.12481	0.260344	0.479406	0.63165	0.757188	a		Alkbh5	290.969	0.361691	0.339987	1.06384	0.287403	0.55672	a		Alkbh5	320.383	1.20032	0.232122	5.17106	2.32769e-07	1.42018e-06	c
	Alkbh6	90.7947	0.883708	0.34932	2.5298	0.0114129	0.0356721	a		Alkbh6	111.879	0.518872	0.313292	1.65619	0.0976825	0.291361	a		Alkbh6	137.132	0.926083	0.284047	3.26031	0.00111289	0.00355662	a
	Alkbh7	60.3436	-0.262819	0.317695	-0.82727	0.408084	0.56348	a		Alkbh7	71.1487	-0.260743	0.249979	-1.04306	0.296921	0.566192	a		Alkbh7	109.184	-0.554908	0.227389	-2.44034	0.0146733	0.0352273	a
	Alkbh8	151.407	-0.561411	0.231017	-2.43017	0.0150917	0.0447258	a		Alkbh8	159.708	-0.237742	0.227241	-1.04621	0.295463	0.564476	a		Alkbh8	298.024	-0.985515	0.178562	-5.51917	3.40599e-08	2.35476e-07	a
	Alms1	39.0094	0.933437	0.371759	2.51086	0.0120436	0.0372496	a		Alms1	39.4258	1.38852	0.342369	4.05562	5.00021e-05	0.000816392	c		Alms1	88.2248	-0.339892	0.262066	-1.29697	0.19464	0.300808	a
	Alms1-ps2	0.15523	-1.55851	3.81694	-0.408315	0.683042	0.99	a		Alms1-ps2	0	NA	NA	NA	NA	0.99	a		Alms1-ps2	0.403935	-1.7407	3.4544	-0.503907	0.614327	0.99	a
	Alox12	25.7507	-6.30686	0.906395	-6.95818	3.44696e-12	9.17405e-11	b		Alox12	0.657597	0.448836	3.26444	0.137492	0.890642	0.99	a		Alox12	1.03578	-0.066409	2.5006	-0.0265572	0.978813	0.986439	a
	Alox15	27.6279	6.77046	1.38515	4.88789	1.01923e-06	9.72411e-06	c		Alox15	28.4827	5.92224	1.44089	4.11012	3.95448e-05	0.000669704	c		Alox15	38.2572	9.1255	1.51404	6.02726	1.66767e-09	1.35534e-08	c
	Alox5	7.25991	1.70169	1.20884	1.4077	0.15922	0.286871	a		Alox5	6.9791	2.62667	1.36249	1.92784	0.0538751	0.196097	a		Alox5	8.18476	6.90397	2.38026	2.90051	0.00372556	0.0105631	a
	Alox5ap	97.5415	1.54888	0.464594	3.33384	0.000856555	0.00391459	c		Alox5ap	107.593	1.47905	0.509951	2.90037	0.00372725	0.0278703	a		Alox5ap	131.618	2.20797	0.381947	5.78083	7.43344e-09	5.60056e-08	c
	Alox8	0.952641	0.636829	2.69977	0.235883	0.813524	0.99	a		Alox8	3.23224	-1.83258	1.19603	-1.53222	0.125469	0.34326	a		Alox8	1.1551	1.79225	2.15371	0.832168	0.405314	0.52826	a
	Aloxe3	0.491528	0.376782	3.37141	0.111758	0.911015	0.99	a		Aloxe3	0.308585	1.85222	3.48583	0.531356	0.595172	0.99	a		Aloxe3	1.27908	-0.895882	1.93194	-0.463722	0.642847	0.741577	a
	Alpk1	3.53689	2.02436	1.49345	1.35549	0.175261	0.307914	a		Alpk1	4.72487	0.86695	1.12365	0.77155	0.440381	0.697922	a		Alpk1	6.6402	0.751578	1.08269	0.69418	0.487569	0.606775	a
	Alpk2	4.09649	-0.779822	1.58365	-0.492422	0.622421	0.749677	a		Alpk2	2.14595	2.77521	1.64332	1.68878	0.0912614	0.278613	a		Alpk2	2.66624	4.42516	1.68215	2.63067	0.00852179	0.0219022	a
	Alpk3	3.44559	0.481623	1.17857	0.40865	0.682796	0.797404	a		Alpk3	4.71375	-0.0444776	0.866271	-0.0513437	0.959052	0.985257	a		Alpk3	7.70243	-0.519408	0.75189	-0.690803	0.489689	0.608567	a
	Alpl	5.75632	5.45187	1.48664	3.66725	0.000245176	0.001314	c		Alpl	8.80505	0.964821	0.854369	1.12928	0.25878	0.524766	a		Alpl	8.12261	6.12752	1.24569	4.919	8.69895e-07	4.8842e-06	c
	Als2	32.9878	-1.48113	0.406739	-3.64148	0.000271079	0.00143417	b		Als2	19.6174	0.317506	0.571109	0.555946	0.578248	0.799397	a		Als2	46.7972	-1.10871	0.314597	-3.52421	0.000424751	0.00149494	b
	Als2cl	570.456	-2.61458	0.536437	-4.87397	1.09377e-06	1.03691e-05	b		Als2cl	649.931	-2.39299	0.36839	-6.49581	8.25874e-11	6.64011e-09	b		Als2cl	249.396	0.414595	0.367775	1.1273	0.259614	0.377317	a
	Als2cr12	2.20656	-1.95112	1.88796	-1.03345	0.301392	0.455884	a		Als2cr12	1.795	-1.06423	1.69999	-0.626023	0.5313	0.765919	a		Als2cr12	0.742637	3.47894	3.04236	1.1435	0.252832	0.99	a
	Alyref	35.1238	1.28983	0.438748	2.9398	0.00328421	0.0124754	a		Alyref	46.5411	0.51564	0.327343	1.57523	0.115203	0.324297	a		Alyref	74.9936	-0.00715082	0.279904	-0.0255474	0.979618	0.986863	a
	Alyref2	32.0642	-0.122327	0.480536	-0.254563	0.79906	0.880245	a		Alyref2	38.3601	-0.195009	0.330622	-0.589823	0.555309	0.783424	a		Alyref2	61.8934	-0.6186	0.279757	-2.2112	0.0270217	0.0597663	a
	Amacr	10.3773	-0.0363093	0.80673	-0.045008	0.964101	0.98104	a		Amacr	9.94805	0.572912	0.923293	0.62051	0.534922	0.768143	a		Amacr	9.19202	2.80812	0.905502	3.10117	0.00192756	0.00585462	c
	Ambra1	265.305	-0.517931	0.201751	-2.56718	0.0102528	0.0325683	a		Ambra1	278.96	-0.183179	0.245998	-0.744636	0.456492	0.711501	a		Ambra1	346.901	0.0747647	0.152648	0.489784	0.624287	0.725838	a
	Amd-ps1	1.01034	-0.160237	2.36507	-0.0677515	0.945983	0.99	a		Amd-ps1	0.555903	2.6263	2.84181	0.924165	0.355401	0.99	a		Amd-ps1	1.0417	1.50714	2.02017	0.746047	0.455639	0.576723	a
	Amd-ps2	68.2212	-0.535364	0.496507	-1.07826	0.280917	0.432835	a		Amd-ps2	61.7876	0.222046	0.422269	0.525841	0.598999	0.812184	a		Amd-ps2	47.8633	4.72072	0.590646	7.99246	1.32268e-15	1.87793e-14	c
	Amd-ps3	0.503596	1.92551	3.7486	0.51366	0.60749	0.99	a		Amd-ps3	0.730754	1.05609	2.75031	0.38399	0.700986	0.99	a		Amd-ps3	0.702065	3.32236	3.16121	1.05097	0.29327	0.99	a
	Amd-ps4	0.222227	0.124598	3.81694	0.0326433	0.973959	0.99	a		Amd-ps4	0.353916	-0.0813257	3.53381	-0.0230136	0.981639	0.99	a		Amd-ps4	0.313203	1.52609	3.53381	0.431854	0.665848	0.99	a
	Amd-ps5	2.49345	1.54498	1.48664	1.03924	0.298693	0.453095	a		Amd-ps5	3.90725	0.120893	1.03002	0.11737	0.906567	0.965441	a		Amd-ps5	2.7757	5.33731	1.58181	3.37417	0.000740388	0.00247384	c
	Amd1	104.67	0.305849	0.283583	1.07852	0.280803	0.432742	a		Amd1	147.562	-0.285811	0.267764	-1.0674	0.285793	0.555274	a		Amd1	154.978	0.489959	0.277917	1.76297	0.0779057	0.145545	a
	Amd2	0.738053	1.16237	2.93164	0.396493	0.691742	0.99	a		Amd2	0.928012	0.661807	2.21401	0.298918	0.765003	0.99	a		Amd2	1.56002	0.0119193	1.77684	0.00670814	0.994648	0.996291	a
	Amdhd1	2.0271	2.88338	1.79951	1.60231	0.109086	0.215373	a		Amdhd1	1.91037	4.36121	1.66781	2.61493	0.00892445	0.0546332	a		Amdhd1	2.85693	3.29932	1.46261	2.25577	0.0240853	0.0542156	a
	Amdhd2	37.2907	1.02036	0.443673	2.29979	0.0214599	0.0594429	a		Amdhd2	63.4494	-0.360128	0.346708	-1.03871	0.298941	0.568553	a		Amdhd2	85.6589	-0.333591	0.284421	-1.17288	0.240844	0.355591	a
	Amer1	86.9436	-1.10794	0.326695	-3.39137	0.000695454	0.00326264	b		Amer1	101.344	-0.993797	0.305313	-3.25501	0.00113388	0.0110404	a		Amer1	169.454	-1.42314	0.255361	-5.57304	2.50327e-08	1.7644e-07	b
	Amer2	0	NA	NA	NA	NA	0.99	a		Amer2	0.127083	-0.802664	3.53381	-0.227138	0.820316	0.99	a		Amer2	0	NA	NA	NA	NA	0.99	a
	Amfr	236.394	0.176066	0.197856	0.889865	0.373538	0.530246	a		Amfr	249.024	0.469321	0.285651	1.64299	0.100386	0.296699	a		Amfr	335.597	0.520988	0.171586	3.0363	0.00239499	0.00711121	a
	Amhr2	2.00017	-1.95977	1.8711	-1.04739	0.294919	0.448611	a		Amhr2	1.29216	-0.583166	1.80577	-0.322947	0.746736	0.99	a		Amhr2	4.89273	-2.5153	1.19779	-2.09995	0.035733	0.0759847	a
	Amica1	78.6865	1.58674	0.356933	4.44549	8.76901e-06	6.74299e-05	c		Amica1	139.113	-0.21576	0.327122	-0.65957	0.50953	0.75311	a		Amica1	209.87	-0.470591	0.257249	-1.82932	0.0673516	0.129112	a
	Amigo1	46.1172	-1.68384	0.392437	-4.29074	1.78082e-05	0.000127908	b		Amigo1	28.4197	-0.11113	0.472297	-0.235296	0.813979	0.928229	a		Amigo1	27.9458	0.984383	0.418866	2.35011	0.0187677	0.0436034	a
	Amigo2	84.284	-1.15016	0.34377	-3.34572	0.000820686	0.00376952	b		Amigo2	133.332	-1.64652	0.33411	-4.92807	8.30446e-07	2.3174e-05	b		Amigo2	56.2547	1.9624	0.426697	4.59905	4.24423e-06	2.14643e-05	c
	Amigo3	6.7475	3.11543	1.15003	2.709	0.00674864	0.0229722	a		Amigo3	9.4779	1.01022	0.805454	1.25422	0.209761	0.465352	a		Amigo3	15.3068	0.356785	0.570181	0.62574	0.531486	0.646951	a
	Ammecr1	139.355	-0.0538794	0.227499	-0.236834	0.812786	0.888642	a		Ammecr1	164.469	-0.0807226	0.207464	-0.389093	0.697208	0.869903	a		Ammecr1	236.485	-0.223382	0.175294	-1.27433	0.202548	0.31036	a
	Ammecr1l	299.658	-0.00101274	0.174572	-0.00580124	0.995371	0.99798	a		Ammecr1l	363.545	-0.114713	0.162673	-0.705174	0.480702	0.731407	a		Ammecr1l	559.551	-0.43057	0.14607	-2.94769	0.00320153	0.00923043	a
	Amn	4.67691	1.37757	1.40677	0.979241	0.327461	0.483881	a		Amn	6.05199	0.654286	1.03668	0.631135	0.527952	0.763411	a		Amn	6.4164	1.91205	1.18045	1.61977	0.105283	0.185936	a
	Amn1	46.3994	-0.263727	0.421193	-0.626143	0.531221	0.675078	a		Amn1	43.7622	0.406902	0.38314	1.06202	0.288227	0.557605	a		Amn1	62.8418	0.240755	0.332223	0.724679	0.468649	0.588763	a
	Amot	1.34351	3.30923	2.42848	1.36268	0.172984	0.99	a		Amot	1.67383	2.29828	1.97803	1.1619	0.245276	0.509403	a		Amot	3.1287	0.469963	1.40578	0.334308	0.738147	0.816986	a
	Amotl1	11.3269	4.59651	1.24078	3.70453	0.000211787	0.00115347	c		Amotl1	12.7908	2.93781	0.799111	3.67635	0.000236597	0.00302837	c		Amotl1	213.627	-3.65462	0.258437	-14.1412	2.11555e-45	1.57187e-43	b
	Amotl2	2.83023	-2.62304	1.55346	-1.68852	0.0913124	0.18795	a		Amotl2	1.34581	-0.749798	1.57814	-0.475115	0.634705	0.99	a		Amotl2	1.26636	0.158625	1.85705	0.0854176	0.931929	0.95634	a
	Ampd1	37.6877	-3.10514	1.2792	-2.42742	0.0152068	0.0449698	a		Ampd1	22.3927	-1.76303	0.876644	-2.01112	0.0443129	0.172493	a		Ampd1	17.9315	-0.636441	0.818422	-0.777644	0.436779	0.558352	a
	Ampd2	66.0467	1.01003	0.380021	2.65783	0.00786448	0.0260796	a		Ampd2	88.3796	0.324688	0.342062	0.949207	0.342515	0.612134	a		Ampd2	85.366	1.84293	0.376938	4.8892	1.01244e-06	5.61578e-06	c
	Ampd3	37.0256	-1.24714	0.400406	-3.11469	0.00184137	0.0075774	b		Ampd3	40.6902	-1.0035	0.455735	-2.20194	0.0276696	0.123967	a		Ampd3	22.6213	2.15601	0.426969	5.04958	4.42784e-07	2.59055e-06	c
	Amph	9.3622	6.1584	1.37633	4.47451	7.65852e-06	5.99274e-05	c		Amph	10.0735	4.22554	0.927	4.5583	5.15701e-06	0.000114733	c		Amph	13.8061	4.12292	0.802221	5.13939	2.75638e-07	1.66232e-06	c
	Amt	12.4568	-2.64316	0.832521	-3.17489	0.00149895	0.00634975	b		Amt	6.17202	-0.803275	0.821468	-0.977854	0.328147	0.596801	a		Amt	12.6265	-1.65787	0.647154	-2.56179	0.0104136	0.0261913	a
	Amy1	32.6975	-1.70568	0.717658	-2.37673	0.0174668	0.0503582	a		Amy1	14.6401	1.00299	0.62914	1.59422	0.110887	0.316428	a		Amy1	15.4459	2.67273	0.731449	3.65402	0.000258164	0.000950818	c
	Amy2-ps1	2.79953	-1.71226	1.74059	-0.98372	0.325253	0.482048	a		Amy2-ps1	0.7964	3.12377	2.93084	1.06583	0.286502	0.99	a		Amy2-ps1	1.08167	4.00817	2.69114	1.48939	0.136384	0.228233	a
	Amy2a2	1.25877	-4.28085	2.62757	-1.6292	0.10327	0.99	a		Amy2a2	0	NA	NA	NA	NA	0.99	a		Amy2a2	0	NA	NA	NA	NA	0.99	a
	Amy2a3	1.08661	-4.08235	3.20808	-1.27252	0.203188	0.99	a		Amy2a3	0	NA	NA	NA	NA	0.99	a		Amy2a3	0	NA	NA	NA	NA	0.99	a
	Amy2a5	6.20804	-6.58538	3.63885	-1.80974	0.0703354	0.153942	a		Amy2a5	0	NA	NA	NA	NA	0.99	a		Amy2a5	0.297045	-1.29757	3.47957	-0.37291	0.709216	0.99	a
	Amy2b	28.0214	-8.7594	3.63246	-2.41142	0.0158905	0.0465561	a		Amy2b	0	NA	NA	NA	NA	0.99	a		Amy2b	0	NA	NA	NA	NA	0.99	a
	Amz1	18.8933	-1.04573	0.609837	-1.71476	0.0863888	0.179932	a		Amz1	19.6741	-0.666517	0.660237	-1.00951	0.312729	0.582906	a		Amz1	27.5957	-0.755464	0.462075	-1.63494	0.102062	0.181373	a
	Amz2	130.847	-0.506046	0.282434	-1.79173	0.0731758	0.158514	a		Amz2	151.554	-0.423087	0.281106	-1.50508	0.132304	0.35482	a		Amz2	259.784	-0.963694	0.2056	-4.68724	2.76918e-06	1.44638e-05	a
	Anapc1	270.998	-0.125754	0.178911	-0.702884	0.482128	0.631494	a		Anapc1	281.405	0.233682	0.175465	1.33179	0.18293	0.431025	a		Anapc1	398.047	0.123583	0.143719	0.859891	0.389849	0.513659	a
	Anapc10	54.7325	-0.107756	0.393778	-0.273647	0.784356	0.87046	a		Anapc10	51.2627	0.584361	0.443691	1.31704	0.187824	0.437717	a		Anapc10	63.922	0.944656	0.336105	2.8106	0.00494497	0.0135999	a
	Anapc11	379.708	-0.15336	0.193551	-0.792349	0.428157	0.582011	a		Anapc11	484.21	-0.370161	0.207653	-1.78259	0.0746526	0.244639	a		Anapc11	607.007	-0.143743	0.158593	-0.906364	0.364743	0.488386	a
	Anapc13	156.522	0.503778	0.21511	2.34196	0.0191828	0.0543155	a		Anapc13	219.699	-0.140982	0.203753	-0.691924	0.488985	0.737856	a		Anapc13	301.261	-0.154254	0.154131	-1.0008	0.316925	0.439024	a
	Anapc15	18.319	-0.541671	0.517736	-1.04623	0.295456	0.449136	a		Anapc15	25.2785	-0.879682	0.376985	-2.33347	0.0196236	0.0973747	a		Anapc15	49.8439	-1.64198	0.302065	-5.43584	5.45382e-08	3.64713e-07	b
	Anapc15-ps	0	NA	NA	NA	NA	0.99	a		Anapc15-ps	0	NA	NA	NA	NA	0.99	a		Anapc15-ps	0.836545	-2.80075	2.54597	-1.10007	0.2713	0.99	a
	Anapc16	380.058	-0.703825	0.161914	-4.3469	1.38074e-05	0.000101477	a		Anapc16	421.291	-0.500917	0.175732	-2.85046	0.00436563	0.0315086	a		Anapc16	526.819	-0.276807	0.1205	-2.29716	0.0216099	0.049275	a
	Anapc2	181.275	0.80527	0.232692	3.46067	0.000538842	0.00261442	a		Anapc2	247.196	0.1337	0.22783	0.586842	0.55731	0.784338	a		Anapc2	456.292	-0.664633	0.203029	-3.27359	0.00106191	0.00340906	a
	Anapc4	197.137	-0.084557	0.20571	-0.41105	0.681036	0.79614	a		Anapc4	241.03	-0.205114	0.195284	-1.05034	0.293562	0.562499	a		Anapc4	382.35	-0.586642	0.157088	-3.73447	0.000188109	0.00070977	a
	Anapc5	627.299	-0.264105	0.168455	-1.56781	0.116926	0.227545	a		Anapc5	787.617	-0.422248	0.16451	-2.5667	0.0102673	0.0606027	a		Anapc5	1535.09	-1.22529	0.169691	-7.22073	5.17082e-13	5.91968e-12	b
	Anapc7	104.474	0.858383	0.296186	2.89812	0.00375407	0.0139984	a		Anapc7	168.997	-0.319101	0.255483	-1.24901	0.211661	0.467632	a		Anapc7	332.582	-1.16574	0.22175	-5.257	1.46428e-07	9.24298e-07	b
	Ang	3.93076	-0.800747	1.36173	-0.588035	0.556509	0.696288	a		Ang	2.9089	0.52925	1.54119	0.343404	0.731294	0.889444	a		Ang	3.08385	1.66162	1.29775	1.28039	0.200409	0.307835	a
	Angel1	9.59947	1.49204	0.851028	1.75322	0.0795647	0.168753	a		Angel1	12.4009	0.683423	0.699018	0.97769	0.328228	0.596814	a		Angel1	15.4142	1.08373	0.558576	1.94017	0.0523586	0.104941	a
	Angel2	439.074	-0.528028	0.180034	-2.93293	0.00335776	0.0127062	a		Angel2	452.196	-0.14097	0.171133	-0.823746	0.410084	0.673833	a		Angel2	662.014	-0.326914	0.160081	-2.04218	0.0411337	0.0855061	a
	Angpt1	3.24	-4.20723	1.58777	-2.64977	0.00805461	0.0266029	a		Angpt1	0.176982	1.23786	3.52065	0.3516	0.725138	0.99	a		Angpt1	70.2528	-7.77566	0.984477	-7.89826	2.82816e-15	3.93514e-14	b
	Angpt2	11.1509	-0.422996	0.746071	-0.566964	0.570738	0.708085	a		Angpt2	11.6356	-0.0571169	0.687947	-0.0830252	0.933832	0.974389	a		Angpt2	14.6101	0.158665	0.538912	0.294418	0.768439	0.840566	a
	Angpt4	1.18596	-1.49213	2.53502	-0.588608	0.556124	0.99	a		Angpt4	0.696317	0.532219	2.48404	0.214255	0.830348	0.99	a		Angpt4	1.42843	-0.747864	1.87725	-0.398383	0.690348	0.778325	a
	Angptl1	59.8045	-3.68591	0.458905	-8.03197	9.5917e-16	4.0645e-14	b		Angptl1	12.2076	-0.069658	0.651435	-0.10693	0.914844	0.967866	a		Angptl1	30.8872	-1.52697	0.478256	-3.19278	0.00140909	0.00440368	b
	Angptl2	74.5793	4.53911	0.544706	8.33313	7.87306e-17	3.87713e-15	c		Angptl2	98.6516	1.54882	0.310674	4.98534	6.18529e-07	1.77797e-05	c		Angptl2	173.194	0.458887	0.272177	1.68599	0.0917981	0.166437	a
	Angptl3	1.48643	3.50159	2.03608	1.71977	0.0854742	0.178547	a		Angptl3	2.21401	1.16222	1.36241	0.853058	0.393627	0.660473	a		Angptl3	2.47062	2.40072	1.37574	1.74503	0.080979	0.150431	a
	Angptl4	9.79736	0.898167	1.00349	0.895041	0.370765	0.527447	a		Angptl4	12.3462	0.468891	0.644181	0.727886	0.466683	0.720407	a		Angptl4	34.3505	-1.27955	0.462914	-2.76411	0.00570776	0.0153916	a
	Angptl6	0.173233	0.720702	3.80489	0.189415	0.849768	0.99	a		Angptl6	0.970684	-1.85839	2.23208	-0.832581	0.405081	0.99	a		Angptl6	0.544649	-0.000287391	3.46394	-8.29665e-05	0.999934	0.99	a
	Angptl7	31.0962	-1.60204	0.409813	-3.9092	9.26018e-05	0.000555253	b		Angptl7	16.2438	0.563999	0.539671	1.04508	0.295987	0.565011	a		Angptl7	19.2188	1.10357	0.508022	2.17228	0.0298343	0.0650306	a
	Ank	86.3502	0.0276059	0.297568	0.0927718	0.926085	0.958485	a		Ank	84.6003	0.578242	0.281714	2.05258	0.040113	0.161216	a		Ank	74.0924	3.69655	0.3488	10.5979	3.04668e-26	8.62522e-25	c
	Ank1	3.79413	-2.50766	1.32547	-1.89191	0.0585031	0.133221	a		Ank1	2.25089	-1.07002	1.36694	-0.782787	0.433752	0.692954	a		Ank1	0.940639	3.8079	2.81124	1.35453	0.175568	0.277713	a
	Ank2	3.55895	-1.34849	1.4829	-0.909362	0.363159	0.520362	a		Ank2	1.60312	1.72564	1.75274	0.984542	0.324849	0.593595	a		Ank2	2.80823	0.604702	1.34345	0.45011	0.652631	0.749313	a
	Ank3	5.65467	1.29868	1.21336	1.07031	0.284479	0.43681	a		Ank3	5.81937	1.62758	0.92612	1.75742	0.0788468	0.253725	a		Ank3	14.7235	-0.572858	0.664292	-0.862359	0.38849	0.512121	a
	Ankar	0	NA	NA	NA	NA	0.99	a		Ankar	0	NA	NA	NA	NA	0.99	a		Ankar	0.100984	0.0834177	3.53381	0.0236056	0.981167	0.99	a
	Ankdd1b	7.38628	-1.12816	0.805307	-1.4009	0.161243	0.289564	a		Ankdd1b	5.35822	0.192005	0.850818	0.225671	0.821457	0.93237	a		Ankdd1b	8.82408	-0.341859	0.661336	-0.516921	0.605211	0.709097	a
	Ankfy1	319.364	-0.147636	0.173409	-0.851374	0.394562	0.550632	a		Ankfy1	368.781	-0.0998636	0.212191	-0.47063	0.637905	0.836378	a		Ankfy1	479.009	0.0424337	0.133516	0.317818	0.750623	0.826948	a
	Ankhd1	1842.79	-0.485122	0.13794	-3.5169	0.000436618	0.00218216	a		Ankhd1	2044.63	-0.297665	0.147494	-2.01816	0.0435751	0.170737	a		Ankhd1	2630.14	-0.136985	0.122325	-1.11985	0.26278	0.380946	a
	Ankib1	257.642	-0.483695	0.180807	-2.67519	0.00746862	0.0250038	a		Ankib1	280.782	-0.247184	0.287111	-0.860935	0.389274	0.656642	a		Ankib1	316.74	0.308023	0.160506	1.91907	0.0549756	0.109092	a
	Ankk1	0	NA	NA	NA	NA	0.99	a		Ankk1	0	NA	NA	NA	NA	0.99	a		Ankk1	0.616737	-2.3676	2.84293	-0.832802	0.404956	0.99	a
	Ankle1	4.65592	5.16724	1.80322	2.86556	0.00416267	0.0152601	a		Ankle1	5.05002	4.20058	1.58377	2.65227	0.00799528	0.050291	a		Ankle1	22.5791	-1.28194	0.656673	-1.95217	0.0509182	0.102612	a
	Ankle2	287.431	-0.742832	0.168277	-4.41434	1.01316e-05	7.68658e-05	a		Ankle2	266.955	-0.0740919	0.177089	-0.418387	0.675664	0.856498	a		Ankle2	329.146	0.228392	0.152781	1.4949	0.13494	0.226575	a
	Ankmy1	0	NA	NA	NA	NA	0.99	a		Ankmy1	0	NA	NA	NA	NA	0.99	a		Ankmy1	0.183181	-0.650545	3.52838	-0.184375	0.85372	0.99	a
	Ankmy2	138.672	0.329802	0.236883	1.39226	0.163845	0.293118	a		Ankmy2	197.036	-0.293592	0.193792	-1.51499	0.129776	0.350464	a		Ankmy2	251.991	-0.11681	0.162845	-0.717309	0.473184	0.592875	a
	Ankra2	224.299	0.0998295	0.197085	0.506531	0.612484	0.741563	a		Ankra2	280.083	-0.111574	0.22639	-0.492842	0.622124	0.828097	a		Ankra2	345.074	0.184011	0.150731	1.22079	0.222165	0.333513	a
	Ankrd1	0	NA	NA	NA	NA	0.99	a		Ankrd1	0.109022	-0.802664	3.53381	-0.227138	0.820316	0.99	a		Ankrd1	0	NA	NA	NA	NA	0.99	a
	Ankrd10	553.688	-0.967689	0.150925	-6.41172	1.43891e-10	2.9111e-09	a		Ankrd10	614.763	-0.753886	0.155321	-4.85373	1.21161e-06	3.2418e-05	a		Ankrd10	732.243	-0.426112	0.155748	-2.7359	0.00622093	0.0165921	a
	Ankrd11	3513.2	-0.345085	0.160064	-2.15592	0.0310899	0.0803909	a		Ankrd11	4366.14	-0.463114	0.195269	-2.37167	0.0177081	0.0904677	a		Ankrd11	5875.3	-0.42476	0.146717	-2.8951	0.0037904	0.0107242	a
	Ankrd12	2030.85	-0.205038	0.127251	-1.61128	0.107119	0.212378	a		Ankrd12	1973.9	0.364522	0.144312	2.52593	0.0115391	0.0660349	a		Ankrd12	2148.69	1.26268	0.106545	11.8512	2.12175e-32	8.34407e-31	c
	Ankrd13a	524.376	0.449888	0.170051	2.64561	0.00815431	0.026889	a		Ankrd13a	804.984	-0.413346	0.158474	-2.6083	0.00909932	0.0553076	a		Ankrd13a	1500.61	-1.12753	0.126239	-8.93173	4.19384e-19	7.6988e-18	b
	Ankrd13b	23.5663	-0.291318	0.564968	-0.515637	0.606108	0.736359	a		Ankrd13b	32.133	-0.658637	0.462019	-1.42556	0.153995	0.387849	a		Ankrd13b	42.6238	-0.589414	0.413325	-1.42603	0.153859	0.251085	a
	Ankrd13c	203.84	-0.226486	0.244615	-0.925889	0.354504	0.51175	a		Ankrd13c	227.747	-0.0813339	0.238619	-0.340853	0.733214	0.8903	a		Ankrd13c	261.863	0.448904	0.194167	2.31195	0.0207806	0.0476498	a
	Ankrd13d	22.3548	-0.779767	0.506375	-1.5399	0.123585	0.23769	a		Ankrd13d	21.2354	-0.18262	0.432848	-0.421904	0.673095	0.855081	a		Ankrd13d	35.8014	-0.712529	0.377184	-1.88907	0.0588818	0.11543	a
	Ankrd16	225.657	-0.499203	0.222079	-2.24786	0.0245853	0.0663444	a		Ankrd16	206.8	0.233472	0.217833	1.07179	0.283813	0.552819	a		Ankrd16	309.132	-0.0366081	0.170548	-0.21465	0.83004	0.885734	a
	Ankrd17	1206.02	-0.334585	0.120851	-2.76857	0.00563035	0.0197374	a		Ankrd17	1229.52	0.0823633	0.165599	0.497365	0.618931	0.826005	a		Ankrd17	1611.61	0.205793	0.0962766	2.13752	0.0325556	0.0701008	a
	Ankrd22	0.46569	-2.86722	3.7371	-0.767232	0.442944	0.99	a		Ankrd22	0.121509	-0.802664	3.53381	-0.227138	0.820316	0.99	a		Ankrd22	0	NA	NA	NA	NA	0.99	a
	Ankrd23	0.638209	0.981394	2.74082	0.358065	0.720294	0.99	a		Ankrd23	1.8151	-1.30435	1.47362	-0.885132	0.376085	0.645187	a		Ankrd23	1.9067	-0.766248	1.39529	-0.549166	0.582891	0.690967	a
	Ankrd24	18.7875	-1.13787	0.605147	-1.88032	0.0600643	0.136042	a		Ankrd24	18.1115	-0.590053	0.530785	-1.11166	0.266284	0.533134	a		Ankrd24	20.0318	-0.047967	0.460435	-0.104178	0.917028	0.946696	a
	Ankrd26	191.053	-0.241078	0.185035	-1.30288	0.192617	0.329639	a		Ankrd26	237.384	-0.375859	0.169934	-2.21179	0.0269809	0.122197	a		Ankrd26	396.905	-0.860073	0.142283	-6.04482	1.49577e-09	1.22357e-08	a
	Ankrd27	166.351	0.214716	0.201803	1.06399	0.287335	0.440045	a		Ankrd27	220.786	-0.193103	0.175515	-1.10021	0.271241	0.537879	a		Ankrd27	279.929	0.0123928	0.152384	0.081326	0.935183	0.958772	a
	Ankrd28	39.8099	0.0885263	0.39475	0.224259	0.822556	0.895258	a		Ankrd28	53.3475	-0.296981	0.274499	-1.0819	0.279295	0.547061	a		Ankrd28	93.6489	-0.897776	0.221335	-4.05619	4.98796e-05	0.00021061	a
	Ankrd29	11.9527	3.5403	1.01467	3.4891	0.000484651	0.00239027	c		Ankrd29	14.5614	1.8672	0.676432	2.76036	0.00577381	0.039288	a		Ankrd29	16.2586	4.5488	0.799252	5.69132	1.26058e-08	9.22758e-08	c
	Ankrd32	164.655	-0.807793	0.208454	-3.87516	0.000106556	0.000624826	a		Ankrd32	132.503	0.279408	0.217393	1.28527	0.1987	0.451753	a		Ankrd32	215.249	-0.229111	0.16768	-1.36636	0.171825	0.273495	a
	Ankrd33b	7.93545	2.27765	1.03265	2.20565	0.0274086	0.0725134	a		Ankrd33b	7.97256	2.83881	1.04075	2.72766	0.00637856	0.0424536	a		Ankrd33b	9.76589	5.68861	1.22963	4.62628	3.72286e-06	1.90532e-05	c
	Ankrd34a	0.31046	-2.29015	3.78831	-0.604532	0.54549	0.99	a		Ankrd34a	0	NA	NA	NA	NA	0.99	a		Ankrd34a	0	NA	NA	NA	NA	0.99	a
	Ankrd34b	1.69068	-2.1391	2.29006	-0.934079	0.350263	0.507256	a		Ankrd34b	0.592412	0.735012	2.89054	0.254281	0.799278	0.99	a		Ankrd34b	0.75914	1.09807	2.75394	0.398727	0.690095	0.99	a
	Ankrd35	6.77511	2.03665	1.04661	1.94594	0.0516614	0.12085	a		Ankrd35	8.57513	1.06434	0.74546	1.42776	0.153361	0.387044	a		Ankrd35	8.06742	6.83154	1.28097	5.33311	9.65458e-08	6.24524e-07	c
	Ankrd36	0	NA	NA	NA	NA	0.99	a		Ankrd36	0.327066	-1.92256	3.49869	-0.549509	0.582657	0.99	a		Ankrd36	1.56984	-3.70394	2.13445	-1.73531	0.0826858	0.152895	a
	Ankrd37	20.0331	0.652213	0.596581	1.09325	0.274283	0.425845	a		Ankrd37	26.5342	0.128955	0.60752	0.212264	0.831901	0.936628	a		Ankrd37	20.9382	3.11621	0.599496	5.19805	2.01393e-07	1.24287e-06	c
	Ankrd39	167.95	-1.18438	0.22532	-5.25644	1.46867e-07	1.70357e-06	b		Ankrd39	126.251	0.019445	0.280613	0.0692946	0.944755	0.979181	a		Ankrd39	132.728	0.908429	0.230921	3.93394	8.35635e-05	0.00033803	a
	Ankrd40	231.075	0.688495	0.195145	3.52811	0.000418532	0.00210327	a		Ankrd40	315.098	0.0560523	0.16703	0.335582	0.737186	0.891086	a		Ankrd40	409.471	0.205186	0.139577	1.47006	0.141546	0.235217	a
	Ankrd42	0.208783	0.901372	3.79407	0.237574	0.812212	0.99	a		Ankrd42	0.213293	1.41853	3.50898	0.404257	0.686024	0.99	a		Ankrd42	0.455332	0.920951	3.50627	0.262658	0.792814	0.99	a
	Ankrd44	2139.92	-0.834886	0.121872	-6.85053	7.35778e-12	1.84202e-10	a		Ankrd44	1988.51	-0.174862	0.217076	-0.805536	0.42051	0.682267	a		Ankrd44	1884.82	1.065	0.11662	9.13223	6.7105e-20	1.28982e-18	c
	Ankrd45	0	NA	NA	NA	NA	0.99	a		Ankrd45	0	NA	NA	NA	NA	0.99	a		Ankrd45	0.782077	-2.7095	3.02927	-0.89444	0.371087	0.99	a
	Ankrd46	153.422	1.04966	0.296914	3.53525	0.000407384	0.00205415	c		Ankrd46	212.387	0.241682	0.234663	1.02991	0.303051	0.572733	a		Ankrd46	310.137	0.0365637	0.206619	0.176962	0.859538	0.905948	a
	Ankrd49	158.5	-0.596606	0.220394	-2.707	0.0067894	0.0230918	a		Ankrd49	156.028	-0.086469	0.197082	-0.438745	0.660846	0.849316	a		Ankrd49	231.638	-0.312523	0.185731	-1.68266	0.0924405	0.167376	a
	Ankrd50	56.7485	0.43914	0.336566	1.30477	0.191972	0.32903	a		Ankrd50	107.832	-0.929908	0.251191	-3.702	0.000213907	0.00278817	a		Ankrd50	448.392	-2.98944	0.167526	-17.8447	3.17829e-71	7.11256e-69	b
	Ankrd52	55.3659	-0.0794259	0.354324	-0.224162	0.822631	0.895258	a		Ankrd52	64.9909	-0.0743523	0.413108	-0.179982	0.857166	0.94531	a		Ankrd52	111.175	-0.670649	0.238232	-2.81511	0.00487609	0.013437	a
	Ankrd53	0	NA	NA	NA	NA	0.99	a		Ankrd53	0.121509	-0.802664	3.53381	-0.227138	0.820316	0.99	a		Ankrd53	0	NA	NA	NA	NA	0.99	a
	Ankrd54	90.9105	-0.290455	0.265241	-1.09506	0.27349	0.424968	a		Ankrd54	108.366	-0.318742	0.231854	-1.37475	0.169208	0.411208	a		Ankrd54	171.97	-0.692571	0.186649	-3.71054	0.000206814	0.000773979	a
	Ankrd55	9.6864	1.64396	0.849257	1.93576	0.052897	0.122993	a		Ankrd55	19.2229	-0.485997	0.57551	-0.844463	0.398411	0.664312	a		Ankrd55	16.3029	1.0268	0.546854	1.87764	0.0604299	0.118182	a
	Ankrd6	5.04096	3.36289	1.54519	2.17636	0.0295286	0.0770442	a		Ankrd6	12.8549	-0.7026	0.853537	-0.823163	0.410416	0.673833	a		Ankrd6	55.8389	-2.81018	0.460112	-6.1076	1.01139e-09	8.44236e-09	b
	Ankrd61	1.02628	1.77464	2.34344	0.757282	0.448881	0.99	a		Ankrd61	0.974643	2.53263	2.10161	1.20509	0.22817	0.99	a		Ankrd61	1.46032	2.06659	1.77814	1.16222	0.245147	0.360529	a
	Ankrd63	0.0866167	0.124598	3.81694	0.0326433	0.973959	0.99	a		Ankrd63	0.822838	-2.3142	2.64747	-0.874117	0.382054	0.99	a		Ankrd63	0.120849	1.52609	3.53381	0.431854	0.665848	0.99	a
	Ankrd66	0.61349	2.27065	3.51705	0.645614	0.518529	0.99	a		Ankrd66	0.747748	2.08233	2.68653	0.775099	0.438281	0.99	a		Ankrd66	0.937857	2.97285	2.5761	1.15401	0.248494	0.364624	a
	Ankrd7	1.12222	0.0904307	2.92313	0.0309362	0.97532	0.99	a		Ankrd7	0.667046	2.86777	3.44069	0.833488	0.40457	0.99	a		Ankrd7	0.907346	3.75014	3.36615	1.11408	0.265247	0.383405	a
	Ankrd9	12.5274	0.0697355	0.673726	0.103507	0.91756	0.952924	a		Ankrd9	19.9257	-0.734525	0.463989	-1.58306	0.113407	0.321253	a		Ankrd9	25.6974	-0.61635	0.607562	-1.01446	0.310362	0.432001	a
	Anks1	65.3942	-0.163958	0.369945	-0.443196	0.657624	0.777669	a		Anks1	89.3968	-0.557985	0.288783	-1.93219	0.0533355	0.194925	a		Anks1	267.48	-2.14791	0.228551	-9.39792	5.56511e-21	1.15467e-19	b
	Anks1b	0.923235	2.86426	2.62271	1.0921	0.27479	0.99	a		Anks1b	1.33646	1.34946	1.76185	0.765933	0.443716	0.99	a		Anks1b	2.21685	0.527954	1.61096	0.327726	0.743119	0.821135	a
	Anks3	112.126	-0.827782	0.270302	-3.06243	0.00219547	0.00881405	a		Anks3	115.524	-0.433928	0.262992	-1.64996	0.0989501	0.293525	a		Anks3	162.825	-0.518731	0.231893	-2.23694	0.0252903	0.0565019	a
	Anks6	0.482303	-1.81458	3.76407	-0.482081	0.629749	0.99	a		Anks6	0.487894	-1.39501	3.48442	-0.400355	0.688895	0.99	a		Anks6	10.2603	-5.67408	1.26729	-4.47733	7.55826e-06	3.67702e-05	b
	Ankub1	1.80042	-1.33112	2.58725	-0.514492	0.606908	0.736886	a		Ankub1	0.898545	1.39973	3.03736	0.460837	0.644915	0.99	a		Ankub1	1.81487	-0.0668495	2.30123	-0.0290495	0.976825	0.985317	a
	Ankzf1	56.5981	-0.71907	0.30739	-2.33928	0.0193212	0.0546039	a		Ankzf1	52.1498	-0.0178142	0.321743	-0.0553678	0.955845	0.983757	a		Ankzf1	65.8838	0.21652	0.358145	0.60456	0.545472	0.659364	a
	Anln	20.4579	4.09643	0.834401	4.90942	9.13473e-07	8.82773e-06	c		Anln	23.2984	2.62871	0.574246	4.57767	4.70176e-06	0.000105763	c		Anln	61.9473	-0.304657	0.318362	-0.956953	0.338591	0.462023	a
	Ano1	0.6556	-2.40631	3.41874	-0.70386	0.48152	0.99	a		Ano1	0.0884912	0.640008	3.53381	0.18111	0.856281	0.99	a		Ano1	0.983232	-2.11806	2.04771	-1.03436	0.30097	0.422306	a
	Ano10	46.229	0.472817	0.349234	1.35387	0.175778	0.308559	a		Ano10	71.4448	-0.417684	0.284443	-1.46842	0.141989	0.369854	a		Ano10	207.37	-1.98889	0.241001	-8.25262	1.54964e-16	2.35489e-15	b
	Ano3	0.41508	0.217482	3.77967	0.05754	0.954115	0.99	a		Ano3	0.265474	1.69652	3.49341	0.485635	0.627226	0.99	a		Ano3	0.445689	1.86442	3.49297	0.533763	0.593505	0.99	a
	Ano4	0.375158	1.59836	3.76228	0.424839	0.670954	0.99	a		Ano4	0.381169	2.10976	3.47485	0.607151	0.543751	0.99	a		Ano4	0.518483	2.9946	3.47468	0.861835	0.388778	0.99	a
	Ano5	0.208783	0.901372	3.79407	0.237574	0.812212	0.99	a		Ano5	0.213293	1.41853	3.50898	0.404257	0.686024	0.99	a		Ano5	0.289046	2.30034	3.50889	0.655576	0.512097	0.99	a
	Ano6	300.58	-0.673081	0.246847	-2.72671	0.00639697	0.0219844	a		Ano6	346.032	-0.562698	0.262211	-2.14598	0.0318749	0.137098	a		Ano6	803.805	-1.68313	0.199744	-8.42643	3.56367e-17	5.73543e-16	b
	Ano7	4.4721	4.09298	1.51555	2.70066	0.00692016	0.023459	a		Ano7	4.87593	3.12273	1.19454	2.61417	0.0089444	0.0547141	a		Ano7	5.95367	6.45626	1.30791	4.93632	7.96123e-07	4.49955e-06	c
	Ano8	8.52904	0.576005	0.961357	0.599158	0.549067	0.689946	a		Ano8	9.51866	0.634398	0.724846	0.875218	0.381455	0.650145	a		Ano8	12.6677	0.733833	0.645874	1.13619	0.255879	0.37284	a
	Anp32-ps	0.104391	0.124598	3.81694	0.0326433	0.973959	0.99	a		Anp32-ps	0.106646	0.640008	3.53381	0.18111	0.856281	0.99	a		Anp32-ps	0.245507	0.804756	3.53381	0.22773	0.819856	0.99	a
	Anp32a	1099.23	1.14843	0.164442	6.98381	2.87286e-12	7.70844e-11	c		Anp32a	1520.64	0.295172	0.162776	1.81336	0.0697757	0.234313	a		Anp32a	1934.84	0.53228	0.122743	4.33652	1.44754e-05	6.71209e-05	a
	Anp32b	1060.33	1.14723	0.155655	7.37037	1.70156e-13	5.46625e-12	c		Anp32b	1484.13	0.255932	0.176725	1.44819	0.147563	0.377949	a		Anp32b	3098.18	-0.854804	0.146353	-5.84069	5.19839e-09	3.97556e-08	a
	Anp32b-ps1	1.30376	1.10803	2.59224	0.427441	0.669059	0.99	a		Anp32b-ps1	1.46943	1.11133	2.37787	0.467363	0.64024	0.99	a		Anp32b-ps1	2.0121	0.990816	1.77978	0.556708	0.577727	0.68695	a
	Anp32e	682.598	1.27776	0.192259	6.64602	3.01128e-11	6.81788e-10	c		Anp32e	908.621	0.496932	0.183628	2.70618	0.00680612	0.0443928	a		Anp32e	2329.03	-1.14254	0.150134	-7.61013	2.73814e-14	3.50623e-13	b
	Anpep	55.7903	4.85145	0.704019	6.89109	5.53674e-12	1.4163e-10	c		Anpep	57.5729	4.74319	0.647626	7.32398	2.40727e-13	3.55423e-11	c		Anpep	76.6434	5.97996	0.593393	10.0776	6.94187e-24	1.70803e-22	c
	Antxr1	3.4787	3.74306	1.76584	2.1197	0.034031	0.0865803	a		Antxr1	3.51368	4.50064	1.57874	2.85078	0.00436117	0.0315051	a		Antxr1	13.9506	-0.922126	0.637328	-1.44686	0.147935	0.243558	a
	Antxr2	62.62	0.0510689	0.385491	0.132478	0.894607	0.938963	a		Antxr2	70.4252	0.138877	0.569539	0.243841	0.807354	0.925067	a		Antxr2	63.4734	1.94687	0.338103	5.75822	8.50071e-09	6.36385e-08	c
	Anxa1	14.0675	1.25736	0.806333	1.55935	0.118913	0.230456	a		Anxa1	12.8148	2.49188	0.712066	3.49951	0.000466119	0.0053274	c		Anxa1	15.335	5.01188	0.849402	5.90048	3.62436e-09	2.82465e-08	c
	Anxa11	3.4729	4.68254	2.04763	2.28681	0.022207	0.0611724	a		Anxa11	4.16065	2.44831	1.57379	1.55568	0.119784	0.332607	a		Anxa11	5.77075	2.38992	1.34573	1.77592	0.0757453	0.142088	a
	Anxa11os	1.47467	2.35062	2.22306	1.05738	0.290337	0.443119	a		Anxa11os	2.70702	-0.0844429	1.84492	-0.0457705	0.963493	0.98695	a		Anxa11os	1.86688	3.98856	1.92692	2.06991	0.0384606	0.0808615	a
	Anxa13	0	NA	NA	NA	NA	0.99	a		Anxa13	0.151816	-0.802664	3.53381	-0.227138	0.820316	0.99	a		Anxa13	0	NA	NA	NA	NA	0.99	a
	Anxa2	634.819	4.3861	0.244376	17.9481	4.96181e-72	1.02015e-68	c		Anxa2	758.786	2.22219	0.333207	6.66909	2.57395e-11	2.36178e-09	c		Anxa2	2199.04	-0.658578	0.136573	-4.82216	1.42015e-06	7.70893e-06	a
	Anxa3	50.9037	3.84355	0.635454	6.04851	1.46195e-09	2.49182e-08	c		Anxa3	54.8785	3.17041	0.697271	4.54689	5.44453e-06	0.000120306	c		Anxa3	71.4607	4.10981	0.514494	7.98806	1.37079e-15	1.94329e-14	c
	Anxa4	50.6395	2.35262	0.458535	5.13074	2.88608e-07	3.15208e-06	c		Anxa4	56.4257	1.97928	0.337885	5.85787	4.68837e-09	2.32856e-07	c		Anxa4	72.2467	2.5014	0.324367	7.71164	1.24214e-14	1.64551e-13	c
	Anxa5	246.779	0.758146	0.185258	4.09238	4.26963e-05	0.000277248	a		Anxa5	308.885	0.372463	0.235143	1.58398	0.113198	0.320876	a		Anxa5	424.762	0.354189	0.138878	2.55036	0.0107613	0.0269541	a
	Anxa6	1813.17	1.31262	0.159365	8.23655	1.77255e-16	8.30623e-15	c		Anxa6	2383.54	0.560191	0.145507	3.84992	0.000118155	0.00168182	a		Anxa6	2469.83	1.86583	0.177402	10.5175	7.17312e-26	1.98295e-24	c
	Anxa7	104.503	0.534533	0.276943	1.93012	0.0535923	0.124328	a		Anxa7	107.532	0.906636	0.345034	2.62767	0.00859718	0.0530497	a		Anxa7	166.558	0.441672	0.220133	2.00639	0.0448146	0.0918976	a
	Anxa8	0	NA	NA	NA	NA	0.99	a		Anxa8	0	NA	NA	NA	NA	0.99	a		Anxa8	0.0831429	0.0834177	3.53381	0.0236056	0.981167	0.99	a
	Anxa9	8.92796	2.0018	0.905662	2.21032	0.027083	0.0718254	a		Anxa9	10.1469	1.59653	0.671742	2.3767	0.0174684	0.0895532	a		Anxa9	14.695	1.30487	0.520914	2.50496	0.0122464	0.0301438	a
	Aoah	4.41579	2.06485	1.30806	1.57856	0.114437	0.223732	a		Aoah	5.27173	1.44881	1.02822	1.40905	0.158821	0.396041	a		Aoah	6.11293	2.57907	1.14641	2.24969	0.0244684	0.0549282	a
	Aoc1	0	NA	NA	NA	NA	0.99	a		Aoc1	0.260838	-1.49499	3.5286	-0.423678	0.671801	0.99	a		Aoc1	0.100984	0.0834177	3.53381	0.0236056	0.981167	0.99	a
	Aoc2	20.4995	-1.31574	0.556083	-2.36608	0.0179774	0.0515941	a		Aoc2	12.6115	0.451709	0.647672	0.697435	0.485531	0.735425	a		Aoc2	12.8302	1.76194	0.72917	2.41636	0.0156765	0.0372409	a
	Aoc3	0	NA	NA	NA	NA	0.99	a		Aoc3	0.248591	-1.5534	3.52529	-0.440643	0.659471	0.99	a		Aoc3	0.249429	-1.07579	3.49529	-0.307784	0.758247	0.99	a
	Aox1	0.31046	-2.29015	3.78831	-0.604532	0.54549	0.99	a		Aox1	0	NA	NA	NA	NA	0.99	a		Aox1	0.415714	-1.80511	3.45133	-0.523018	0.600962	0.99	a
	Aox2	0.815921	-1.17753	2.82486	-0.416846	0.676791	0.99	a		Aox2	1.5185	-1.91442	1.98327	-0.965283	0.334403	0.603717	a		Aox2	1.81265	-1.68726	1.91667	-0.880311	0.378691	0.502055	a
	Aox3	0.15523	-1.55851	3.81694	-0.408315	0.683042	0.99	a		Aox3	0	NA	NA	NA	NA	0.99	a		Aox3	0	NA	NA	NA	NA	0.99	a
	Aox4	0.444455	1.41494	3.76931	0.375384	0.707375	0.99	a		Aox4	1.08908	-0.931981	2.89523	-0.321902	0.747527	0.99	a		Aox4	0.626406	2.828	3.48155	0.812281	0.416631	0.99	a
	Ap1ar	195.628	-0.00462675	0.207415	-0.0223067	0.982203	0.991121	a		Ap1ar	225.171	0.0348141	0.217321	0.160197	0.872726	0.952166	a		Ap1ar	350.568	-0.327455	0.149656	-2.18804	0.0286663	0.0628566	a
	Ap1b1	331.201	0.372134	0.232207	1.6026	0.109023	0.21536	a		Ap1b1	560.421	-0.697613	0.203457	-3.4288	0.000606262	0.00667094	a		Ap1b1	628.355	-0.202634	0.187168	-1.08263	0.278971	0.398791	a
	Ap1g1	270.545	-0.170878	0.172707	-0.98941	0.322462	0.479118	a		Ap1g1	316.639	-0.161018	0.191499	-0.840827	0.400445	0.665536	a		Ap1g1	513.213	-0.598729	0.151588	-3.94971	7.82466e-05	0.000318579	a
	Ap1g2	91.8624	-0.218352	0.279145	-0.782215	0.434088	0.587612	a		Ap1g2	94.765	0.165496	0.239678	0.690495	0.489883	0.738462	a		Ap1g2	122.788	0.326538	0.214117	1.52504	0.127249	0.216924	a
	Ap1m1	224.181	0.452482	0.206077	2.19569	0.0281139	0.0740105	a		Ap1m1	309.263	-0.13057	0.192218	-0.679278	0.496961	0.743651	a		Ap1m1	487.956	-0.50574	0.165984	-3.04692	0.002312	0.00689418	a
	Ap1m2	8.46917	-1.0707	0.805158	-1.3298	0.183583	0.318688	a		Ap1m2	7.19934	-0.192003	0.743977	-0.258076	0.796348	0.920206	a		Ap1m2	7.02204	0.949981	0.875642	1.0849	0.277967	0.397658	a
	Ap1s1	105.78	1.32844	0.289056	4.59577	4.31149e-06	3.58702e-05	c		Ap1s1	146.602	0.386744	0.254954	1.51692	0.129287	0.350098	a		Ap1s1	242.674	-0.186855	0.166559	-1.12185	0.261924	0.38001	a
	Ap1s2	314.45	0.649339	0.241838	2.68501	0.00725269	0.0244027	a		Ap1s2	337.567	0.847848	0.254653	3.32942	0.000870264	0.00895121	a		Ap1s2	431.006	1.14621	0.228257	5.02157	5.12512e-07	2.96528e-06	c
	Ap1s3	45.7594	0.502465	0.377307	1.33171	0.182954	0.318067	a		Ap1s3	64.6137	-0.145288	0.317632	-0.45741	0.647377	0.841201	a		Ap1s3	53.7368	1.77723	0.329514	5.3935	6.90991e-08	4.57046e-07	c
	Ap2a1	31.8705	-1.79058	0.41083	-4.35845	1.30987e-05	9.68078e-05	b		Ap2a1	16.0141	0.334674	0.608732	0.549789	0.582464	0.80173	a		Ap2a1	20.2423	0.595388	0.477332	1.24733	0.212278	0.321884	a
	Ap2a2	307.603	-0.647615	0.237168	-2.73062	0.00632159	0.0217799	a		Ap2a2	338.394	-0.427767	0.253932	-1.68457	0.0920712	0.279962	a		Ap2a2	410.038	-0.111826	0.200831	-0.556816	0.577653	0.686913	a
	Ap2b1	494.717	0.366709	0.164615	2.22768	0.0259022	0.0691622	a		Ap2b1	677.115	-0.165259	0.17213	-0.960085	0.337012	0.60654	a		Ap2b1	1149.62	-0.713202	0.127096	-5.61155	2.00527e-08	1.43436e-07	a
	Ap2m1	132.148	0.149683	0.295108	0.507215	0.612004	0.741255	a		Ap2m1	170.528	-0.163545	0.249838	-0.654603	0.512723	0.754773	a		Ap2m1	271.035	-0.553384	0.224368	-2.46642	0.0136473	0.0330765	a
	Ap2s1	212.626	0.976695	0.238987	4.0868	4.37358e-05	0.000283327	a		Ap2s1	311.221	0.0220375	0.234168	0.09411	0.925022	0.971249	a		Ap2s1	526.097	-0.538042	0.262986	-2.0459	0.0407662	0.0848923	a
	Ap3b1	424.939	0.494194	0.189196	2.61208	0.00899936	0.0292244	a		Ap3b1	512.789	0.299531	0.177251	1.68987	0.0910525	0.278333	a		Ap3b1	763.506	0.0341741	0.150761	0.226677	0.820675	0.879636	a
[truncated: 23,043 more rows]

## Sheet: Figure 8
8b				8d
	GFP-	GFP+			[ABT-263], nM	Naive CD4			FYN-TRAF3IP2 lymphoma
	0.100053	0.196016			-0.22185	153.31	96.46	94.4	112.81	127.11	93.37
	0.0292324	0.236548			0.53403	158.82	133.6	126.01	118.37	81.77	89.13
	0.0190626	0.219839			0.94498	138.12	145.13	161.55	78.48	82.5	29.64
	0.0737886	0.202111			1.35603	133.02	130.61	162.35	0	0	0
	0.180184	0.144123			1.76716	110.3	110.82	122.66	0	0	0
	0.0543454	0.103652			2.17898	77.86	86.76	88	0	0	0
	0.255645	0.24712			2.58883	20.55	42.2	43.93	0	0	0
	0.196773	0.159664			3	0	0	0	0	0	0
	0.0372512	0.279448
	0.105254	0.195633
	0.220862	0.262656
	0.0677138	0.189189
	0.0349201	0.329224
	0.0194662	0.271227
	0.0441983	0.229483
	0.0146207	0.222705
	0.0669966	0.275452
	0.27012	0.215256
	0.0567019	0.240344
	0.0305747	0.295378
	0.0183301	0.217358
	0.165777	0.26452
	0.0526478	0.384173
	0.0283644	0.253978
	0.0150599	0.212619
	0.201632	0.286186
	0.0189469	0.199223
	0.0420818	0.216666
	0.26841	0.186268
	0.023084	0.234407
	0.0610794	0.113959
	0.146895	0.159011
	0.0594874	0.179717
	0.0241624	0.15532
	0.211614	0.181429
	0.0214271	0.195465
	0.0511899	0.173161
	0.0422829	0.333579
	0.15007	0.302201
	0.0434445	0.240797
	0.125057	0.225701
	0.0773042	0.174968
	0.0302084	0.312879
	0.120862	0.245214
	0.138117	0.19346
	0.280983	0.168508
	0.130163	0.164887
	0.147217	0.106878
	0.0264096	0.323364
	0.0459803	0.357054
	0.0600057	0.221977
	0.0408523	0.138264
	0.176996	0.290946
	0.0448459	0.302123
	0.0120437	0.258657
	0.138939	0.242245
	0.0363893	0.19212
	0.090403	0.198441
	0.0823232	0.283842
	0.0490981	0.271595
	0.0905336	0.270163
	0.0537315	0.224016
	0.0445916	0.292527
	0.0496413	0.203906
	0.0487124	0.279644
	0.0617147	0.202537
	0.0365461	0.150931
	0.0180211	0.305604
	0.0691806	0.281908
	0.00335528	0.14393
	0.0810084	0.208539
	0.00911959	0.223057
	0.0367171	0.215281
	0.0705439	0.256528
	0.0381952	0.166559
	0.0542814	0.294056
	0.268041	0.419395
	0.194151	0.222147
	0.0463638	0.248363
	0.0809892	0.216017
	0.0266882	0.344421
	0.0487291	0.261677
	0.15616	0.33006
	0.0686426	0.304463
	0.0584949	0.151855
	0.0137626	0.199576
	0.267032	0.109311
	0.153118	0.31017
	0.0232733	0.188364
	0.0811302	0.308543
	0.0423855	0.388343
	0.00886494	0.272129
	0.0470317	0.378558
	0.0143523	0.157247
	0.017692	0.272932
	0.0153974	0.218589
	0.100763	0.236404
	0.0774953	0.237844
	0.0907867	0.353474
	0.164768	0.260753
	0.131512	0.265573
	0.0385991	0.234853
	0.0566424	0.200819
	0.0415493	0.232318
	0.0287951	0.339534
	0.211816	0.220612
	0.0839233	0.209376
	0.0428415	0.265425
	0.0630436	0.238132
	0.0861117	0.347256
	0.21383	0.21508
	0.0814892	0.386169
	0.0185047	0.321435
	0.0328026	0.235116
	0.175323	0.170841
	0.135798	0.15386
	0.0455191	0.27902
	0.0242128	0.221269
	0.316711	0.230671
	0.0360513	0.2639
	0.152011	0.333534
	0.189486	0.30223
	0.0424003	0.327342
	0.224054	0.198074
	0.0991427	0.315496
	0.0763163	0.144341
	0.0435765	0.341197
	0.0243788	0.178002
	0.0189562	0.297211
	0.349319	0.287834
	0.0157268	0.290106
	0.033852	0.192607
	0.209386	0.125057
	0.0809189	0.229822
	0.255747	0.317163
	0.0406348	0.276625
	0.040035	0.164338
	0.0627065	0.220761
	0.19013	0.17422
	0.0762611	0.21749
	0.0800361	0.179019
	0.0737511	0.244401
	0.0664269	0.198525
	0.127789	0.13323
	0.0887745	0.176916
	0.17658	0.302919
	0.0297519	0.241286
	0.0910219	0.204493
	0.0946954	0.15644
	0.025132	0.353008
	0.332988	0.166312
	0.0956536	0.374348
	0.149263	0.30599
	0.169295	0.29295
[truncated: 4,030 more rows]

## Sheet: Figure 9
9a				9b
[truncated: 269 more rows]

## Sheet: Figure 10
10a
[truncated: 11 more rows]

## Sheet: Figure S1
S1a							S1b
[truncated: 177 more rows]

[truncated: 5 more sheets: Figure S2, Figure S3, Figure S4, Figure S5, Figure S6]
